# Supplementary material for: Microhaplotype deep sequencing assays to capture Plasmodium vivax infection lineages
Source: Nat Commun. 2025 Aug 5;16:7192. doi: 10.1038/s41467-025-62357-x (PMC12325997; doi:10.1038/s41467-025-62357-x)
Supplement: Supplementary file 5 — Supplementary Data 2 [file 41467_2025_62357_MOESM5_ESM.xlsx]

## Sheet: Supplementary_Data_2
Run accession	Sample	Date_collection	Year_collection	Pv4_sample_ID	Pv41_sample_ID	Independent	Run	Sample_throughput	Study	Country	Site	Non-vivax_Species	Parasitaemia	Failed_10_readpairs	Failed_25_reads	Specificity	Paneljudge	Assay_Sensitivity	Geographic_Potential	WGS_Concordance	FWS_vs_eCOI	Dcifer	eMOI_Distribution	eMOI_Distribution_site	Recurrence_IBD	IBS_mhap	IBS_mhap_WGS	Drug_Resistance_Prevalence	Drug_Resistance_RCT	Speciation	Dcifer_vs_hmmIBD	Parasite_Density_v_Read_count	Platform
ERR15155774	AF001_125_D0_NV22	2015-06-23	2015	VVX11820	N/A	No	Run2	96	Afghanistan	Afghanistan	Nangarhar Province	N/A	N/A	Yes	Yes	No	No	No	No	No	No	No	No	No	No	No	No	No	No	No	No	No	MiSeq
ERR15155775	AF008-004_D0	2014-09-10	2014	VVX11934	N/A	Yes	Run2	96	Afghanistan	Afghanistan	Laghman Province	N/A	N/A	No	No	No	Yes	No	Yes	Yes	Yes	Yes	Yes	Yes	No	Yes	Yes	Yes	No	No	Yes	No	MiSeq
ERR15155776	AF001_092_D0RP3_NV22	2015-08-23	2015	VVX11920	N/A	Yes	Run3	384	Afghanistan	Afghanistan	Nangarhar Province	N/A	N/A	No	No	No	Yes	No	Yes	Yes	Yes	Yes	Yes	Yes	No	No	No	Yes	No	No	Yes	No	MiSeq
ERR15155777	AF001_099_D0	2015-04-25	2015	N/A	N/A	Yes	Run3	384	Afghanistan	Afghanistan	Nangarhar Province	N/A	1351.85	No	No	No	Yes	No	Yes	No	No	Yes	Yes	Yes	No	Yes	Yes	Yes	No	Yes	Yes	No	MiSeq
ERR15155778	AF001_101_D0	2015-04-30	2015	N/A	N/A	Yes	Run3	384	Afghanistan	Afghanistan	Nangarhar Province	N/A	1148.15	No	No	No	No	No	Yes	No	No	Yes	Yes	Yes	No	No	No	No	No	No	Yes	No	MiSeq
ERR15155779	AF001_102_D0	2015-05-06	2015	N/A	N/A	Yes	Run3	384	Afghanistan	Afghanistan	Nangarhar Province	N/A	1111.11	No	No	No	Yes	No	Yes	No	No	Yes	Yes	Yes	No	Yes	Yes	Yes	No	No	Yes	No	MiSeq
ERR15155780	AF001_103_D0	2015-05-07	2015	N/A	N/A	Yes	Run3	384	Afghanistan	Afghanistan	Nangarhar Province	N/A	925.926	No	No	No	Yes	No	Yes	No	No	Yes	Yes	Yes	No	Yes	Yes	Yes	No	No	Yes	No	MiSeq
ERR15155781	AF001_104_D0	2015-05-09	2015	N/A	N/A	Yes	Run3	384	Afghanistan	Afghanistan	Nangarhar Province	N/A	2333.33	No	No	No	Yes	No	Yes	No	No	Yes	Yes	Yes	No	Yes	Yes	Yes	No	No	Yes	No	MiSeq
ERR15155782	AF001_112_D0	2015-05-19	2015	N/A	N/A	Yes	Run3	384	Afghanistan	Afghanistan	Nangarhar Province	N/A	2092.59	No	No	No	Yes	No	Yes	No	No	Yes	Yes	Yes	No	Yes	Yes	Yes	No	No	Yes	No	MiSeq
ERR15155783	AF001_114_D0	2015-05-21	2015	N/A	N/A	Yes	Run3	384	Afghanistan	Afghanistan	Nangarhar Province	N/A	555.556	No	No	No	Yes	No	Yes	No	No	Yes	Yes	Yes	No	Yes	Yes	Yes	No	No	Yes	No	MiSeq
ERR15155784	AF001_117_D0	2015-05-27	2015	N/A	N/A	Yes	Run3	384	Afghanistan	Afghanistan	Nangarhar Province	N/A	2777.78	No	No	No	No	No	Yes	No	No	Yes	Yes	Yes	No	No	No	No	No	No	Yes	No	MiSeq
ERR15155785	AF001_118_D0	2015-05-28	2015	N/A	N/A	Yes	Run3	384	Afghanistan	Afghanistan	Nangarhar Province	N/A	2777.78	No	No	No	No	No	Yes	No	No	Yes	Yes	Yes	No	No	No	No	No	No	Yes	No	MiSeq
ERR15155786	AF001_120_D0	2015-05-29	2015	N/A	N/A	Yes	Run3	384	Afghanistan	Afghanistan	Nangarhar Province	N/A	1296.3	No	No	No	Yes	No	Yes	No	No	Yes	Yes	Yes	No	Yes	Yes	Yes	No	No	Yes	No	MiSeq
ERR15155787	AF001_122_D0	2015-06-06	2015	N/A	N/A	Yes	Run3	384	Afghanistan	Afghanistan	Nangarhar Province	N/A	370.37	No	No	No	No	No	Yes	No	No	Yes	Yes	Yes	No	No	No	No	No	No	Yes	No	MiSeq
ERR15155788	AF001_123_D0	2015-06-07	2015	N/A	N/A	Yes	Run3	384	Afghanistan	Afghanistan	Nangarhar Province	N/A	1296.3	No	No	No	Yes	No	Yes	No	No	Yes	Yes	Yes	No	Yes	Yes	Yes	No	No	Yes	No	MiSeq
ERR15155789	AF001_125_D0	2015-06-23	2015	VVX11820	N/A	Yes	Run3	384	Afghanistan	Afghanistan	Nangarhar Province	N/A	740.741	No	No	No	Yes	No	Yes	Yes	Yes	Yes	Yes	Yes	No	Yes	Yes	Yes	No	No	Yes	No	MiSeq
ERR15155790	AF001_126_D0	2015-06-23	2015	VVX11821	N/A	Yes	Run3	384	Afghanistan	Afghanistan	Nangarhar Province	N/A	333.333	No	No	No	Yes	No	Yes	Yes	Yes	Yes	Yes	Yes	No	Yes	Yes	Yes	No	No	Yes	No	MiSeq
ERR15155791	AF001_127_D0	2015-07-01	2015	N/A	N/A	Yes	Run3	384	Afghanistan	Afghanistan	Nangarhar Province	N/A	1851.85	No	No	No	Yes	No	Yes	No	No	Yes	Yes	Yes	No	Yes	Yes	Yes	No	No	Yes	No	MiSeq
ERR15155792	AF001_128_D0	2015-07-11	2015	N/A	N/A	Yes	Run3	384	Afghanistan	Afghanistan	Nangarhar Province	N/A	1203.7	No	No	No	Yes	No	Yes	No	No	Yes	Yes	Yes	No	No	No	Yes	No	No	Yes	No	MiSeq
ERR15155793	AF001_129_D0	2015-07-21	2015	N/A	N/A	Yes	Run3	384	Afghanistan	Afghanistan	Nangarhar Province	N/A	925.926	No	No	No	No	No	Yes	No	No	Yes	Yes	Yes	No	No	No	No	No	No	Yes	No	MiSeq
ERR15155794	AF001_130_D0	2015-07-22	2015	N/A	N/A	Yes	Run3	384	Afghanistan	Afghanistan	Nangarhar Province	N/A	925.926	No	No	No	Yes	No	Yes	No	No	Yes	Yes	Yes	No	Yes	Yes	Yes	No	No	Yes	No	MiSeq
ERR15155795	AF001_131_D0	2015-07-25	2015	N/A	N/A	Yes	Run3	384	Afghanistan	Afghanistan	Nangarhar Province	N/A	722.222	No	No	No	Yes	No	Yes	No	No	Yes	Yes	Yes	No	Yes	Yes	Yes	No	No	Yes	No	MiSeq
ERR15155796	AF001_132_D0	2015-07-25	2015	N/A	N/A	Yes	Run3	384	Afghanistan	Afghanistan	Nangarhar Province	N/A	2592.59	No	No	No	Yes	No	Yes	No	No	Yes	Yes	Yes	No	Yes	Yes	Yes	No	No	Yes	No	MiSeq
ERR15155797	AF001_134_D0	2015-07-28	2015	N/A	N/A	Yes	Run3	384	Afghanistan	Afghanistan	Nangarhar Province	N/A	555.556	No	No	No	No	No	Yes	No	No	Yes	Yes	Yes	No	No	No	No	No	No	Yes	No	MiSeq
ERR15155798	AF001_136_D0	2015-07-30	2015	N/A	N/A	Yes	Run3	384	Afghanistan	Afghanistan	Nangarhar Province	N/A	1259.26	No	No	No	Yes	No	Yes	No	No	Yes	Yes	Yes	No	No	No	Yes	No	No	Yes	No	MiSeq
ERR15155799	AF001_137_D0	2015-08-01	2015	N/A	N/A	Yes	Run3	384	Afghanistan	Afghanistan	Nangarhar Province	N/A	2407.41	Yes	Yes	No	No	No	No	No	No	No	No	No	No	No	No	No	No	No	No	No	MiSeq
ERR15155800	AF001_141_D0	2015-08-03	2015	N/A	N/A	Yes	Run3	384	Afghanistan	Afghanistan	Nangarhar Province	N/A	5555.56	No	No	No	Yes	No	Yes	No	No	Yes	Yes	Yes	No	Yes	Yes	Yes	No	No	Yes	No	MiSeq
ERR15155801	AF001_142_D0	2015-08-03	2015	N/A	N/A	Yes	Run3	384	Afghanistan	Afghanistan	Nangarhar Province	N/A	111.111	No	No	No	No	No	Yes	No	No	Yes	Yes	Yes	No	No	No	No	No	No	Yes	No	MiSeq
ERR15155802	AF001_143_D0	2015-08-05	2015	VVX11827	N/A	Yes	Run3	384	Afghanistan	Afghanistan	Nangarhar Province	N/A	925.926	No	No	No	No	No	Yes	Yes	Yes	Yes	Yes	Yes	No	No	No	No	No	No	Yes	No	MiSeq
ERR15155803	AF001_146_D0	2015-08-08	2015	N/A	N/A	Yes	Run3	384	Afghanistan	Afghanistan	Nangarhar Province	N/A	1018.52	No	No	No	No	No	Yes	No	No	Yes	Yes	Yes	No	No	No	No	No	No	Yes	No	MiSeq
ERR15155804	AF001_147_D0	2015-08-09	2015	N/A	N/A	Yes	Run3	384	Afghanistan	Afghanistan	Nangarhar Province	N/A	1111.11	No	No	No	Yes	No	Yes	No	No	Yes	Yes	Yes	No	Yes	Yes	Yes	No	No	Yes	No	MiSeq
ERR15155805	AF001_149_D0	2015-08-09	2015	N/A	N/A	Yes	Run3	384	Afghanistan	Afghanistan	Nangarhar Province	N/A	740.741	No	No	No	Yes	No	Yes	No	No	Yes	Yes	Yes	No	Yes	Yes	Yes	No	No	Yes	No	MiSeq
ERR15155806	AF001_151_D0	2015-08-10	2015	N/A	N/A	Yes	Run3	384	Afghanistan	Afghanistan	Nangarhar Province	N/A	55.5556	No	No	No	Yes	No	Yes	No	No	Yes	Yes	Yes	No	Yes	Yes	Yes	No	No	Yes	No	MiSeq
ERR15155807	AF001_152_D0	2015-08-11	2015	VVX11833	N/A	Yes	Run3	384	Afghanistan	Afghanistan	Nangarhar Province	N/A	111.111	No	No	No	Yes	No	Yes	Yes	Yes	Yes	Yes	Yes	No	Yes	Yes	Yes	No	No	Yes	No	MiSeq
ERR15155808	AF001_154_D0	2015-08-15	2015	N/A	N/A	Yes	Run3	384	Afghanistan	Afghanistan	Nangarhar Province	N/A	92.5926	No	No	No	No	No	Yes	No	No	Yes	Yes	Yes	No	No	No	No	No	No	Yes	No	MiSeq
ERR15155809	AF001_156_D0	2015-08-15	2015	N/A	N/A	Yes	Run3	384	Afghanistan	Afghanistan	Nangarhar Province	N/A	1481.48	No	No	No	Yes	No	Yes	No	No	Yes	Yes	Yes	No	No	No	Yes	No	No	No	No	MiSeq
ERR15155810	AF001_157_D0	2015-08-16	2015	N/A	N/A	Yes	Run3	384	Afghanistan	Afghanistan	Nangarhar Province	N/A	1296.3	No	No	No	Yes	No	Yes	No	No	Yes	Yes	Yes	No	Yes	Yes	Yes	No	No	Yes	No	MiSeq
ERR15155811	AF001_158_D0	2015-08-17	2015	N/A	N/A	Yes	Run3	384	Afghanistan	Afghanistan	Nangarhar Province	N/A	740.741	No	No	No	Yes	No	Yes	No	No	Yes	Yes	Yes	No	Yes	No	Yes	No	No	Yes	No	MiSeq
ERR15155812	AF001_159_D0	2015-08-17	2015	N/A	N/A	Yes	Run3	384	Afghanistan	Afghanistan	Nangarhar Province	N/A	611.111	No	No	No	Yes	No	Yes	No	No	Yes	Yes	Yes	No	Yes	Yes	Yes	No	No	Yes	No	MiSeq
ERR15155813	AF001_161_D0	2015-08-18	2015	N/A	N/A	Yes	Run3	384	Afghanistan	Afghanistan	Nangarhar Province	N/A	5555.56	No	No	No	Yes	No	Yes	No	No	Yes	Yes	Yes	No	Yes	Yes	Yes	No	No	Yes	No	MiSeq
ERR15155814	AF001_162_D0	2015-08-18	2015	N/A	N/A	Yes	Run3	384	Afghanistan	Afghanistan	Nangarhar Province	N/A	1296.3	No	No	No	Yes	No	Yes	No	No	Yes	Yes	Yes	No	Yes	Yes	Yes	No	No	Yes	No	MiSeq
ERR15155815	AF001_163_D0	2015-08-19	2015	VVX11843	N/A	Yes	Run3	384	Afghanistan	Afghanistan	Nangarhar Province	N/A	2777.78	No	No	No	Yes	No	Yes	Yes	Yes	Yes	Yes	Yes	No	No	No	Yes	No	No	Yes	No	MiSeq
ERR15155816	AF001_165_D0	2015-08-20	2015	N/A	N/A	Yes	Run3	384	Afghanistan	Afghanistan	Nangarhar Province	N/A	703.704	No	No	No	Yes	No	Yes	No	No	Yes	Yes	Yes	No	Yes	No	Yes	No	No	Yes	No	MiSeq
ERR15155817	AF001_166_D0	2015-08-20	2015	N/A	N/A	Yes	Run3	384	Afghanistan	Afghanistan	Nangarhar Province	N/A	1592.59	No	No	No	No	No	Yes	No	No	Yes	Yes	Yes	No	No	No	No	No	No	Yes	No	MiSeq
ERR15155818	AF001_167_D0	2015-08-20	2015	N/A	N/A	Yes	Run3	384	Afghanistan	Afghanistan	Nangarhar Province	N/A	888.889	No	No	No	No	No	Yes	No	No	Yes	Yes	Yes	No	No	No	No	No	No	Yes	No	MiSeq
ERR15155819	AF001_168_D0	2015-08-21	2015	VVX11847	N/A	Yes	Run3	384	Afghanistan	Afghanistan	Nangarhar Province	N/A	2648.15	No	No	No	Yes	No	Yes	Yes	Yes	Yes	Yes	Yes	No	Yes	Yes	Yes	No	No	Yes	No	MiSeq
ERR15155820	AF001_169_D0	2015-08-21	2015	VVX11848	N/A	Yes	Run3	384	Afghanistan	Afghanistan	Nangarhar Province	N/A	925.926	No	No	No	Yes	No	Yes	Yes	Yes	Yes	Yes	Yes	No	Yes	Yes	Yes	No	No	Yes	No	MiSeq
ERR15155821	AF001_170_D0	2015-08-21	2015	VVX11849	N/A	Yes	Run3	384	Afghanistan	Afghanistan	Nangarhar Province	N/A	555.556	No	No	No	No	No	Yes	Yes	Yes	Yes	Yes	Yes	No	No	No	No	No	No	Yes	No	MiSeq
ERR15155822	AF001_171_D0	2015-08-22	2015	N/A	N/A	Yes	Run3	384	Afghanistan	Afghanistan	Nangarhar Province	N/A	740.741	No	Yes	No	No	No	Yes	No	No	No	No	No	No	No	No	No	No	No	No	No	MiSeq
ERR15155823	AF001_172_D0	2016-08-22	2016	N/A	N/A	Yes	Run3	384	Afghanistan	Afghanistan	Nangarhar Province	N/A	2222.22	No	No	No	No	No	Yes	No	No	Yes	Yes	Yes	No	No	No	No	No	No	Yes	No	MiSeq
ERR15155824	AF001_174_D0	2015-08-22	2015	N/A	N/A	Yes	Run3	384	Afghanistan	Afghanistan	Nangarhar Province	N/A	2962.96	No	No	No	Yes	No	Yes	No	No	Yes	Yes	Yes	No	Yes	Yes	Yes	No	No	Yes	No	MiSeq
ERR15155825	AF001_175_D0	2015-08-22	2015	N/A	N/A	Yes	Run3	384	Afghanistan	Afghanistan	Nangarhar Province	N/A	481.481	No	No	No	Yes	No	Yes	No	No	Yes	Yes	Yes	No	Yes	Yes	Yes	No	No	Yes	No	MiSeq
ERR15155826	AF001_176_D0	2015-08-22	2015	N/A	N/A	Yes	Run3	384	Afghanistan	Afghanistan	Nangarhar Province	N/A	3037.04	No	No	No	Yes	No	Yes	No	No	Yes	Yes	Yes	No	Yes	Yes	Yes	No	No	Yes	No	MiSeq
ERR15155827	AF001_181_D0	2015-08-30	2015	N/A	N/A	Yes	Run3	384	Afghanistan	Afghanistan	Nangarhar Province	N/A	1129.63	No	No	No	Yes	No	Yes	No	No	Yes	Yes	Yes	No	Yes	Yes	Yes	No	No	Yes	No	MiSeq
ERR15155828	AF001_182_D0	2015-08-30	2015	N/A	N/A	Yes	Run3	384	Afghanistan	Afghanistan	Nangarhar Province	N/A	833.333	No	No	No	Yes	No	Yes	No	No	Yes	Yes	Yes	No	Yes	Yes	Yes	No	No	Yes	No	MiSeq
ERR15155829	AF001_184_D0	2015-09-10	2015	N/A	N/A	Yes	Run3	384	Afghanistan	Afghanistan	Nangarhar Province	N/A	833.333	No	No	No	No	No	Yes	No	No	Yes	Yes	Yes	No	No	No	No	No	No	Yes	No	MiSeq
ERR15155830	AF001_188_D0	2015-09-05	2015	N/A	N/A	Yes	Run3	384	Afghanistan	Afghanistan	Nangarhar Province	N/A	740.741	No	No	No	No	No	Yes	No	No	Yes	Yes	Yes	No	No	No	No	No	No	Yes	No	MiSeq
ERR15155831	AF001_189_D0	2015-09-06	2015	N/A	N/A	Yes	Run3	384	Afghanistan	Afghanistan	Nangarhar Province	N/A	740.741	No	No	No	Yes	No	Yes	No	No	Yes	Yes	Yes	No	Yes	Yes	Yes	No	No	Yes	No	MiSeq
ERR15155832	AF001_192_D0	2015-09-07	2015	N/A	N/A	Yes	Run3	384	Afghanistan	Afghanistan	Nangarhar Province	N/A	1037.04	No	No	No	Yes	No	Yes	No	No	Yes	Yes	Yes	No	Yes	Yes	Yes	No	No	Yes	No	MiSeq
ERR15155833	AF001_195_D0	2015-09-11	2015	N/A	N/A	Yes	Run3	384	Afghanistan	Afghanistan	Nangarhar Province	N/A	166.667	No	No	No	Yes	No	Yes	No	No	Yes	Yes	Yes	No	Yes	Yes	Yes	No	No	Yes	No	MiSeq
ERR15155834	AF001_196_D0	2015-09-11	2015	N/A	N/A	Yes	Run3	384	Afghanistan	Afghanistan	Nangarhar Province	N/A	611.111	No	No	No	No	No	Yes	No	No	Yes	Yes	Yes	No	No	No	No	No	No	Yes	No	MiSeq
ERR15155835	AF001_197_D0	2015-09-12	2015	N/A	N/A	Yes	Run3	384	Afghanistan	Afghanistan	Nangarhar Province	N/A	259.259	No	No	No	Yes	No	Yes	No	No	Yes	Yes	Yes	No	Yes	Yes	Yes	No	No	Yes	No	MiSeq
ERR15155836	AF001_199_D0	2015-09-12	2015	N/A	N/A	Yes	Run3	384	Afghanistan	Afghanistan	Nangarhar Province	N/A	7407.41	No	No	No	Yes	No	Yes	No	No	Yes	Yes	Yes	No	Yes	Yes	Yes	No	No	Yes	No	MiSeq
ERR15155837	AF001_200_D0	2015-09-12	2015	N/A	N/A	Yes	Run3	384	Afghanistan	Afghanistan	Nangarhar Province	N/A	462.963	No	No	No	No	No	Yes	No	No	Yes	Yes	Yes	No	No	No	No	No	No	Yes	No	MiSeq
ERR15155838	AF001_205_D0	2015-09-15	2015	N/A	N/A	Yes	Run3	384	Afghanistan	Afghanistan	Nangarhar Province	N/A	1648.15	No	No	No	Yes	No	Yes	No	No	Yes	Yes	Yes	No	Yes	Yes	Yes	No	No	Yes	No	MiSeq
ERR15155839	AF001_206_D0	2015-09-16	2015	N/A	N/A	Yes	Run3	384	Afghanistan	Afghanistan	Nangarhar Province	N/A	925.926	No	No	No	No	No	Yes	No	No	Yes	Yes	Yes	No	No	No	No	No	No	Yes	No	MiSeq
ERR15155840	AF001_208_D0	2015-09-17	2015	N/A	N/A	Yes	Run3	384	Afghanistan	Afghanistan	Nangarhar Province	N/A	1481.48	No	No	No	No	No	Yes	No	No	Yes	Yes	Yes	No	No	No	No	No	No	Yes	No	MiSeq
ERR15155841	AF001_210_D0	2015-09-17	2015	N/A	N/A	Yes	Run3	384	Afghanistan	Afghanistan	Nangarhar Province	N/A	2407.41	No	No	No	No	No	Yes	No	No	Yes	Yes	Yes	No	No	No	No	No	No	Yes	No	MiSeq
ERR15155842	AF001_211_D0	2015-09-17	2015	N/A	N/A	Yes	Run3	384	Afghanistan	Afghanistan	Nangarhar Province	N/A	1666.67	Yes	Yes	No	No	No	No	No	No	No	No	No	No	No	No	No	No	No	No	No	MiSeq
ERR15155843	AF001_214_D0	2015-09-20	2015	N/A	N/A	Yes	Run3	384	Afghanistan	Afghanistan	Nangarhar Province	N/A	1944.44	No	No	No	No	No	Yes	No	No	Yes	Yes	Yes	No	No	No	No	No	No	Yes	No	MiSeq
ERR15155844	AF001_216_D0	2015-09-23	2015	N/A	N/A	Yes	Run3	384	Afghanistan	Afghanistan	Nangarhar Province	N/A	333.333	No	No	No	Yes	No	Yes	No	No	Yes	Yes	Yes	No	No	No	Yes	No	No	Yes	No	MiSeq
ERR15155845	AF001_217_D0	2015-09-23	2015	N/A	N/A	Yes	Run3	384	Afghanistan	Afghanistan	Nangarhar Province	N/A	2185.19	No	No	No	Yes	No	Yes	No	No	Yes	Yes	Yes	No	Yes	Yes	Yes	No	No	Yes	No	MiSeq
ERR15155846	AF001_219_D0	2015-09-28	2015	N/A	N/A	Yes	Run3	384	Afghanistan	Afghanistan	Nangarhar Province	N/A	5925.93	No	No	No	No	No	Yes	No	No	Yes	Yes	Yes	No	No	No	No	No	No	Yes	No	MiSeq
ERR15155847	AF001_220_D0	2015-09-28	2015	N/A	N/A	Yes	Run3	384	Afghanistan	Afghanistan	Nangarhar Province	N/A	1296.3	No	No	No	Yes	No	Yes	No	No	Yes	Yes	Yes	No	Yes	Yes	Yes	No	No	Yes	No	MiSeq
ERR15155848	AF001_221_D0	2015-09-28	2015	N/A	N/A	Yes	Run3	384	Afghanistan	Afghanistan	Nangarhar Province	N/A	1203.7	Yes	Yes	No	No	No	No	No	No	No	No	No	No	No	No	No	No	No	No	No	MiSeq
ERR15155849	AF001_222_D0	2015-09-30	2015	N/A	N/A	Yes	Run3	384	Afghanistan	Afghanistan	Nangarhar Province	N/A	555.556	No	No	No	No	No	Yes	No	No	Yes	Yes	Yes	No	No	No	No	No	No	Yes	No	MiSeq
ERR15155850	AF001_223_D0	2015-10-01	2015	N/A	N/A	Yes	Run3	384	Afghanistan	Afghanistan	Nangarhar Province	N/A	1666.67	No	No	No	Yes	No	Yes	No	No	Yes	Yes	Yes	No	Yes	Yes	Yes	No	No	Yes	No	MiSeq
ERR15155851	AF001_224_D0	2015-10-05	2015	N/A	N/A	Yes	Run3	384	Afghanistan	Afghanistan	Nangarhar Province	N/A	3333.33	No	No	No	Yes	No	Yes	No	No	Yes	Yes	Yes	No	Yes	Yes	Yes	No	No	Yes	No	MiSeq
ERR15155852	AF001_225_D0	2015-10-10	2015	N/A	N/A	Yes	Run3	384	Afghanistan	Afghanistan	Nangarhar Province	N/A	2407.41	No	No	No	Yes	No	Yes	No	No	Yes	Yes	Yes	No	Yes	Yes	Yes	No	No	Yes	No	MiSeq
ERR15155853	AF001_227_D0	2015-10-12	2015	N/A	N/A	Yes	Run3	384	Afghanistan	Afghanistan	Nangarhar Province	N/A	740.741	No	No	No	No	No	Yes	No	No	Yes	Yes	Yes	No	No	No	No	No	No	No	No	MiSeq
ERR15155854	AF001_228_D0	2015-10-13	2015	N/A	N/A	Yes	Run3	384	Afghanistan	Afghanistan	Nangarhar Province	N/A	2407.41	No	No	No	No	No	Yes	No	No	Yes	Yes	Yes	No	No	No	No	No	No	Yes	No	MiSeq
ERR15155855	AF001_229_D0	2015-10-13	2015	N/A	N/A	Yes	Run3	384	Afghanistan	Afghanistan	Nangarhar Province	N/A	4166.67	No	No	No	No	No	Yes	No	No	Yes	Yes	Yes	No	No	No	No	No	No	Yes	No	MiSeq
ERR15155856	AF001_230_D0	2015-10-13	2015	N/A	N/A	Yes	Run3	384	Afghanistan	Afghanistan	Nangarhar Province	N/A	1111.11	No	No	No	No	No	Yes	No	No	Yes	Yes	Yes	No	No	No	No	No	No	Yes	No	MiSeq
ERR15155857	AF001_232_D0	2015-10-15	2015	N/A	N/A	Yes	Run3	384	Afghanistan	Afghanistan	Nangarhar Province	N/A	833.333	No	No	No	Yes	No	Yes	No	No	Yes	Yes	Yes	No	Yes	Yes	Yes	No	No	Yes	No	MiSeq
ERR15155858	AF001_233_D0	2015-10-17	2015	N/A	N/A	Yes	Run3	384	Afghanistan	Afghanistan	Nangarhar Province	N/A	2574.07	No	No	No	No	No	Yes	No	No	Yes	Yes	Yes	No	No	No	No	No	No	Yes	No	MiSeq
ERR15155859	AF001_234_D0	2015-10-17	2015	N/A	N/A	Yes	Run3	384	Afghanistan	Afghanistan	Nangarhar Province	N/A	37.037	No	No	No	No	No	Yes	No	No	Yes	Yes	Yes	No	No	No	No	No	No	Yes	No	MiSeq
ERR15155860	AF001_235_D0	2015-10-12	2015	N/A	N/A	Yes	Run3	384	Afghanistan	Afghanistan	Nangarhar Province	N/A	1851.85	No	No	No	Yes	No	Yes	No	No	Yes	Yes	Yes	No	Yes	Yes	Yes	No	No	Yes	No	MiSeq
ERR15155861	AF001_236_D0	2015-10-18	2015	N/A	N/A	Yes	Run3	384	Afghanistan	Afghanistan	Nangarhar Province	N/A	3333.33	Yes	Yes	No	No	No	No	No	No	No	No	No	No	No	No	No	No	No	No	No	MiSeq
ERR15155862	AF001_237_D0	2015-10-18	2015	N/A	N/A	Yes	Run3	384	Afghanistan	Afghanistan	Nangarhar Province	N/A	2222.22	No	No	No	No	No	Yes	No	No	Yes	Yes	Yes	No	No	No	No	No	No	Yes	No	MiSeq
ERR15155863	AF001_238_D0	2015-10-18	2015	N/A	N/A	Yes	Run3	384	Afghanistan	Afghanistan	Nangarhar Province	N/A	1388.89	No	No	No	No	No	Yes	No	No	Yes	Yes	Yes	No	No	No	No	No	No	Yes	No	MiSeq
ERR15155864	AF001_240_D0	2015-10-19	2015	N/A	N/A	Yes	Run3	384	Afghanistan	Afghanistan	Nangarhar Province	N/A	1166.67	No	No	No	No	No	Yes	No	No	Yes	Yes	Yes	No	No	No	No	No	No	Yes	No	MiSeq
ERR15155865	AF001_242_D0	2015-10-20	2015	N/A	N/A	Yes	Run3	384	Afghanistan	Afghanistan	Nangarhar Province	N/A	925.926	Yes	Yes	No	No	No	No	No	No	No	No	No	No	No	No	No	No	No	No	No	MiSeq
ERR15155866	AF001_248_D0	2015-11-06	2015	N/A	N/A	Yes	Run3	384	Afghanistan	Afghanistan	Nangarhar Province	N/A	1111.11	No	No	No	Yes	No	Yes	No	No	Yes	Yes	Yes	No	Yes	Yes	Yes	No	No	Yes	No	MiSeq
ERR15155867	AF001_249_D0	2015-11-06	2015	N/A	N/A	Yes	Run3	384	Afghanistan	Afghanistan	Nangarhar Province	N/A	1388.89	No	No	No	No	No	Yes	No	No	Yes	Yes	Yes	No	No	No	No	No	No	No	No	MiSeq
ERR15155868	AF001_250_D0	2015-11-10	2015	N/A	N/A	Yes	Run3	384	Afghanistan	Afghanistan	Nangarhar Province	N/A	1666.67	No	No	No	Yes	No	Yes	No	No	Yes	Yes	Yes	No	Yes	Yes	Yes	No	No	Yes	No	MiSeq
ERR15155869	AF001_251_D0	2015-11-11	2015	N/A	N/A	Yes	Run3	384	Afghanistan	Afghanistan	Nangarhar Province	N/A	2222.22	No	No	No	Yes	No	Yes	No	No	Yes	Yes	Yes	No	No	No	Yes	No	No	Yes	No	MiSeq
ERR15155870	AF001_252_D0	2015-11-11	2015	N/A	N/A	Yes	Run3	384	Afghanistan	Afghanistan	Nangarhar Province	N/A	833.333	No	No	No	Yes	No	Yes	No	No	Yes	Yes	Yes	No	Yes	No	Yes	No	No	Yes	No	MiSeq
ERR15155871	AF001_253_D0	2015-11-11	2015	N/A	N/A	Yes	Run3	384	Afghanistan	Afghanistan	Nangarhar Province	N/A	648.148	No	No	No	Yes	No	Yes	No	No	Yes	Yes	Yes	No	Yes	Yes	Yes	No	No	Yes	No	MiSeq
ERR15155872	AF001_254_D0	2015-11-11	2015	N/A	N/A	Yes	Run3	384	Afghanistan	Afghanistan	Nangarhar Province	N/A	925.926	No	No	No	Yes	No	Yes	No	No	Yes	Yes	Yes	No	Yes	Yes	Yes	No	No	Yes	No	MiSeq
ERR15155873	AF001_255_D0	2015-11-11	2015	N/A	N/A	Yes	Run3	384	Afghanistan	Afghanistan	Nangarhar Province	N/A	2814.81	No	No	No	Yes	No	Yes	No	No	Yes	Yes	Yes	No	Yes	Yes	Yes	No	No	Yes	No	MiSeq
ERR15155874	AF001_257_D0	2015-11-12	2015	N/A	N/A	Yes	Run3	384	Afghanistan	Afghanistan	Nangarhar Province	N/A	500	No	No	No	Yes	No	Yes	No	No	Yes	Yes	Yes	No	No	No	Yes	No	No	Yes	No	MiSeq
ERR15155875	AF001_258_D0	2015-11-14	2015	N/A	N/A	Yes	Run3	384	Afghanistan	Afghanistan	Nangarhar Province	N/A	1074.07	No	No	No	No	No	Yes	No	No	Yes	Yes	Yes	No	No	No	No	No	No	Yes	No	MiSeq
ERR15155876	AF001_260_D0	2015-11-16	2015	N/A	N/A	Yes	Run3	384	Afghanistan	Afghanistan	Nangarhar Province	N/A	740.741	No	No	No	No	No	Yes	No	No	Yes	Yes	Yes	No	No	No	No	No	No	Yes	No	MiSeq
ERR15155877	AF001_261_D0	2015-11-17	2015	N/A	N/A	Yes	Run3	384	Afghanistan	Afghanistan	Nangarhar Province	N/A	740.741	No	No	No	No	No	Yes	No	No	Yes	Yes	Yes	No	No	No	No	No	No	Yes	No	MiSeq
ERR15155878	AF001_262_D0	2015-11-19	2015	N/A	N/A	Yes	Run3	384	Afghanistan	Afghanistan	Nangarhar Province	N/A	925.926	No	No	No	Yes	No	Yes	No	No	Yes	Yes	Yes	No	Yes	Yes	Yes	No	No	Yes	No	MiSeq
ERR15155879	AF001_263_D0	2015-11-19	2015	N/A	N/A	Yes	Run3	384	Afghanistan	Afghanistan	Nangarhar Province	N/A	1203.7	No	No	No	Yes	No	Yes	No	No	Yes	Yes	Yes	No	Yes	Yes	Yes	No	No	Yes	No	MiSeq
ERR15155880	AF001_264_D0	2015-11-19	2015	VVX11905	N/A	Yes	Run3	384	Afghanistan	Afghanistan	Nangarhar Province	N/A	37.037	No	No	No	Yes	No	Yes	Yes	Yes	Yes	Yes	Yes	No	Yes	Yes	Yes	No	No	Yes	No	MiSeq
ERR15155881	AF001_266_D0	2015-11-22	2015	VVX11907	N/A	Yes	Run3	384	Afghanistan	Afghanistan	Nangarhar Province	N/A	462.963	No	No	No	Yes	No	Yes	Yes	Yes	Yes	Yes	Yes	No	Yes	Yes	Yes	No	No	Yes	No	MiSeq
ERR15155882	AF001_271_D0	2015-11-26	2015	VVX11912	N/A	Yes	Run3	384	Afghanistan	Afghanistan	Nangarhar Province	N/A	2592.59	No	No	No	Yes	No	Yes	Yes	Yes	Yes	Yes	Yes	No	Yes	Yes	Yes	No	No	Yes	No	MiSeq
ERR15155883	AF001_273_D0	2015-12-01	2015	N/A	N/A	Yes	Run3	384	Afghanistan	Afghanistan	Nangarhar Province	N/A	462.963	No	No	No	Yes	No	Yes	No	No	Yes	Yes	Yes	No	Yes	Yes	Yes	No	No	Yes	No	MiSeq
ERR15155884	AF001_274_D0	2015-12-02	2015	N/A	N/A	Yes	Run3	384	Afghanistan	Afghanistan	Nangarhar Province	N/A	2277.78	No	No	No	Yes	No	Yes	No	No	Yes	Yes	Yes	No	Yes	Yes	Yes	No	No	Yes	No	MiSeq
ERR15155885	AF001_275_D0	2015-12-08	2015	N/A	N/A	Yes	Run3	384	Afghanistan	Afghanistan	Nangarhar Province	N/A	3703.7	No	No	No	Yes	No	Yes	No	No	Yes	Yes	Yes	No	Yes	Yes	Yes	No	No	Yes	No	MiSeq
ERR15155886	AF001_276_D0	2015-12-05	2015	N/A	N/A	Yes	Run3	384	Afghanistan	Afghanistan	Nangarhar Province	N/A	5925.93	No	No	No	No	No	Yes	No	No	Yes	Yes	Yes	No	No	No	No	No	No	Yes	No	MiSeq
ERR15155887	AF001_277_D0	2015-12-06	2015	N/A	N/A	Yes	Run3	384	Afghanistan	Afghanistan	Nangarhar Province	N/A	1018.52	No	No	No	No	No	Yes	No	No	Yes	Yes	Yes	No	No	No	No	No	No	Yes	No	MiSeq
ERR15155888	AF001_278_D0	2015-12-06	2015	N/A	N/A	Yes	Run3	384	Afghanistan	Afghanistan	Nangarhar Province	N/A	1518.52	No	No	No	No	No	Yes	No	No	Yes	Yes	Yes	No	No	No	No	No	No	No	No	MiSeq
ERR15155889	AF001_279_D0	2015-12-07	2015	N/A	N/A	Yes	Run3	384	Afghanistan	Afghanistan	Nangarhar Province	N/A	1111.11	No	No	No	Yes	No	Yes	No	No	Yes	Yes	Yes	No	No	No	Yes	No	No	Yes	No	MiSeq
ERR15155890	AF001_280_D0	2015-12-10	2015	N/A	N/A	Yes	Run3	384	Afghanistan	Afghanistan	Nangarhar Province	N/A	0	No	No	No	Yes	No	Yes	No	No	Yes	Yes	Yes	No	Yes	Yes	Yes	No	No	Yes	No	MiSeq
ERR15155891	AF001_281_D0	2015-12-14	2015	N/A	N/A	Yes	Run3	384	Afghanistan	Afghanistan	Nangarhar Province	N/A	740.741	No	No	No	Yes	No	Yes	No	No	Yes	Yes	Yes	No	Yes	Yes	Yes	No	No	Yes	No	MiSeq
ERR15155892	AF001_282_D0	2015-12-19	2015	N/A	N/A	Yes	Run3	384	Afghanistan	Afghanistan	Nangarhar Province	N/A	3703.7	No	No	No	Yes	No	Yes	No	No	Yes	Yes	Yes	No	Yes	Yes	Yes	No	No	Yes	No	MiSeq
ERR15155893	AF001_283_D0	2015-12-21	2015	N/A	N/A	Yes	Run3	384	Afghanistan	Afghanistan	Nangarhar Province	N/A	1388.89	No	No	No	No	No	Yes	No	No	Yes	Yes	Yes	No	No	No	No	No	No	Yes	No	MiSeq
ERR15155894	AF001_284_D0	2015-12-22	2015	N/A	N/A	Yes	Run3	384	Afghanistan	Afghanistan	Nangarhar Province	N/A	2777.78	No	No	No	Yes	No	Yes	No	No	Yes	Yes	Yes	No	Yes	Yes	Yes	No	No	Yes	No	MiSeq
ERR15155895	AF001_285_D0	2016-01-11	2016	N/A	N/A	Yes	Run3	384	Afghanistan	Afghanistan	Nangarhar Province	N/A	2407.41	No	No	No	Yes	No	Yes	No	No	Yes	Yes	Yes	No	Yes	Yes	Yes	No	No	Yes	No	MiSeq
ERR15155896	AF001_287_D0	2016-01-21	2016	N/A	N/A	Yes	Run3	384	Afghanistan	Afghanistan	Nangarhar Province	N/A	833.333	No	No	No	No	No	Yes	No	No	Yes	Yes	Yes	No	No	No	No	No	No	Yes	No	MiSeq
ERR15155897	AF001_291_D0	2016-01-30	2016	N/A	N/A	Yes	Run3	384	Afghanistan	Afghanistan	Nangarhar Province	N/A	0	No	No	No	Yes	No	Yes	No	No	Yes	Yes	Yes	No	Yes	Yes	Yes	No	No	Yes	No	MiSeq
ERR15155898	AF001_293_D0	2016-02-03	2016	N/A	N/A	Yes	Run3	384	Afghanistan	Afghanistan	Nangarhar Province	N/A	1851.85	No	No	No	No	No	Yes	No	No	Yes	Yes	Yes	No	No	No	No	No	No	Yes	No	MiSeq
ERR15155899	AF001_294_D0	2016-02-04	2016	N/A	N/A	Yes	Run3	384	Afghanistan	Afghanistan	Nangarhar Province	N/A	185.185	No	No	No	Yes	No	Yes	No	No	Yes	Yes	Yes	No	Yes	Yes	Yes	No	No	Yes	No	MiSeq
ERR15155900	AF001_296_D0	2016-02-22	2016	N/A	N/A	Yes	Run3	384	Afghanistan	Afghanistan	Nangarhar Province	N/A	370.37	No	No	No	Yes	No	Yes	No	No	Yes	Yes	Yes	No	Yes	Yes	Yes	No	No	Yes	No	MiSeq
ERR15155901	AF001_297_D0	2016-02-28	2016	N/A	N/A	Yes	Run3	384	Afghanistan	Afghanistan	Nangarhar Province	N/A	407.407	No	No	No	Yes	No	Yes	No	No	Yes	Yes	Yes	No	Yes	No	Yes	No	No	Yes	No	MiSeq
ERR15155902	AF001_298_D0	2016-03-01	2016	N/A	N/A	Yes	Run3	384	Afghanistan	Afghanistan	Nangarhar Province	N/A	3444.44	No	No	No	Yes	No	Yes	No	No	Yes	Yes	Yes	No	Yes	Yes	Yes	No	No	Yes	No	MiSeq
ERR15155903	AF001_300_D0	2016-03-07	2016	N/A	N/A	Yes	Run3	384	Afghanistan	Afghanistan	Nangarhar Province	N/A	2962.96	No	No	No	Yes	No	Yes	No	No	Yes	Yes	Yes	No	Yes	Yes	Yes	No	No	Yes	No	MiSeq
ERR15155904	AF001_302_D0	2016-03-15	2016	N/A	N/A	Yes	Run3	384	Afghanistan	Afghanistan	Nangarhar Province	N/A	5370.37	No	No	No	Yes	No	Yes	No	No	Yes	Yes	Yes	No	Yes	Yes	Yes	No	No	Yes	No	MiSeq
ERR15155905	AF001_303_D0	2016-03-17	2016	N/A	N/A	Yes	Run3	384	Afghanistan	Afghanistan	Nangarhar Province	N/A	740.741	No	No	No	Yes	No	Yes	No	No	Yes	Yes	Yes	No	Yes	Yes	Yes	No	No	Yes	No	MiSeq
ERR15155906	AF001_304_D0	2016-03-21	2016	N/A	N/A	Yes	Run3	384	Afghanistan	Afghanistan	Nangarhar Province	N/A	370.37	No	No	No	No	No	Yes	No	No	Yes	Yes	Yes	No	No	No	No	No	No	Yes	No	MiSeq
ERR15155907	AF001_307_D0	2016-03-27	2016	N/A	N/A	Yes	Run3	384	Afghanistan	Afghanistan	Nangarhar Province	N/A	7222.22	No	No	No	Yes	No	Yes	No	No	Yes	Yes	Yes	No	Yes	Yes	Yes	No	No	Yes	No	MiSeq
ERR15155908	AF001_309_D0	2016-04-04	2016	N/A	N/A	Yes	Run3	384	Afghanistan	Afghanistan	Nangarhar Province	N/A	1851.85	No	No	No	Yes	No	Yes	No	No	Yes	Yes	Yes	No	Yes	Yes	Yes	No	No	Yes	No	MiSeq
ERR15155909	AF008_002_D0_D	2014-09-04	2014	VVX11932	N/A	Yes	Run3	384	Afghanistan	Afghanistan	Laghman Province	N/A	N/A	No	No	No	No	No	Yes	Yes	Yes	Yes	Yes	Yes	No	No	No	No	No	No	Yes	No	MiSeq
ERR15155910	AF008_016_D0	2014-10-19	2014	N/A	N/A	Yes	Run3	384	Afghanistan	Afghanistan	Laghman Province	N/A	296.296	No	No	No	Yes	No	Yes	No	No	Yes	Yes	Yes	No	Yes	Yes	Yes	No	No	Yes	No	MiSeq
ERR15155911	AF008_024_D0	2014-11-13	2014	N/A	N/A	Yes	Run3	384	Afghanistan	Afghanistan	Laghman Province	N/A	9111.11	No	No	No	Yes	No	Yes	No	No	Yes	Yes	Yes	No	Yes	Yes	Yes	No	No	Yes	No	MiSeq
ERR15155912	AF008_058_D0	2015-09-07	2015	VVX11983	N/A	Yes	Run3	384	Afghanistan	Afghanistan	Laghman Province	N/A	1203.7	No	No	No	Yes	No	Yes	Yes	Yes	Yes	Yes	Yes	No	Yes	Yes	Yes	No	No	Yes	No	MiSeq
ERR15155913	AF008_058_D0_NV22	2015-09-07	2015	N/A	N/A	No	Run3	384	Afghanistan	Afghanistan	Laghman Province	N/A	N/A	Yes	Yes	No	No	No	No	No	No	No	No	No	No	No	No	No	No	No	No	No	MiSeq
ERR15155914	AF008_059_D0	2015-09-13	2015	N/A	N/A	Yes	Run3	384	Afghanistan	Afghanistan	Laghman Province	N/A	74.0741	No	No	No	No	No	Yes	No	No	Yes	Yes	Yes	No	No	No	No	No	No	Yes	No	MiSeq
ERR15155915	AF008_060_D0	2015-09-14	2015	N/A	N/A	Yes	Run3	384	Afghanistan	Afghanistan	Laghman Province	N/A	1351.85	No	No	No	Yes	No	Yes	No	No	Yes	Yes	Yes	No	Yes	Yes	Yes	No	No	Yes	No	MiSeq
ERR15155916	AF008_061_D0	2015-09-16	2015	N/A	N/A	Yes	Run3	384	Afghanistan	Afghanistan	Laghman Province	N/A	3000	No	No	No	Yes	No	Yes	No	No	Yes	Yes	Yes	No	Yes	Yes	Yes	No	No	Yes	No	MiSeq
ERR15155917	AF008_067_D0	2015-10-06	2015	N/A	N/A	Yes	Run3	384	Afghanistan	Afghanistan	Laghman Province	N/A	3925.93	No	No	No	Yes	No	Yes	No	No	Yes	Yes	Yes	No	Yes	Yes	Yes	No	No	Yes	No	MiSeq
ERR15155918	AF008_068_D0	2015-10-07	2015	N/A	N/A	Yes	Run3	384	Afghanistan	Afghanistan	Laghman Province	N/A	7000	No	No	No	No	No	Yes	No	No	Yes	Yes	Yes	No	No	No	No	No	No	Yes	No	MiSeq
ERR15155919	AF008_070_D0	2015-10-18	2015	N/A	N/A	Yes	Run3	384	Afghanistan	Afghanistan	Laghman Province	N/A	9555.56	No	No	No	Yes	No	Yes	No	No	Yes	Yes	Yes	No	Yes	Yes	Yes	No	No	Yes	No	MiSeq
ERR15155920	AF008_074_D0	2015-10-31	2015	N/A	N/A	Yes	Run3	384	Afghanistan	Afghanistan	Laghman Province	N/A	351.852	No	No	No	Yes	No	Yes	No	No	Yes	Yes	Yes	No	Yes	Yes	Yes	No	No	Yes	No	MiSeq
ERR15155921	AF008_076_D0	2015-11-03	2015	N/A	N/A	Yes	Run3	384	Afghanistan	Afghanistan	Laghman Province	N/A	462.963	No	No	No	No	No	Yes	No	No	Yes	Yes	Yes	No	No	No	No	No	No	Yes	No	MiSeq
ERR15155922	AF008_082_D0	2015-11-28	2015	N/A	N/A	Yes	Run3	384	Afghanistan	Afghanistan	Laghman Province	N/A	10870.4	No	No	No	Yes	No	Yes	No	No	Yes	Yes	Yes	No	No	No	Yes	No	No	Yes	No	MiSeq
ERR15155923	AF008_083_D0	2015-11-28	2015	N/A	N/A	Yes	Run3	384	Afghanistan	Afghanistan	Laghman Province	N/A	3203.7	No	No	No	Yes	No	Yes	No	No	Yes	Yes	Yes	No	Yes	Yes	Yes	No	No	Yes	No	MiSeq
ERR15155924	AF008_084_D0	2015-12-06	2015	N/A	N/A	Yes	Run3	384	Afghanistan	Afghanistan	Laghman Province	N/A	7111.11	No	No	No	Yes	No	Yes	No	No	Yes	Yes	Yes	No	Yes	No	Yes	No	No	Yes	No	MiSeq
ERR15155925	AF008_088_D0	2015-12-14	2015	N/A	N/A	Yes	Run3	384	Afghanistan	Afghanistan	Laghman Province	N/A	6203.7	No	No	No	Yes	No	Yes	No	No	Yes	Yes	Yes	No	Yes	Yes	Yes	No	No	Yes	No	MiSeq
ERR15155926	AF008_089_D0	2015-12-14	2015	N/A	N/A	Yes	Run3	384	Afghanistan	Afghanistan	Laghman Province	N/A	1351.85	No	No	No	No	No	Yes	No	No	Yes	Yes	Yes	No	No	No	No	No	No	Yes	No	MiSeq
ERR15155927	AF008_090_D0	2015-12-22	2015	N/A	N/A	Yes	Run3	384	Afghanistan	Afghanistan	Laghman Province	N/A	703.704	No	No	No	Yes	No	Yes	No	No	Yes	Yes	Yes	No	Yes	Yes	Yes	No	No	Yes	No	MiSeq
ERR15155928	AF008_092_D0	2015-12-27	2015	N/A	N/A	Yes	Run3	384	Afghanistan	Afghanistan	Laghman Province	N/A	4685.19	No	No	No	Yes	No	Yes	No	No	Yes	Yes	Yes	No	Yes	Yes	Yes	No	No	Yes	No	MiSeq
ERR15155929	AF008_094_D0	2016-01-23	2016	N/A	N/A	Yes	Run3	384	Afghanistan	Afghanistan	Laghman Province	N/A	8018.52	No	No	No	No	No	Yes	No	No	Yes	Yes	Yes	No	No	No	No	No	No	Yes	No	MiSeq
ERR15155930	AF008_095_D0	2016-01-26	2016	N/A	N/A	Yes	Run3	384	Afghanistan	Afghanistan	Laghman Province	N/A	5666.67	No	No	No	Yes	No	Yes	No	No	Yes	Yes	Yes	No	Yes	Yes	Yes	No	No	Yes	No	MiSeq
ERR15155931	AF008_096_D0	2016-01-30	2016	N/A	N/A	Yes	Run3	384	Afghanistan	Afghanistan	Laghman Province	N/A	3814.81	No	No	No	No	No	Yes	No	No	Yes	Yes	Yes	No	No	No	No	No	No	Yes	No	MiSeq
ERR15155932	AF008_102_D0	2016-02-27	2016	N/A	N/A	Yes	Run3	384	Afghanistan	Afghanistan	Laghman Province	N/A	351.852	No	No	No	Yes	No	Yes	No	No	Yes	Yes	Yes	No	Yes	No	Yes	No	No	Yes	No	MiSeq
ERR15155933	AF008_106_D0	2016-03-14	2016	N/A	N/A	Yes	Run3	384	Afghanistan	Afghanistan	Laghman Province	N/A	2888.89	No	No	No	Yes	No	Yes	No	No	Yes	Yes	Yes	No	Yes	Yes	Yes	No	No	Yes	No	MiSeq
ERR15155934	AF008_107_D0	2016-03-14	2016	N/A	N/A	Yes	Run3	384	Afghanistan	Afghanistan	Laghman Province	N/A	3092.59	No	No	No	No	No	Yes	No	No	Yes	Yes	Yes	No	No	No	No	No	No	Yes	No	MiSeq
ERR15155935	AF008_115_D0	2016-04-16	2016	N/A	N/A	Yes	Run3	384	Afghanistan	Afghanistan	Laghman Province	N/A	259.259	No	No	No	No	No	Yes	No	No	Yes	Yes	Yes	No	No	No	No	No	No	Yes	No	MiSeq
ERR15155936	AF008_117_D0	2016-04-21	2016	N/A	N/A	Yes	Run3	384	Afghanistan	Afghanistan	Laghman Province	N/A	6000	No	No	No	Yes	No	Yes	No	No	Yes	Yes	Yes	No	Yes	Yes	Yes	No	No	Yes	No	MiSeq
ERR15155937	AF008_119_D0	2016-04-26	2016	N/A	N/A	Yes	Run3	384	Afghanistan	Afghanistan	Laghman Province	N/A	1037.04	No	No	No	Yes	No	Yes	No	No	Yes	Yes	Yes	No	Yes	Yes	Yes	No	No	Yes	No	MiSeq
ERR15155938	AF008_120_D0	2016-04-30	2016	N/A	N/A	Yes	Run3	384	Afghanistan	Afghanistan	Laghman Province	N/A	7888.89	No	No	No	Yes	No	Yes	No	No	Yes	Yes	Yes	No	Yes	Yes	Yes	No	No	Yes	No	MiSeq
ERR15155939	AF001_171_D0_4-3	2015-08-22	2015	N/A	N/A	No	Run4	192	Afghanistan	Afghanistan	Nangarhar Province	N/A	N/A	Yes	Yes	No	No	No	No	No	No	No	No	No	No	No	No	No	No	No	No	No	MiSeq
ERR15155940	F-010	2014-08-23	2014	N/A	N/A	Yes	Run9	96	Bangladesh	Bangladesh	Chittagong Division	N/A	N/A	No	No	No	Yes	No	Yes	No	No	Yes	Yes	Yes	No	Yes	Yes	Yes	No	No	Yes	No	MiniSeq
ERR15155941	F-040	2014-09-09	2014	N/A	N/A	Yes	Run9	96	Bangladesh	Bangladesh	Chittagong Division	N/A	N/A	Yes	Yes	No	No	No	No	No	No	No	No	No	No	No	No	No	No	No	No	No	MiniSeq
ERR15155942	F-045	2014-09-13	2014	N/A	N/A	Yes	Run9	96	Bangladesh	Bangladesh	Chittagong Division	N/A	N/A	Yes	Yes	No	No	No	No	No	No	No	No	No	No	No	No	No	No	No	No	No	MiniSeq
ERR15155943	F-066	2014-09-25	2014	N/A	N/A	Yes	Run9	96	Bangladesh	Bangladesh	Chittagong Division	N/A	N/A	No	No	No	Yes	No	Yes	No	No	Yes	Yes	Yes	No	Yes	Yes	Yes	No	No	Yes	No	MiniSeq
ERR15155944	F-081	2014-10-11	2014	PR0195-C	N/A	Yes	Run9	96	Bangladesh	Bangladesh	Chittagong Division	N/A	N/A	No	No	No	Yes	No	Yes	Yes	No	Yes	Yes	Yes	No	Yes	Yes	Yes	No	No	Yes	No	MiniSeq
ERR15155945	F-082	2014-10-14	2014	N/A	N/A	Yes	Run9	96	Bangladesh	Bangladesh	Chittagong Division	N/A	N/A	No	No	No	No	No	Yes	No	No	Yes	Yes	Yes	No	No	No	No	No	No	Yes	No	MiniSeq
ERR15155946	F-090	2014-10-21	2014	N/A	N/A	Yes	Run9	96	Bangladesh	Bangladesh	Chittagong Division	N/A	N/A	No	No	No	Yes	No	Yes	No	No	Yes	Yes	Yes	No	Yes	Yes	Yes	No	No	Yes	No	MiniSeq
ERR15155947	F-093	2014-10-26	2014	N/A	N/A	Yes	Run9	96	Bangladesh	Bangladesh	Chittagong Division	N/A	N/A	No	No	No	Yes	No	Yes	No	No	Yes	Yes	Yes	No	No	No	Yes	No	No	Yes	No	MiniSeq
ERR15155948	F-097	2014-10-28	2014	N/A	N/A	Yes	Run9	96	Bangladesh	Bangladesh	Chittagong Division	N/A	N/A	No	No	No	Yes	No	Yes	No	No	Yes	Yes	Yes	No	Yes	Yes	Yes	No	No	Yes	No	MiniSeq
ERR15155949	F-103	2014-11-03	2014	N/A	N/A	Yes	Run9	96	Bangladesh	Bangladesh	Chittagong Division	N/A	N/A	No	No	No	Yes	No	Yes	No	No	Yes	Yes	Yes	No	Yes	Yes	Yes	No	No	Yes	No	MiniSeq
ERR15155950	F-106	2014-11-03	2014	N/A	N/A	Yes	Run9	96	Bangladesh	Bangladesh	Chittagong Division	N/A	N/A	Yes	Yes	No	No	No	No	No	No	No	No	No	No	No	No	No	No	No	No	No	MiniSeq
ERR15155951	F-124	2014-11-18	2014	N/A	N/A	Yes	Run9	96	Bangladesh	Bangladesh	Chittagong Division	N/A	N/A	No	No	No	Yes	No	Yes	No	No	Yes	Yes	Yes	No	Yes	Yes	Yes	No	No	Yes	No	MiniSeq
ERR15155952	F-127	2014-11-19	2014	N/A	N/A	Yes	Run9	96	Bangladesh	Bangladesh	Chittagong Division	N/A	N/A	Yes	Yes	No	No	No	No	No	No	No	No	No	No	No	No	No	No	No	No	No	MiniSeq
ERR15155953	F-160	2014-12-24	2014	N/A	N/A	Yes	Run9	96	Bangladesh	Bangladesh	Chittagong Division	N/A	N/A	No	No	No	Yes	No	Yes	No	No	Yes	Yes	Yes	No	Yes	Yes	Yes	No	No	Yes	No	MiniSeq
ERR15155954	F-168	2015-01-09	2015	N/A	N/A	Yes	Run9	96	Bangladesh	Bangladesh	Chittagong Division	N/A	N/A	No	No	No	Yes	No	Yes	No	No	Yes	Yes	Yes	No	Yes	Yes	Yes	No	No	Yes	No	MiniSeq
ERR15155955	F-169	2015-01-12	2015	N/A	N/A	Yes	Run9	96	Bangladesh	Bangladesh	Chittagong Division	N/A	N/A	No	No	No	Yes	No	Yes	No	No	Yes	Yes	Yes	No	Yes	Yes	Yes	No	No	Yes	No	MiniSeq
ERR15155956	M-005	2014-08-21	2014	N/A	N/A	Yes	Run9	96	Bangladesh	Bangladesh	Chittagong Division	N/A	N/A	No	No	No	Yes	No	Yes	No	No	Yes	Yes	Yes	No	No	No	Yes	No	No	Yes	No	MiniSeq
ERR15155957	M-006	2014-08-21	2014	N/A	N/A	Yes	Run9	96	Bangladesh	Bangladesh	Chittagong Division	N/A	N/A	Yes	Yes	No	No	No	No	No	No	No	No	No	No	No	No	No	No	No	No	No	MiniSeq
ERR15155958	M-015	2014-08-24	2014	N/A	N/A	Yes	Run9	96	Bangladesh	Bangladesh	Chittagong Division	N/A	N/A	No	No	No	Yes	No	Yes	No	No	Yes	Yes	Yes	No	No	No	Yes	No	No	Yes	No	MiniSeq
ERR15155959	M-018	2014-08-26	2014	N/A	N/A	Yes	Run9	96	Bangladesh	Bangladesh	Chittagong Division	N/A	N/A	No	No	No	No	No	Yes	No	No	Yes	Yes	Yes	No	No	No	No	No	No	Yes	No	MiniSeq
ERR15155960	M-029	2014-09-01	2014	N/A	N/A	Yes	Run9	96	Bangladesh	Bangladesh	Chittagong Division	N/A	N/A	No	No	No	No	No	Yes	No	No	Yes	Yes	Yes	No	No	No	No	No	No	Yes	No	MiniSeq
ERR15155961	M-046	2014-09-14	2014	N/A	N/A	Yes	Run9	96	Bangladesh	Bangladesh	Chittagong Division	N/A	N/A	No	No	No	Yes	No	Yes	No	No	Yes	Yes	Yes	No	Yes	Yes	Yes	No	No	Yes	No	MiniSeq
ERR15155962	M-051	2014-09-15	2014	N/A	N/A	Yes	Run9	96	Bangladesh	Bangladesh	Chittagong Division	N/A	N/A	Yes	Yes	No	No	No	No	No	No	No	No	No	No	No	No	No	No	No	No	No	MiniSeq
ERR15155963	M-054	2014-09-17	2014	PR0200-C	N/A	Yes	Run9	96	Bangladesh	Bangladesh	Chittagong Division	N/A	N/A	Yes	Yes	No	No	No	No	No	No	No	No	No	No	No	No	No	No	No	No	No	MiniSeq
ERR15155964	M-069	2014-09-28	2014	N/A	N/A	Yes	Run9	96	Bangladesh	Bangladesh	Chittagong Division	N/A	N/A	No	No	No	No	No	Yes	No	No	Yes	Yes	Yes	No	No	No	No	No	No	Yes	No	MiniSeq
ERR15155965	M-073	2014-09-28	2014	N/A	N/A	Yes	Run9	96	Bangladesh	Bangladesh	Chittagong Division	N/A	N/A	No	No	No	Yes	No	Yes	No	No	Yes	Yes	Yes	No	No	No	Yes	No	No	Yes	No	MiniSeq
ERR15155966	M-143	2014-11-29	2014	N/A	N/A	Yes	Run9	96	Bangladesh	Bangladesh	Chittagong Division	N/A	N/A	No	No	No	Yes	No	Yes	No	No	Yes	Yes	Yes	No	Yes	Yes	Yes	No	No	Yes	No	MiniSeq
ERR15155967	M-146	2014-12-01	2014	N/A	N/A	Yes	Run9	96	Bangladesh	Bangladesh	Chittagong Division	N/A	N/A	No	No	No	Yes	No	Yes	No	No	Yes	Yes	Yes	No	Yes	Yes	Yes	No	No	Yes	No	MiniSeq
ERR15155968	M-166	2015-01-03	2015	N/A	N/A	Yes	Run9	96	Bangladesh	Bangladesh	Chittagong Division	N/A	N/A	No	No	No	Yes	No	Yes	No	No	Yes	Yes	Yes	No	Yes	Yes	Yes	No	No	Yes	No	MiniSeq
ERR15155969	M-167	2015-01-08	2015	N/A	N/A	Yes	Run9	96	Bangladesh	Bangladesh	Chittagong Division	N/A	N/A	No	No	No	No	No	Yes	No	No	Yes	Yes	Yes	No	No	No	No	No	No	Yes	No	MiniSeq
ERR15155970	M-171	2015-01-18	2015	N/A	N/A	Yes	Run9	96	Bangladesh	Bangladesh	Chittagong Division	N/A	N/A	No	No	No	No	No	Yes	No	No	Yes	Yes	Yes	No	No	No	No	No	No	Yes	No	MiniSeq
ERR15155971	M-172	2015-01-19	2015	PR0172-C	N/A	Yes	Run9	96	Bangladesh	Bangladesh	Chittagong Division	N/A	N/A	No	No	No	Yes	No	Yes	Yes	No	Yes	Yes	Yes	No	Yes	Yes	Yes	No	No	Yes	No	MiniSeq
ERR15155972	M-174	2015-01-22	2015	N/A	N/A	Yes	Run9	96	Bangladesh	Bangladesh	Chittagong Division	N/A	N/A	No	No	No	Yes	No	Yes	No	No	Yes	Yes	Yes	No	No	No	Yes	No	No	Yes	No	MiniSeq
ERR15155973	M-175	2015-01-23	2015	N/A	N/A	Yes	Run9	96	Bangladesh	Bangladesh	Chittagong Division	N/A	N/A	No	No	No	Yes	No	Yes	No	No	Yes	Yes	Yes	No	No	No	Yes	No	No	Yes	No	MiniSeq
ERR15155974	M-176	2015-01-24	2015	N/A	N/A	Yes	Run9	96	Bangladesh	Bangladesh	Chittagong Division	N/A	N/A	No	No	No	No	No	Yes	No	No	Yes	Yes	Yes	No	No	No	No	No	No	Yes	No	MiniSeq
ERR15155975	M-177	2015-01-18	2015	N/A	N/A	Yes	Run9	96	Bangladesh	Bangladesh	Chittagong Division	N/A	N/A	No	No	No	Yes	No	Yes	No	No	Yes	Yes	Yes	No	Yes	Yes	Yes	No	No	Yes	No	MiniSeq
ERR15155976	M-178	2015-01-27	2015	N/A	N/A	Yes	Run9	96	Bangladesh	Bangladesh	Chittagong Division	N/A	N/A	No	No	No	Yes	No	Yes	No	No	Yes	Yes	Yes	No	Yes	Yes	Yes	No	No	Yes	No	MiniSeq
ERR15155977	M-179	2015-01-27	2015	PR0168-CW	N/A	Yes	Run9	96	Bangladesh	Bangladesh	Chittagong Division	N/A	N/A	No	No	No	Yes	No	Yes	Yes	No	Yes	Yes	Yes	No	Yes	Yes	Yes	No	No	Yes	No	MiniSeq
ERR15155978	M-181	2015-01-29	2015	N/A	N/A	Yes	Run9	96	Bangladesh	Bangladesh	Chittagong Division	N/A	N/A	No	No	No	Yes	No	Yes	No	No	Yes	Yes	Yes	No	No	No	Yes	No	No	Yes	No	MiniSeq
ERR15155979	Pv_Qb_01	2016-05-16	2016	N/A	N/A	Yes	Run10	192	Colombia	Colombia	Chocó Department	N/A	N/A	No	No	No	Yes	No	Yes	No	No	Yes	Yes	Yes	No	Yes	Yes	Yes	No	No	Yes	No	MiniSeq
ERR15155980	Pv_Qb_02	2016-05-16	2016	N/A	N/A	Yes	Run10	192	Colombia	Colombia	Chocó Department	N/A	N/A	No	No	No	Yes	No	Yes	No	No	Yes	Yes	Yes	No	Yes	Yes	Yes	No	No	Yes	No	MiniSeq
ERR15155981	Pv_Qb_04	2016-05-16	2016	N/A	N/A	Yes	Run10	192	Colombia	Colombia	Chocó Department	N/A	N/A	No	No	No	Yes	No	Yes	No	No	Yes	Yes	Yes	No	Yes	Yes	Yes	No	No	Yes	No	MiniSeq
ERR15155982	Pv_Qb_07	2016-05-17	2016	N/A	N/A	Yes	Run10	192	Colombia	Colombia	Chocó Department	N/A	N/A	No	No	No	Yes	No	Yes	No	No	Yes	Yes	Yes	No	Yes	Yes	Yes	No	No	Yes	No	MiniSeq
ERR15155983	Pv_Qb_08	2016-05-17	2016	N/A	N/A	Yes	Run10	192	Colombia	Colombia	Chocó Department	N/A	N/A	No	No	No	No	No	Yes	No	No	Yes	Yes	Yes	No	No	No	No	No	No	Yes	No	MiniSeq
ERR15155984	Pv_Qb_10	2016-05-17	2016	N/A	N/A	Yes	Run10	192	Colombia	Colombia	Chocó Department	N/A	N/A	No	No	No	Yes	No	Yes	No	No	Yes	Yes	Yes	No	Yes	Yes	Yes	No	No	Yes	No	MiniSeq
ERR15155985	Pv_Qb_11	2016-05-17	2016	N/A	N/A	Yes	Run10	192	Colombia	Colombia	Chocó Department	N/A	N/A	No	No	No	Yes	No	Yes	No	No	Yes	Yes	Yes	No	Yes	Yes	Yes	No	No	Yes	No	MiniSeq
ERR15155986	Pv_Qb_13	2016-05-18	2016	N/A	N/A	Yes	Run10	192	Colombia	Colombia	Chocó Department	N/A	N/A	No	No	No	Yes	No	Yes	No	No	Yes	Yes	Yes	No	Yes	Yes	Yes	No	No	Yes	No	MiniSeq
ERR15155987	Pv_Qb_14	2016-05-18	2016	N/A	N/A	Yes	Run10	192	Colombia	Colombia	Chocó Department	N/A	N/A	No	No	No	Yes	No	Yes	No	No	Yes	Yes	Yes	No	Yes	Yes	Yes	No	No	Yes	No	MiniSeq
ERR15155988	Pv_Qb_15	2016-05-18	2016	N/A	N/A	Yes	Run10	192	Colombia	Colombia	Chocó Department	N/A	N/A	No	No	No	Yes	No	Yes	No	No	Yes	Yes	Yes	No	Yes	Yes	Yes	No	No	Yes	No	MiniSeq
ERR15155989	Pv_Qb_16	2016-05-19	2016	N/A	N/A	Yes	Run10	192	Colombia	Colombia	Chocó Department	N/A	N/A	No	No	No	Yes	No	Yes	No	No	Yes	Yes	Yes	No	Yes	Yes	Yes	No	No	Yes	No	MiniSeq
ERR15155990	Pv_Qb_17	2016-05-19	2016	N/A	N/A	Yes	Run10	192	Colombia	Colombia	Chocó Department	N/A	N/A	No	No	No	Yes	No	Yes	No	No	Yes	Yes	Yes	No	Yes	Yes	Yes	No	No	Yes	No	MiniSeq
ERR15155991	Pv_Sc_01	2016-03-14	2016	N/A	N/A	Yes	Run10	192	Colombia	Colombia	Risaralda Department	N/A	N/A	No	No	No	No	No	Yes	No	No	Yes	Yes	Yes	No	No	No	No	No	No	Yes	No	MiniSeq
ERR15155992	Pv_Sc_02	2016-03-15	2016	N/A	N/A	Yes	Run10	192	Colombia	Colombia	Risaralda Department	N/A	N/A	No	No	No	No	No	Yes	No	No	Yes	Yes	Yes	No	No	No	No	No	No	Yes	No	MiniSeq
ERR15155993	Pv_Sc_05	2016-03-15	2016	N/A	N/A	Yes	Run10	192	Colombia	Colombia	Risaralda Department	N/A	N/A	No	No	No	Yes	No	Yes	No	No	Yes	Yes	Yes	No	Yes	Yes	Yes	No	No	Yes	No	MiniSeq
ERR15155994	Pv_Sc_06	2016-03-16	2016	N/A	N/A	Yes	Run10	192	Colombia	Colombia	Risaralda Department	N/A	N/A	No	No	No	Yes	No	Yes	No	No	Yes	Yes	Yes	No	Yes	Yes	Yes	No	No	Yes	No	MiniSeq
ERR15155995	Pv_Sc_07	2016-03-17	2016	N/A	N/A	Yes	Run10	192	Colombia	Colombia	Risaralda Department	N/A	N/A	No	No	No	Yes	No	Yes	No	No	Yes	Yes	Yes	No	Yes	Yes	Yes	No	No	Yes	No	MiniSeq
ERR15155996	Pv_Sc_08	2016-03-17	2016	N/A	N/A	Yes	Run10	192	Colombia	Colombia	Risaralda Department	N/A	N/A	No	No	No	Yes	No	Yes	No	No	Yes	Yes	Yes	No	Yes	Yes	Yes	No	No	Yes	No	MiniSeq
ERR15155997	Pv_Sc_11	2016-03-17	2016	N/A	N/A	Yes	Run10	192	Colombia	Colombia	Risaralda Department	N/A	N/A	No	No	No	Yes	No	Yes	No	No	Yes	Yes	Yes	No	Yes	Yes	Yes	No	No	Yes	No	MiniSeq
ERR15155998	Pv_Sc_12	2016-03-18	2016	N/A	N/A	Yes	Run10	192	Colombia	Colombia	Risaralda Department	N/A	N/A	No	No	No	Yes	No	Yes	No	No	Yes	Yes	Yes	No	Yes	Yes	Yes	No	No	Yes	No	MiniSeq
ERR15155999	Pv_Sc_13	2016-03-18	2016	N/A	N/A	Yes	Run10	192	Colombia	Colombia	Risaralda Department	N/A	N/A	No	No	No	Yes	No	Yes	No	No	Yes	Yes	Yes	No	Yes	Yes	Yes	No	No	Yes	No	MiniSeq
ERR15156000	05027V-1	2014-10-23	2014	PW0039-C	N/A	Yes	Run2	96	Colombia	Colombia	Chocó Department	N/A	N/A	No	No	No	Yes	No	Yes	Yes	Yes	Yes	Yes	Yes	No	Yes	Yes	Yes	No	Yes	Yes	No	MiSeq
ERR15156001	M004	2016-12-06	2016	VVX02319	N/A	Yes	Run3	384	Colombia	Colombia	Córdoba Department	N/A	N/A	No	No	No	Yes	No	Yes	Yes	Yes	Yes	Yes	Yes	No	Yes	Yes	Yes	No	Yes	Yes	No	MiSeq
ERR15156002	M017	2016-12-13	2016	VVX02332	N/A	Yes	Run3	384	Colombia	Colombia	Córdoba Department	N/A	N/A	No	No	No	Yes	No	Yes	Yes	Yes	Yes	Yes	Yes	No	Yes	Yes	Yes	No	No	Yes	No	MiSeq
ERR15156003	M018	2016-12-14	2016	VVX02333	N/A	Yes	Run3	384	Colombia	Colombia	Córdoba Department	N/A	N/A	No	No	No	Yes	No	Yes	Yes	Yes	Yes	Yes	Yes	No	Yes	Yes	Yes	No	No	Yes	No	MiSeq
ERR15156004	M019	2016-12-14	2016	VVX02334	N/A	Yes	Run3	384	Colombia	Colombia	Córdoba Department	N/A	N/A	No	No	No	Yes	No	Yes	Yes	Yes	Yes	Yes	Yes	No	Yes	Yes	Yes	No	No	Yes	No	MiSeq
ERR15156005	M020	2016-12-14	2016	VVX02335	N/A	Yes	Run3	384	Colombia	Colombia	Córdoba Department	N/A	N/A	No	No	No	Yes	No	Yes	Yes	Yes	Yes	Yes	Yes	No	Yes	Yes	Yes	No	No	Yes	No	MiSeq
ERR15156006	Pv_Sc_14	2016-03-20	2016	N/A	N/A	Yes	Run3	384	Colombia	Colombia	Risaralda Department	N/A	N/A	No	No	No	Yes	No	Yes	No	No	Yes	Yes	Yes	No	No	Yes	Yes	No	No	Yes	No	MiSeq
ERR15156007	Pv_Sc_15	2016-03-20	2016	N/A	N/A	Yes	Run3	384	Colombia	Colombia	Risaralda Department	N/A	N/A	No	No	No	Yes	No	Yes	No	No	Yes	Yes	Yes	No	Yes	Yes	Yes	No	No	Yes	No	MiSeq
ERR15156008	Pv_Sc_16	2016-03-20	2016	N/A	N/A	Yes	Run3	384	Colombia	Colombia	Risaralda Department	N/A	N/A	No	No	No	Yes	No	Yes	No	No	Yes	Yes	Yes	No	Yes	Yes	Yes	No	No	Yes	No	MiSeq
ERR15156009	Pv_Sc_17	2016-03-20	2016	N/A	N/A	Yes	Run3	384	Colombia	Colombia	Risaralda Department	N/A	N/A	No	No	No	Yes	No	Yes	No	No	Yes	Yes	Yes	No	Yes	Yes	Yes	No	No	Yes	No	MiSeq
ERR15156010	Pv_Sc_18	2016-03-21	2016	N/A	N/A	Yes	Run3	384	Colombia	Colombia	Risaralda Department	N/A	N/A	No	No	No	No	No	Yes	No	No	Yes	Yes	Yes	No	No	No	No	No	No	Yes	No	MiSeq
ERR15156011	CQE001	2019-05-12	2019	N/A	N/A	Yes	Run3	384	Ethiopia	Ethiopia	Gamo Zone	N/A	24868.8	No	No	No	No	No	Yes	No	No	Yes	Yes	Yes	No	No	No	No	No	Yes	No	No	MiSeq
ERR15156012	CQE002	2019-05-27	2019	N/A	VVX24822	Yes	Run3	384	Ethiopia	Ethiopia	Gamo Zone	N/A	53882.4	No	No	No	No	No	Yes	Yes	Yes	Yes	Yes	Yes	No	No	No	No	No	No	Yes	No	MiSeq
ERR15156013	CQE003	2019-05-29	2019	N/A	VVX24823	Yes	Run3	384	Ethiopia	Ethiopia	Gamo Zone	N/A	24868.8	No	No	No	Yes	No	Yes	Yes	Yes	Yes	Yes	Yes	No	Yes	Yes	Yes	No	No	Yes	No	MiSeq
ERR15156014	CQE004	2019-05-31	2019	N/A	VVX24824	Yes	Run3	384	Ethiopia	Ethiopia	Gamo Zone	N/A	194806	No	No	No	Yes	No	Yes	Yes	Yes	Yes	Yes	Yes	No	Yes	Yes	Yes	No	No	Yes	No	MiSeq
ERR15156015	CQE006	2019-06-05	2019	N/A	VVX24825	Yes	Run3	384	Ethiopia	Ethiopia	Gamo Zone	N/A	6217.2	No	No	No	No	No	Yes	Yes	Yes	Yes	Yes	Yes	No	No	No	No	No	No	Yes	No	MiSeq
ERR15156016	CQE007	2019-06-06	2019	N/A	N/A	Yes	Run3	384	Ethiopia	Ethiopia	Gamo Zone	N/A	26941.2	No	No	No	Yes	No	Yes	No	No	Yes	Yes	Yes	No	Yes	Yes	Yes	No	No	Yes	No	MiSeq
ERR15156017	CQE008	2019-06-07	2019	N/A	VVX24827	Yes	Run3	384	Ethiopia	Ethiopia	Gamo Zone	N/A	58027.2	No	No	No	Yes	No	Yes	Yes	Yes	Yes	Yes	Yes	No	Yes	Yes	Yes	No	No	Yes	No	MiSeq
ERR15156018	CQE010	2019-06-10	2019	N/A	VVX24828	Yes	Run3	384	Ethiopia	Ethiopia	Gamo Zone	N/A	31086	No	No	No	Yes	No	Yes	Yes	Yes	Yes	Yes	Yes	No	Yes	Yes	Yes	No	No	Yes	No	MiSeq
ERR15156019	CQE011	2019-06-12	2019	N/A	VVX24829	Yes	Run3	384	Ethiopia	Ethiopia	Gamo Zone	N/A	14506.8	No	No	No	Yes	No	Yes	Yes	Yes	Yes	Yes	Yes	No	Yes	Yes	Yes	No	No	Yes	No	MiSeq
ERR15156020	CQE012	2019-06-14	2019	N/A	VVX24830	Yes	Run3	384	Ethiopia	Ethiopia	Gamo Zone	N/A	53882.4	No	No	No	Yes	No	Yes	Yes	Yes	Yes	Yes	Yes	No	Yes	Yes	Yes	No	No	Yes	No	MiSeq
ERR15156021	CQE013	2019-06-17	2019	N/A	VVX24831	Yes	Run3	384	Ethiopia	Ethiopia	Gamo Zone	N/A	62172	No	No	No	No	No	Yes	Yes	Yes	Yes	Yes	Yes	No	No	No	No	No	No	Yes	No	MiSeq
ERR15156022	CQE016	2019-06-22	2019	N/A	VVX24832	Yes	Run3	384	Ethiopia	Ethiopia	Gamo Zone	N/A	51810	No	No	No	No	No	Yes	Yes	Yes	Yes	Yes	Yes	No	No	No	No	No	No	Yes	No	MiSeq
ERR15156023	CQE018	2019-06-24	2019	N/A	N/A	Yes	Run3	384	Ethiopia	Ethiopia	Gamo Zone	N/A	60099.6	No	No	No	Yes	No	Yes	No	No	Yes	Yes	Yes	No	Yes	Yes	Yes	No	No	Yes	No	MiSeq
ERR15156024	CQE019	2019-06-26	2019	N/A	VVX24834	Yes	Run3	384	Ethiopia	Ethiopia	Gamo Zone	N/A	4144.8	No	No	No	Yes	No	Yes	Yes	Yes	Yes	Yes	Yes	No	No	No	Yes	No	No	Yes	No	MiSeq
ERR15156025	CQE020	2019-06-26	2019	N/A	VVX24835	Yes	Run3	384	Ethiopia	Ethiopia	Gamo Zone	N/A	51810	No	No	No	Yes	No	Yes	Yes	Yes	Yes	Yes	Yes	No	Yes	Yes	Yes	No	No	Yes	No	MiSeq
ERR15156026	CQE021	2019-06-26	2019	N/A	N/A	Yes	Run3	384	Ethiopia	Ethiopia	Gamo Zone	N/A	22796.4	No	No	No	No	No	Yes	No	No	Yes	Yes	Yes	No	No	No	No	No	No	Yes	No	MiSeq
ERR15156027	CQE022	2019-06-26	2019	N/A	VVX24837	Yes	Run3	384	Ethiopia	Ethiopia	Gamo Zone	N/A	35230.8	No	No	No	No	No	Yes	Yes	Yes	Yes	Yes	Yes	No	No	No	No	No	No	Yes	No	MiSeq
ERR15156028	CQE024	2019-06-27	2019	N/A	VVX24838	Yes	Run3	384	Ethiopia	Ethiopia	Gamo Zone	N/A	2072.4	No	No	No	No	No	Yes	Yes	Yes	Yes	Yes	Yes	No	No	No	No	No	No	Yes	No	MiSeq
ERR15156029	CQE025	2019-06-27	2019	N/A	VVX24839	Yes	Run3	384	Ethiopia	Ethiopia	Gamo Zone	N/A	18651.6	No	No	No	No	No	Yes	Yes	Yes	Yes	Yes	Yes	No	No	No	No	No	No	Yes	No	MiSeq
ERR15156030	CQE027	2019-06-27	2019	N/A	VVX24840	Yes	Run3	384	Ethiopia	Ethiopia	Gamo Zone	N/A	22796.4	No	No	No	Yes	No	Yes	Yes	Yes	Yes	Yes	Yes	No	Yes	Yes	Yes	No	No	Yes	No	MiSeq
ERR15156031	CQE029	2019-06-28	2019	N/A	VVX24841	Yes	Run3	384	Ethiopia	Ethiopia	Gamo Zone	N/A	70461.6	No	No	No	No	No	Yes	Yes	Yes	Yes	Yes	Yes	No	No	No	No	No	No	Yes	No	MiSeq
ERR15156032	CQE030	2019-06-28	2019	N/A	VVX24842	Yes	Run3	384	Ethiopia	Ethiopia	Gamo Zone	N/A	35230.8	No	No	No	No	No	Yes	Yes	Yes	Yes	Yes	Yes	No	No	No	No	No	No	Yes	No	MiSeq
ERR15156033	CQE031	2019-06-29	2019	N/A	VVX24843	Yes	Run3	384	Ethiopia	Ethiopia	Gamo Zone	N/A	41448	No	No	No	Yes	No	Yes	Yes	Yes	Yes	Yes	Yes	No	Yes	Yes	Yes	No	No	Yes	No	MiSeq
ERR15156034	CQE032	2019-06-29	2019	N/A	N/A	Yes	Run3	384	Ethiopia	Ethiopia	Gamo Zone	N/A	47665.2	No	No	No	Yes	No	Yes	No	No	Yes	Yes	Yes	No	Yes	Yes	Yes	No	No	Yes	No	MiSeq
ERR15156035	CQE033	2019-06-29	2019	N/A	N/A	Yes	Run3	384	Ethiopia	Ethiopia	Gamo Zone	N/A	24868.8	No	No	No	No	No	Yes	No	No	Yes	Yes	Yes	No	No	No	No	No	No	Yes	No	MiSeq
ERR15156036	CQE034	2019-06-29	2019	N/A	VVX24847	Yes	Run3	384	Ethiopia	Ethiopia	Gamo Zone	N/A	47665.2	No	No	No	Yes	No	Yes	Yes	Yes	Yes	Yes	Yes	No	Yes	Yes	Yes	No	No	Yes	No	MiSeq
ERR15156037	CQE035	2019-06-29	2019	N/A	VVX24848	Yes	Run3	384	Ethiopia	Ethiopia	Gamo Zone	N/A	29013.6	No	No	No	Yes	No	Yes	Yes	Yes	Yes	Yes	Yes	No	Yes	Yes	Yes	No	No	Yes	No	MiSeq
ERR15156038	CQE036	2019-06-29	2019	N/A	VVX24849	Yes	Run3	384	Ethiopia	Ethiopia	Gamo Zone	N/A	20724	No	No	No	Yes	No	Yes	Yes	Yes	Yes	Yes	Yes	No	Yes	Yes	Yes	No	No	Yes	No	MiSeq
ERR15156039	CQE037	2019-07-01	2019	N/A	N/A	Yes	Run3	384	Ethiopia	Ethiopia	Gamo Zone	N/A	26941.2	No	No	No	Yes	No	Yes	No	No	Yes	Yes	Yes	No	Yes	Yes	Yes	No	No	Yes	No	MiSeq
ERR15156040	CQE038	2019-07-01	2019	N/A	VVX24851	Yes	Run3	384	Ethiopia	Ethiopia	Gamo Zone	N/A	82896	No	No	No	Yes	No	Yes	Yes	Yes	Yes	Yes	Yes	No	Yes	Yes	Yes	No	No	Yes	No	MiSeq
ERR15156041	CQE041	2019-07-01	2019	N/A	VVX24852	Yes	Run3	384	Ethiopia	Ethiopia	Gamo Zone	N/A	33158.4	No	No	No	No	No	Yes	Yes	Yes	Yes	Yes	Yes	No	No	No	No	No	No	Yes	No	MiSeq
ERR15156042	CQE042	2019-07-02	2019	N/A	VVX24853	Yes	Run3	384	Ethiopia	Ethiopia	Gamo Zone	N/A	2072.4	No	No	No	Yes	No	Yes	Yes	Yes	Yes	Yes	Yes	No	Yes	Yes	Yes	No	No	Yes	No	MiSeq
ERR15156043	CQE043	2019-07-02	2019	N/A	VVX24854	Yes	Run3	384	Ethiopia	Ethiopia	Gamo Zone	N/A	8289.6	No	No	No	Yes	No	Yes	Yes	Yes	Yes	Yes	Yes	No	Yes	Yes	Yes	No	No	Yes	No	MiSeq
ERR15156044	CQE044	2019-07-02	2019	N/A	N/A	Yes	Run3	384	Ethiopia	Ethiopia	Gamo Zone	N/A	49737.6	No	No	No	Yes	No	Yes	No	No	Yes	Yes	Yes	No	Yes	Yes	Yes	No	No	Yes	No	MiSeq
ERR15156045	CQE047	2019-07-03	2019	N/A	N/A	Yes	Run3	384	Ethiopia	Ethiopia	Gamo Zone	N/A	31086	No	No	No	Yes	No	Yes	No	No	Yes	Yes	Yes	No	Yes	Yes	Yes	No	No	Yes	No	MiSeq
ERR15156046	CQE048	2019-07-03	2019	N/A	VVX24857	Yes	Run3	384	Ethiopia	Ethiopia	Gamo Zone	N/A	49737.6	No	No	No	No	No	Yes	Yes	Yes	Yes	Yes	Yes	No	No	No	No	No	No	Yes	No	MiSeq
ERR15156047	CQE053	2019-07-04	2019	N/A	VVX24858	Yes	Run3	384	Ethiopia	Ethiopia	Gamo Zone	N/A	33158.4	No	No	No	No	No	Yes	Yes	Yes	Yes	Yes	Yes	No	No	No	No	No	No	Yes	No	MiSeq
ERR15156048	CQE056	2019-07-05	2019	N/A	N/A	Yes	Run3	384	Ethiopia	Ethiopia	Gamo Zone	N/A	10362	No	No	No	Yes	No	Yes	No	No	Yes	Yes	Yes	No	Yes	Yes	Yes	No	No	Yes	No	MiSeq
ERR15156049	CQE057	2019-07-06	2019	N/A	VVX24860	Yes	Run3	384	Ethiopia	Ethiopia	Gamo Zone	N/A	176154	No	No	No	Yes	No	Yes	Yes	Yes	Yes	Yes	Yes	No	Yes	Yes	Yes	No	No	Yes	No	MiSeq
ERR15156050	CQE058	2019-07-06	2019	N/A	N/A	Yes	Run3	384	Ethiopia	Ethiopia	Gamo Zone	N/A	14506.8	No	No	No	No	No	Yes	No	No	Yes	Yes	Yes	No	No	No	No	No	No	Yes	No	MiSeq
ERR15156051	CQE059	2019-07-06	2019	N/A	VVX24862	Yes	Run3	384	Ethiopia	Ethiopia	Gamo Zone	N/A	29013.6	No	No	No	Yes	No	Yes	Yes	Yes	Yes	Yes	Yes	No	Yes	Yes	Yes	No	No	Yes	No	MiSeq
ERR15156052	CQE060	2019-07-06	2019	N/A	VVX24863	Yes	Run3	384	Ethiopia	Ethiopia	Gamo Zone	N/A	18651.6	No	No	No	No	No	Yes	Yes	Yes	Yes	Yes	Yes	No	No	No	No	No	No	Yes	No	MiSeq
ERR15156053	CQE062	2019-07-07	2019	N/A	VVX24864	Yes	Run3	384	Ethiopia	Ethiopia	Gamo Zone	N/A	109837	No	No	No	Yes	No	Yes	Yes	Yes	Yes	Yes	Yes	No	Yes	Yes	Yes	No	No	Yes	No	MiSeq
ERR15156054	CQE063	2019-07-07	2019	N/A	VVX24865	Yes	Run3	384	Ethiopia	Ethiopia	Gamo Zone	N/A	140923	No	No	No	No	No	Yes	Yes	Yes	Yes	Yes	Yes	No	No	No	No	No	No	Yes	No	MiSeq
ERR15156055	CQE064	2019-07-07	2019	N/A	VVX24866	Yes	Run3	384	Ethiopia	Ethiopia	Gamo Zone	N/A	53882.4	No	No	No	Yes	No	Yes	Yes	Yes	Yes	Yes	Yes	No	Yes	Yes	Yes	No	No	Yes	No	MiSeq
ERR15156056	CQE067	2019-07-08	2019	N/A	VVX24867	Yes	Run3	384	Ethiopia	Ethiopia	Gamo Zone	N/A	55954.8	No	No	No	Yes	No	Yes	Yes	Yes	Yes	Yes	Yes	No	Yes	Yes	Yes	No	No	Yes	No	MiSeq
ERR15156057	CQE069	2019-07-08	2019	N/A	VVX24868	Yes	Run3	384	Ethiopia	Ethiopia	Gamo Zone	N/A	47665.2	No	No	No	No	No	Yes	Yes	Yes	Yes	Yes	Yes	No	No	No	No	No	No	No	No	MiSeq
ERR15156058	CQE070	2019-07-08	2019	N/A	VVX24869	Yes	Run3	384	Ethiopia	Ethiopia	Gamo Zone	N/A	300498	No	No	No	No	No	Yes	Yes	Yes	Yes	Yes	Yes	No	No	No	No	No	No	Yes	No	MiSeq
ERR15156059	CQE070_R	2019-07-22	2019	N/A	VVX24870	No	Run3	384	Ethiopia	Ethiopia	Gamo Zone	N/A	N/A	Yes	Yes	No	No	No	No	No	No	No	No	No	No	No	No	No	No	No	No	No	MiSeq
ERR15156060	CQE071	2019-07-08	2019	N/A	VVX24871	Yes	Run3	384	Ethiopia	Ethiopia	Gamo Zone	N/A	72534	No	No	No	No	No	Yes	Yes	Yes	Yes	Yes	Yes	No	No	No	No	No	No	Yes	No	MiSeq
ERR15156061	CQE072	2019-07-08	2019	N/A	VVX24872	Yes	Run3	384	Ethiopia	Ethiopia	Gamo Zone	N/A	33158.4	No	No	No	Yes	No	Yes	Yes	Yes	Yes	Yes	Yes	No	Yes	Yes	Yes	No	No	Yes	No	MiSeq
ERR15156062	CQE075	2019-07-08	2019	N/A	N/A	Yes	Run3	384	Ethiopia	Ethiopia	Gamo Zone	N/A	6217.2	No	No	No	Yes	No	Yes	No	No	Yes	Yes	Yes	No	Yes	Yes	Yes	No	No	Yes	No	MiSeq
ERR15156063	CQE076	2019-07-08	2019	N/A	N/A	Yes	Run3	384	Ethiopia	Ethiopia	Gamo Zone	N/A	8289.6	No	No	No	No	No	Yes	No	No	Yes	Yes	Yes	No	No	No	No	No	No	Yes	No	MiSeq
ERR15156064	CQE077	2019-07-19	2019	N/A	VVX24875	Yes	Run3	384	Ethiopia	Ethiopia	Gamo Zone	N/A	66316.8	No	No	No	No	No	Yes	Yes	Yes	Yes	Yes	Yes	No	No	No	No	No	No	Yes	No	MiSeq
ERR15156065	CQE079	2019-07-20	2019	N/A	N/A	Yes	Run3	384	Ethiopia	Ethiopia	Gamo Zone	N/A	1460	Yes	Yes	No	No	No	No	No	No	No	No	No	No	No	No	No	No	No	No	No	MiSeq
ERR15156066	CQE080	2019-07-20	2019	N/A	VVX24878	Yes	Run3	384	Ethiopia	Ethiopia	Gamo Zone	N/A	16579.2	No	No	No	Yes	No	Yes	Yes	Yes	Yes	Yes	Yes	No	Yes	Yes	Yes	No	No	Yes	No	MiSeq
ERR15156067	CQE081	2019-07-20	2019	N/A	VVX24879	Yes	Run3	384	Ethiopia	Ethiopia	Gamo Zone	N/A	120199	No	No	No	No	No	Yes	Yes	Yes	Yes	Yes	Yes	No	No	No	No	No	No	Yes	No	MiSeq
ERR15156068	CQE082	2019-07-21	2019	N/A	VVX24880	Yes	Run3	384	Ethiopia	Ethiopia	Gamo Zone	N/A	31086	No	No	No	No	No	Yes	Yes	Yes	Yes	Yes	Yes	No	No	No	No	No	No	Yes	No	MiSeq
ERR15156069	CQE083	2019-07-22	2019	N/A	VVX24881	Yes	Run3	384	Ethiopia	Ethiopia	Gamo Zone	N/A	76678.8	No	No	No	No	No	Yes	Yes	Yes	Yes	Yes	Yes	No	No	No	No	No	No	Yes	No	MiSeq
ERR15156070	CQE085	2019-07-23	2019	N/A	VVX24882	Yes	Run3	384	Ethiopia	Ethiopia	Gamo Zone	N/A	8289.6	No	No	No	Yes	No	Yes	Yes	Yes	Yes	Yes	Yes	No	Yes	Yes	Yes	No	No	Yes	No	MiSeq
ERR15156071	CQE086	2019-07-23	2019	N/A	VVX24883	Yes	Run3	384	Ethiopia	Ethiopia	Gamo Zone	N/A	80823.6	No	No	No	No	No	Yes	Yes	Yes	Yes	Yes	Yes	No	No	No	No	No	No	Yes	No	MiSeq
ERR15156072	CQE090	2019-07-25	2019	N/A	VVX24884	Yes	Run3	384	Ethiopia	Ethiopia	Gamo Zone	N/A	14506.8	No	No	No	Yes	No	Yes	Yes	Yes	Yes	Yes	Yes	No	Yes	Yes	Yes	No	No	Yes	No	MiSeq
ERR15156073	CQE092	2019-07-25	2019	N/A	VVX24885	Yes	Run3	384	Ethiopia	Ethiopia	Gamo Zone	N/A	103620	No	No	No	Yes	No	Yes	Yes	Yes	Yes	Yes	Yes	No	Yes	Yes	Yes	No	No	Yes	No	MiSeq
ERR15156074	CQE093	2019-07-25	2019	N/A	VVX24886	Yes	Run3	384	Ethiopia	Ethiopia	Gamo Zone	N/A	116054	No	No	No	Yes	No	Yes	Yes	Yes	Yes	Yes	Yes	No	Yes	Yes	Yes	No	No	Yes	No	MiSeq
ERR15156075	CQE094	2019-07-25	2019	N/A	N/A	Yes	Run3	384	Ethiopia	Ethiopia	Gamo Zone	N/A	43520.4	No	No	No	No	No	Yes	No	No	Yes	Yes	Yes	No	No	No	No	No	No	Yes	No	MiSeq
ERR15156076	CQE096	2019-07-26	2019	N/A	N/A	Yes	Run3	384	Ethiopia	Ethiopia	Gamo Zone	N/A	4144.8	No	No	No	No	No	Yes	No	No	Yes	Yes	Yes	No	No	No	No	No	No	Yes	No	MiSeq
ERR15156077	CQE097	2019-07-27	2019	N/A	VVX24889	Yes	Run3	384	Ethiopia	Ethiopia	Gamo Zone	N/A	10362	No	No	No	Yes	No	Yes	Yes	Yes	Yes	Yes	Yes	No	No	No	Yes	No	No	Yes	No	MiSeq
ERR15156078	CQE098	2019-07-27	2019	N/A	N/A	Yes	Run3	384	Ethiopia	Ethiopia	Gamo Zone	N/A	22796.4	No	No	No	No	No	Yes	No	No	Yes	Yes	Yes	No	No	No	No	No	No	Yes	No	MiSeq
ERR15156079	CQE099	2019-07-31	2019	N/A	N/A	Yes	Run3	384	Ethiopia	Ethiopia	Gamo Zone	N/A	6217.2	No	No	No	No	No	Yes	No	No	Yes	Yes	Yes	No	No	No	No	No	No	Yes	No	MiSeq
ERR15156080	100526_D0	2012-11-08	2012	N/A	N/A	Yes	Run5	384	Ethiopia-RCT	Ethiopia	East Shewa Zone	N/A	5920	No	No	No	Yes	No	Yes	No	No	Yes	Yes	Yes	Yes	Yes	Yes	Yes	Yes	No	Yes	Yes	MiSeq
ERR15156081	100526_D21	2012-11-29	2012	N/A	N/A	No	Run5	384	Ethiopia-RCT	Ethiopia	East Shewa Zone	N/A	240	No	No	No	No	No	No	No	No	No	No	No	Yes	No	No	No	Yes	No	No	No	MiSeq
ERR15156082	100629_M5	2013-05-09	2013	N/A	N/A	No	Run5	384	Ethiopia-RCT	Ethiopia	East Shewa Zone	N/A	1280	No	No	No	No	No	No	No	No	No	No	No	Yes	No	No	No	Yes	No	No	No	MiSeq
ERR15156083	101222_D0	2012-11-14	2012	N/A	N/A	Yes	Run5	384	Ethiopia-RCT	Ethiopia	East Shewa Zone	N/A	32640	No	No	No	No	No	Yes	No	No	Yes	Yes	Yes	Yes	No	No	No	Yes	No	Yes	Yes	MiSeq
ERR15156084	101222_M3	2013-03-20	2013	N/A	N/A	No	Run5	384	Ethiopia-RCT	Ethiopia	East Shewa Zone	N/A	6280	No	No	No	No	No	No	No	No	No	No	No	Yes	No	No	No	Yes	No	No	No	MiSeq
ERR15156085	101531_D0	2012-11-12	2012	N/A	N/A	Yes	Run5	384	Ethiopia-RCT	Ethiopia	East Shewa Zone	N/A	600	No	No	No	No	No	Yes	No	No	Yes	Yes	Yes	Yes	No	No	No	Yes	No	Yes	Yes	MiSeq
ERR15156086	101531_D51	2013-01-04	2013	N/A	N/A	No	Run5	384	Ethiopia-RCT	Ethiopia	East Shewa Zone	N/A	11280	No	No	No	No	No	No	No	No	No	No	No	Yes	No	No	No	Yes	No	No	No	MiSeq
ERR15156087	101634_D0	2012-11-15	2012	N/A	N/A	Yes	Run5	384	Ethiopia-RCT	Ethiopia	East Shewa Zone	N/A	8320	No	No	No	No	No	Yes	No	No	Yes	Yes	Yes	Yes	No	No	No	Yes	No	Yes	Yes	MiSeq
ERR15156088	101634_D56	2013-01-10	2013	N/A	N/A	No	Run5	384	Ethiopia-RCT	Ethiopia	East Shewa Zone	N/A	8960	No	No	No	No	No	No	No	No	No	No	No	Yes	No	No	No	Yes	No	No	No	MiSeq
ERR15156089	101840_D0	2012-11-17	2012	N/A	N/A	Yes	Run5	384	Ethiopia-RCT	Ethiopia	East Shewa Zone	N/A	19640	No	No	No	Yes	No	Yes	No	No	Yes	Yes	Yes	Yes	Yes	Yes	Yes	Yes	No	Yes	Yes	MiSeq
ERR15156090	101840_D44	2012-12-31	2012	N/A	N/A	No	Run5	384	Ethiopia-RCT	Ethiopia	East Shewa Zone	N/A	25560	No	No	No	No	No	No	No	No	No	No	No	Yes	No	No	No	Yes	No	No	No	MiSeq
ERR15156091	102330_D0	2012-11-22	2012	N/A	N/A	Yes	Run5	384	Ethiopia-RCT	Ethiopia	East Shewa Zone	N/A	7240	No	No	No	No	No	Yes	No	No	Yes	Yes	Yes	Yes	No	No	No	Yes	No	Yes	Yes	MiSeq
ERR15156092	102330_D26	2012-12-18	2012	N/A	N/A	No	Run5	384	Ethiopia-RCT	Ethiopia	East Shewa Zone	N/A	2960	No	No	No	No	No	No	No	No	No	No	No	Yes	No	No	No	Yes	No	No	No	MiSeq
ERR15156093	102433_D0	2012-11-22	2012	N/A	N/A	Yes	Run5	384	Ethiopia-RCT	Ethiopia	East Shewa Zone	N/A	9160	No	No	No	No	No	Yes	No	No	Yes	Yes	Yes	Yes	No	No	No	Yes	No	Yes	Yes	MiSeq
ERR15156094	102433_M1	2013-01-31	2013	N/A	N/A	No	Run5	384	Ethiopia-RCT	Ethiopia	East Shewa Zone	N/A	2400	No	No	No	No	No	No	No	No	No	No	No	Yes	No	No	No	Yes	No	No	No	MiSeq
ERR15156095	102536_D0	2012-11-23	2012	N/A	N/A	Yes	Run5	384	Ethiopia-RCT	Ethiopia	East Shewa Zone	N/A	620	No	No	No	No	No	Yes	No	No	Yes	Yes	Yes	Yes	No	No	No	Yes	No	Yes	Yes	MiSeq
ERR15156096	102536_D59	2013-01-21	2013	N/A	N/A	No	Run5	384	Ethiopia-RCT	Ethiopia	East Shewa Zone	N/A	1920	No	No	No	No	No	No	No	No	No	No	No	Yes	No	No	No	Yes	No	No	No	MiSeq
ERR15156097	102948_D34	2013-01-02	2013	N/A	N/A	No	Run5	384	Ethiopia-RCT	Ethiopia	East Shewa Zone	N/A	10480	No	No	No	No	No	No	No	No	No	No	No	Yes	No	No	No	Yes	No	No	No	MiSeq
ERR15156098	103129_D0	2012-11-27	2012	N/A	N/A	Yes	Run5	384	Ethiopia-RCT	Ethiopia	East Shewa Zone	N/A	9600	No	No	No	No	No	Yes	No	No	Yes	Yes	Yes	Yes	No	No	No	Yes	No	Yes	Yes	MiSeq
ERR15156099	103129_D58	2013-01-24	2013	N/A	N/A	No	Run5	384	Ethiopia-RCT	Ethiopia	East Shewa Zone	N/A	2000	No	No	No	No	No	No	No	No	No	No	No	Yes	No	No	No	Yes	No	No	No	MiSeq
ERR15156100	103232_D0	2012-11-28	2012	N/A	N/A	Yes	Run5	384	Ethiopia-RCT	Ethiopia	East Shewa Zone	N/A	2520	No	No	No	Yes	No	Yes	No	No	Yes	Yes	Yes	Yes	Yes	Yes	Yes	Yes	No	Yes	Yes	MiSeq
ERR15156101	103232_D50	2013-01-17	2013	N/A	N/A	No	Run5	384	Ethiopia-RCT	Ethiopia	East Shewa Zone	N/A	320	No	No	No	No	No	No	No	No	No	No	No	Yes	No	No	No	Yes	No	No	No	MiSeq
ERR15156102	103335_D0	2012-11-28	2012	N/A	N/A	Yes	Run5	384	Ethiopia-RCT	Ethiopia	East Shewa Zone	N/A	2000	No	No	No	Yes	No	Yes	No	No	Yes	Yes	Yes	No	Yes	Yes	Yes	No	No	Yes	Yes	MiSeq
ERR15156103	103335_M3	2013-03-27	2013	N/A	N/A	No	Run5	384	Ethiopia-RCT	Ethiopia	East Shewa Zone	N/A	N/A	No	No	No	No	No	No	No	No	No	No	No	Yes	No	No	No	Yes	No	Yes	No	MiSeq
ERR15156104	103335_M5	2013-05-22	2013	N/A	N/A	No	Run5	384	Ethiopia-RCT	Ethiopia	East Shewa Zone	N/A	N/A	No	No	No	No	No	No	No	No	No	No	No	Yes	No	No	No	Yes	No	No	No	MiSeq
ERR15156105	103438_D0	2012-11-28	2012	N/A	N/A	Yes	Run5	384	Ethiopia-RCT	Ethiopia	East Shewa Zone	N/A	560	Yes	Yes	No	No	No	No	No	No	No	No	No	No	No	No	No	No	No	No	Yes	MiSeq
ERR15156106	103747_D0	2012-11-29	2012	N/A	N/A	Yes	Run5	384	Ethiopia-RCT	Ethiopia	East Shewa Zone	N/A	13120	No	No	No	No	No	Yes	No	No	Yes	Yes	Yes	Yes	No	No	No	Yes	No	Yes	Yes	MiSeq
ERR15156107	103747_D35	2013-01-03	2013	N/A	N/A	No	Run5	384	Ethiopia-RCT	Ethiopia	East Shewa Zone	N/A	1120	No	No	No	No	No	No	No	No	No	No	No	Yes	No	No	No	Yes	No	No	No	MiSeq
ERR15156108	104031_D0	2013-01-09	2013	N/A	N/A	Yes	Run5	384	Ethiopia-RCT	Ethiopia	East Shewa Zone	N/A	1440	No	No	No	Yes	No	Yes	No	No	Yes	Yes	Yes	No	Yes	Yes	Yes	No	No	Yes	Yes	MiSeq
ERR15156109	104237_D0	2012-12-03	2012	N/A	N/A	Yes	Run5	384	Ethiopia-RCT	Ethiopia	East Shewa Zone	N/A	9600	No	No	No	Yes	No	Yes	No	No	Yes	Yes	Yes	Yes	Yes	Yes	Yes	Yes	No	Yes	Yes	MiSeq
ERR15156110	104237_M4D15	2013-04-23	2013	N/A	N/A	No	Run5	384	Ethiopia-RCT	Ethiopia	East Shewa Zone	N/A	N/A	No	No	No	No	No	No	No	No	No	No	No	Yes	No	No	No	Yes	No	No	No	MiSeq
ERR15156111	104340_D0	2012-12-03	2012	N/A	N/A	Yes	Run5	384	Ethiopia-RCT	Ethiopia	East Shewa Zone	N/A	3400	No	No	No	No	No	Yes	No	No	Yes	Yes	Yes	Yes	No	No	No	Yes	No	Yes	Yes	MiSeq
ERR15156112	104340_M1	2013-02-11	2013	N/A	N/A	No	Run5	384	Ethiopia-RCT	Ethiopia	East Shewa Zone	N/A	N/A	No	No	No	No	No	No	No	No	No	No	No	Yes	No	No	No	Yes	No	No	No	MiSeq
ERR15156113	104443_D0	2012-12-04	2012	N/A	N/A	Yes	Run5	384	Ethiopia-RCT	Ethiopia	East Shewa Zone	N/A	14000	No	No	No	No	No	Yes	No	No	Yes	Yes	Yes	Yes	No	No	No	Yes	No	Yes	Yes	MiSeq
ERR15156114	104443_D41	2013-01-14	2013	N/A	N/A	No	Run5	384	Ethiopia-RCT	Ethiopia	East Shewa Zone	N/A	17920	No	No	No	No	No	No	No	No	No	No	No	Yes	No	No	No	Yes	No	No	No	MiSeq
ERR15156115	105036_D0	2012-12-10	2012	N/A	N/A	Yes	Run5	384	Ethiopia-RCT	Ethiopia	East Shewa Zone	N/A	31360	No	No	No	No	No	Yes	No	No	Yes	Yes	Yes	Yes	No	No	No	Yes	No	Yes	Yes	MiSeq
ERR15156116	105036_D47	2013-01-26	2013	N/A	N/A	No	Run5	384	Ethiopia-RCT	Ethiopia	East Shewa Zone	N/A	1200	No	No	No	No	No	No	No	No	No	No	No	Yes	No	No	No	Yes	No	No	No	MiSeq
ERR15156117	105139_D0	2012-12-10	2012	N/A	N/A	Yes	Run5	384	Ethiopia-RCT	Ethiopia	East Shewa Zone	N/A	23680	No	No	No	Yes	No	Yes	No	No	Yes	Yes	Yes	Yes	Yes	Yes	Yes	Yes	No	Yes	Yes	MiSeq
ERR15156118	105139_D64	2013-02-12	2013	N/A	N/A	No	Run5	384	Ethiopia-RCT	Ethiopia	East Shewa Zone	N/A	8640	No	No	No	No	No	No	No	No	No	No	No	Yes	No	No	No	Yes	No	No	No	MiSeq
ERR15156119	105551_D0	2012-12-11	2012	N/A	N/A	Yes	Run5	384	Ethiopia-RCT	Ethiopia	East Shewa Zone	N/A	760	No	No	No	Yes	No	Yes	No	No	Yes	Yes	Yes	Yes	Yes	Yes	Yes	Yes	No	Yes	Yes	MiSeq
ERR15156120	105551_M2	2013-03-19	2013	N/A	N/A	No	Run5	384	Ethiopia-RCT	Ethiopia	East Shewa Zone	N/A	N/A	No	No	No	No	No	No	No	No	No	No	No	Yes	No	No	No	Yes	No	No	No	MiSeq
ERR15156121	105654_D0	2012-12-13	2012	N/A	N/A	Yes	Run5	384	Ethiopia-RCT	Ethiopia	East Shewa Zone	N/A	6440	No	No	No	No	No	Yes	No	No	Yes	Yes	Yes	Yes	No	No	No	Yes	No	Yes	Yes	MiSeq
ERR15156122	105654_M7	2013-08-07	2013	N/A	N/A	No	Run5	384	Ethiopia-RCT	Ethiopia	East Shewa Zone	N/A	N/A	No	No	No	No	No	No	No	No	No	No	No	Yes	No	No	No	Yes	No	No	No	MiSeq
ERR15156123	105757_D0	2012-12-13	2012	N/A	N/A	Yes	Run5	384	Ethiopia-RCT	Ethiopia	East Shewa Zone	N/A	2600	No	No	No	No	No	Yes	No	No	Yes	Yes	Yes	Yes	No	No	No	Yes	No	Yes	Yes	MiSeq
ERR15156124	105757_D56	2013-02-07	2013	N/A	N/A	No	Run5	384	Ethiopia-RCT	Ethiopia	East Shewa Zone	N/A	1400	No	No	No	No	No	No	No	No	No	No	No	Yes	No	No	No	Yes	No	No	No	MiSeq
ERR15156125	105963_D0	2012-12-17	2012	N/A	N/A	No	Run5	384	Ethiopia-RCT	Ethiopia	East Shewa Zone	N/A	10520	Yes	Yes	No	No	No	No	No	No	No	No	No	No	No	No	No	No	No	No	Yes	MiSeq
ERR15156126	105963_M2	2013-03-25	2013	N/A	N/A	Yes	Run5	384	Ethiopia-RCT	Ethiopia	East Shewa Zone	N/A	N/A	No	No	No	Yes	No	No	No	No	Yes	Yes	Yes	Yes	Yes	Yes	Yes	Yes	No	Yes	No	MiSeq
ERR15156127	105963_M4	2013-05-20	2013	N/A	N/A	No	Run5	384	Ethiopia-RCT	Ethiopia	East Shewa Zone	N/A	N/A	No	No	No	No	No	No	No	No	No	No	No	Yes	No	No	No	Yes	No	No	No	MiSeq
ERR15156128	106144_D0	2012-12-17	2012	N/A	N/A	Yes	Run5	384	Ethiopia-RCT	Ethiopia	East Shewa Zone	N/A	8680	No	No	No	Yes	No	Yes	No	No	Yes	Yes	Yes	Yes	Yes	Yes	Yes	Yes	No	Yes	Yes	MiSeq
ERR15156129	106144_D35	2013-01-21	2013	N/A	N/A	No	Run5	384	Ethiopia-RCT	Ethiopia	East Shewa Zone	N/A	2000	No	No	No	No	No	No	No	No	No	No	No	Yes	No	No	No	Yes	No	No	No	MiSeq
ERR15156130	106350_D0	2012-12-21	2012	N/A	N/A	Yes	Run5	384	Ethiopia-RCT	Ethiopia	East Shewa Zone	N/A	15360	No	No	No	No	No	Yes	No	No	Yes	Yes	Yes	No	No	No	No	No	No	Yes	Yes	MiSeq
ERR15156131	106350_M5D5	2013-05-28	2013	N/A	N/A	No	Run5	384	Ethiopia-RCT	Ethiopia	East Shewa Zone	N/A	N/A	No	No	No	No	No	No	No	No	No	No	No	Yes	No	No	No	Yes	No	Yes	No	MiSeq
ERR15156132	106350_M6D21	2013-06-28	2013	N/A	N/A	No	Run5	384	Ethiopia-RCT	Ethiopia	East Shewa Zone	N/A	N/A	No	No	No	No	No	No	No	No	No	No	No	Yes	No	No	No	Yes	No	No	No	MiSeq
ERR15156133	106453_D0	2012-12-24	2012	N/A	N/A	Yes	Run5	384	Ethiopia-RCT	Ethiopia	East Shewa Zone	N/A	13040	No	No	No	Yes	No	Yes	No	No	Yes	Yes	Yes	Yes	Yes	Yes	Yes	Yes	No	Yes	Yes	MiSeq
ERR15156134	106453_D57	2013-02-19	2013	N/A	N/A	No	Run5	384	Ethiopia-RCT	Ethiopia	East Shewa Zone	N/A	2000	No	No	No	No	No	No	No	No	No	No	No	Yes	No	No	No	Yes	No	No	No	MiSeq
ERR15156135	106659_D0	2012-12-26	2012	N/A	N/A	Yes	Run5	384	Ethiopia-RCT	Ethiopia	East Shewa Zone	N/A	13440	No	No	No	Yes	No	Yes	No	No	Yes	Yes	Yes	Yes	Yes	Yes	Yes	Yes	No	Yes	Yes	MiSeq
ERR15156136	106659_D31	2013-01-26	2013	N/A	N/A	No	Run5	384	Ethiopia-RCT	Ethiopia	East Shewa Zone	N/A	1000	No	No	No	No	No	No	No	No	No	No	No	Yes	No	No	No	Yes	No	No	No	MiSeq
ERR15156137	106865_D0	2012-12-27	2012	N/A	N/A	Yes	Run5	384	Ethiopia-RCT	Ethiopia	East Shewa Zone	N/A	880	No	No	No	No	No	Yes	No	No	Yes	Yes	Yes	Yes	No	No	No	Yes	No	Yes	Yes	MiSeq
ERR15156138	106865_D55	2013-02-20	2013	N/A	N/A	No	Run5	384	Ethiopia-RCT	Ethiopia	East Shewa Zone	N/A	480	No	No	No	No	No	No	No	No	No	No	No	Yes	No	No	No	Yes	No	No	No	MiSeq
ERR15156139	107458_M9	2013-10-25	2013	N/A	N/A	No	Run5	384	Ethiopia-RCT	Ethiopia	East Shewa Zone	N/A	N/A	Yes	Yes	No	No	No	No	No	No	No	No	No	No	No	No	No	No	No	No	No	MiSeq
ERR15156140	107664_D0	2013-01-11	2013	N/A	N/A	Yes	Run5	384	Ethiopia-RCT	Ethiopia	East Shewa Zone	N/A	4680	No	No	No	Yes	No	Yes	No	No	Yes	Yes	Yes	Yes	Yes	Yes	Yes	Yes	No	Yes	Yes	MiSeq
ERR15156141	107664_M3D19	2013-05-06	2013	N/A	N/A	No	Run5	384	Ethiopia-RCT	Ethiopia	East Shewa Zone	N/A	N/A	No	No	No	No	No	No	No	No	No	No	No	Yes	No	No	No	Yes	No	No	No	MiSeq
ERR15156142	107973_D0	2013-01-14	2013	N/A	N/A	Yes	Run5	384	Ethiopia-RCT	Ethiopia	East Shewa Zone	N/A	12640	No	No	No	Yes	No	Yes	No	No	Yes	Yes	Yes	Yes	Yes	Yes	Yes	Yes	No	Yes	Yes	MiSeq
ERR15156143	107973_D49	2013-03-04	2013	N/A	N/A	No	Run5	384	Ethiopia-RCT	Ethiopia	East Shewa Zone	N/A	5120	No	No	No	No	No	No	No	No	No	No	No	Yes	No	No	No	Yes	No	No	No	MiSeq
ERR15156144	108772_D0	2013-01-28	2013	N/A	N/A	Yes	Run5	384	Ethiopia-RCT	Ethiopia	East Shewa Zone	N/A	33520	No	No	No	No	No	Yes	No	No	Yes	Yes	Yes	Yes	No	No	No	Yes	No	Yes	Yes	MiSeq
ERR15156145	108772_D32	2013-03-01	2013	N/A	N/A	No	Run5	384	Ethiopia-RCT	Ethiopia	East Shewa Zone	N/A	18840	No	No	No	No	No	No	No	No	No	No	No	Yes	No	No	No	Yes	No	No	No	MiSeq
ERR15156146	109365_D0	2012-09-16	2012	N/A	N/A	Yes	Run5	384	Ethiopia-RCT	Ethiopia	East Shewa Zone	N/A	4760	No	No	No	No	No	Yes	No	No	Yes	Yes	Yes	No	No	No	No	No	No	Yes	Yes	MiSeq
ERR15156147	109468_D0	2012-12-15	2012	N/A	N/A	Yes	Run5	384	Ethiopia-RCT	Ethiopia	East Shewa Zone	N/A	240	No	No	No	No	No	Yes	No	No	Yes	Yes	Yes	No	No	No	No	No	No	Yes	Yes	MiSeq
ERR15156148	109468_D42	2013-03-26	2013	N/A	N/A	No	Run5	384	Ethiopia-RCT	Ethiopia	East Shewa Zone	N/A	4680	No	No	No	No	No	No	No	No	No	No	No	Yes	No	No	No	Yes	No	Yes	Yes	MiSeq
ERR15156149	109468_M2	2013-05-20	2013	N/A	N/A	No	Run5	384	Ethiopia-RCT	Ethiopia	East Shewa Zone	N/A	N/A	No	No	No	No	No	No	No	No	No	No	No	Yes	No	No	No	Yes	No	No	No	MiSeq
ERR15156150	109674_D0	2013-01-14	2013	N/A	N/A	Yes	Run5	384	Ethiopia-RCT	Ethiopia	East Shewa Zone	N/A	9680	No	No	No	Yes	No	Yes	No	No	Yes	Yes	Yes	No	Yes	Yes	Yes	No	No	Yes	Yes	MiSeq
ERR15156151	109777_M8	2013-11-05	2013	N/A	N/A	No	Run5	384	Ethiopia-RCT	Ethiopia	East Shewa Zone	N/A	N/A	No	No	No	No	No	No	No	No	No	No	No	Yes	No	No	No	Yes	No	No	No	MiSeq
ERR15156152	109880_D35	2013-04-01	2013	N/A	N/A	No	Run5	384	Ethiopia-RCT	Ethiopia	East Shewa Zone	N/A	9800	No	No	No	No	No	No	No	No	No	No	No	Yes	No	No	No	Yes	No	No	No	MiSeq
ERR15156153	109983_D0	2013-02-25	2013	N/A	N/A	Yes	Run5	384	Ethiopia-RCT	Ethiopia	East Shewa Zone	N/A	8280	No	No	No	Yes	No	Yes	No	No	Yes	Yes	Yes	Yes	Yes	Yes	Yes	Yes	No	Yes	Yes	MiSeq
ERR15156154	109983_D28	2013-03-25	2013	N/A	N/A	No	Run5	384	Ethiopia-RCT	Ethiopia	East Shewa Zone	N/A	2000	No	No	No	No	No	No	No	No	No	No	No	Yes	No	No	No	Yes	No	No	No	MiSeq
ERR15156155	110327_D0	2013-03-12	2013	N/A	N/A	Yes	Run5	384	Ethiopia-RCT	Ethiopia	East Shewa Zone	N/A	7480	No	No	No	Yes	No	Yes	No	No	Yes	Yes	Yes	Yes	Yes	Yes	Yes	Yes	No	Yes	Yes	MiSeq
ERR15156156	110327_D28	2013-04-09	2013	N/A	N/A	No	Run5	384	Ethiopia-RCT	Ethiopia	East Shewa Zone	N/A	3040	No	No	No	No	No	No	No	No	No	No	No	Yes	No	No	No	Yes	No	No	No	MiSeq
ERR15156157	110430_D0	2013-03-19	2013	N/A	N/A	Yes	Run5	384	Ethiopia-RCT	Ethiopia	East Shewa Zone	N/A	2920	No	No	No	Yes	No	Yes	No	No	Yes	Yes	Yes	Yes	Yes	Yes	Yes	Yes	No	Yes	Yes	MiSeq
ERR15156158	110430_D42	2013-04-30	2013	N/A	N/A	No	Run5	384	Ethiopia-RCT	Ethiopia	East Shewa Zone	N/A	2240	No	No	No	No	No	No	No	No	No	No	No	Yes	No	No	No	Yes	No	No	No	MiSeq
ERR15156159	110842_D0	2013-03-29	2013	N/A	N/A	Yes	Run5	384	Ethiopia-RCT	Ethiopia	East Shewa Zone	N/A	2800	No	No	No	Yes	No	Yes	No	No	Yes	Yes	Yes	Yes	Yes	Yes	Yes	Yes	No	Yes	Yes	MiSeq
ERR15156160	110842_M1	2013-06-06	2013	N/A	N/A	No	Run5	384	Ethiopia-RCT	Ethiopia	East Shewa Zone	N/A	N/A	No	No	No	No	No	No	No	No	No	No	No	Yes	No	No	No	Yes	No	No	No	MiSeq
ERR15156161	111126_D0	2013-04-16	2013	N/A	N/A	Yes	Run5	384	Ethiopia-RCT	Ethiopia	East Shewa Zone	N/A	2280	No	No	No	Yes	No	Yes	No	No	Yes	Yes	Yes	Yes	Yes	Yes	Yes	Yes	No	Yes	Yes	MiSeq
ERR15156162	111126_M6D20	2013-10-24	2013	N/A	N/A	No	Run5	384	Ethiopia-RCT	Ethiopia	East Shewa Zone	N/A	N/A	No	No	No	No	No	No	No	No	No	No	No	Yes	No	No	No	Yes	No	No	No	MiSeq
ERR15156163	111229_D0	2013-04-16	2013	N/A	N/A	Yes	Run5	384	Ethiopia-RCT	Ethiopia	East Shewa Zone	N/A	8840	No	No	No	No	No	Yes	No	No	Yes	Yes	Yes	No	No	No	No	No	No	Yes	Yes	MiSeq
ERR15156164	111435_D0	2013-05-07	2013	N/A	N/A	Yes	Run5	384	Ethiopia-RCT	Ethiopia	East Shewa Zone	N/A	1920	No	No	No	Yes	No	Yes	No	No	Yes	Yes	Yes	Yes	Yes	Yes	Yes	Yes	No	Yes	Yes	MiSeq
ERR15156165	111435_M6	2013-12-03	2013	N/A	N/A	No	Run5	384	Ethiopia-RCT	Ethiopia	East Shewa Zone	N/A	N/A	No	No	No	No	No	No	No	No	No	No	No	Yes	No	No	No	Yes	No	No	No	MiSeq
ERR15156166	111950_D0	2013-06-03	2013	N/A	N/A	Yes	Run5	384	Ethiopia-RCT	Ethiopia	East Shewa Zone	N/A	5400	No	No	No	No	No	Yes	No	No	Yes	Yes	Yes	Yes	No	No	No	Yes	No	Yes	Yes	MiSeq
ERR15156167	111950_M1D20	2013-07-23	2013	N/A	N/A	No	Run5	384	Ethiopia-RCT	Ethiopia	East Shewa Zone	N/A	N/A	No	No	No	No	No	No	No	No	No	No	No	Yes	No	No	No	Yes	No	No	No	MiSeq
ERR15156168	112028_D0	2013-06-06	2013	N/A	N/A	Yes	Run5	384	Ethiopia-RCT	Ethiopia	East Shewa Zone	N/A	5600	No	No	No	Yes	No	Yes	No	No	Yes	Yes	Yes	Yes	Yes	Yes	Yes	Yes	No	Yes	Yes	MiSeq
ERR15156169	112028_M5	2013-12-05	2013	N/A	N/A	No	Run5	384	Ethiopia-RCT	Ethiopia	East Shewa Zone	N/A	N/A	No	No	No	No	No	No	No	No	No	No	No	Yes	No	No	No	Yes	No	No	No	MiSeq
ERR15156170	112234_D0	2013-06-10	2013	N/A	N/A	Yes	Run5	384	Ethiopia-RCT	Ethiopia	East Shewa Zone	N/A	5600	No	No	No	No	No	Yes	No	No	Yes	Yes	Yes	No	No	No	No	No	No	No	Yes	MiSeq
ERR15156171	112234_M5	2013-12-09	2013	N/A	N/A	No	Run5	384	Ethiopia-RCT	Ethiopia	East Shewa Zone	N/A	N/A	Yes	Yes	No	No	No	No	No	No	No	No	No	No	No	No	No	No	No	No	No	MiSeq
ERR15156172	112646_D0	2013-06-19	2013	N/A	N/A	Yes	Run5	384	Ethiopia-RCT	Ethiopia	East Shewa Zone	N/A	9200	No	No	No	No	No	Yes	No	No	Yes	Yes	Yes	Yes	No	No	No	Yes	No	Yes	Yes	MiSeq
ERR15156173	112646_D41	2013-07-30	2013	N/A	N/A	No	Run5	384	Ethiopia-RCT	Ethiopia	East Shewa Zone	N/A	13960	No	No	No	No	No	No	No	No	No	No	No	Yes	No	No	No	Yes	No	No	No	MiSeq
ERR15156174	112749_D0	2013-06-20	2013	N/A	N/A	Yes	Run5	384	Ethiopia-RCT	Ethiopia	East Shewa Zone	N/A	7280	No	No	No	Yes	No	Yes	No	No	Yes	Yes	Yes	Yes	Yes	Yes	Yes	Yes	No	Yes	Yes	MiSeq
ERR15156175	112749_M9_D6	2014-03-18	2014	N/A	N/A	No	Run5	384	Ethiopia-RCT	Ethiopia	East Shewa Zone	N/A	N/A	No	No	No	No	No	No	No	No	No	No	No	Yes	No	No	No	Yes	No	No	No	MiSeq
ERR15156176	112955_D0	2013-06-20	2013	N/A	N/A	Yes	Run5	384	Ethiopia-RCT	Ethiopia	East Shewa Zone	N/A	16200	No	No	No	Yes	No	Yes	No	No	Yes	Yes	Yes	Yes	Yes	Yes	Yes	Yes	No	Yes	Yes	MiSeq
ERR15156177	112955_M2_D16	2013-09-14	2013	N/A	N/A	No	Run5	384	Ethiopia-RCT	Ethiopia	East Shewa Zone	N/A	N/A	No	No	No	No	No	No	No	No	No	No	No	Yes	No	No	No	Yes	No	No	No	MiSeq
ERR15156178	113033_D0	2013-06-20	2013	N/A	N/A	Yes	Run5	384	Ethiopia-RCT	Ethiopia	East Shewa Zone	N/A	3240	No	No	No	Yes	No	Yes	No	No	Yes	Yes	Yes	Yes	No	No	Yes	Yes	No	Yes	Yes	MiSeq
ERR15156179	113033_M3_D16	2013-10-12	2013	N/A	N/A	No	Run5	384	Ethiopia-RCT	Ethiopia	East Shewa Zone	N/A	N/A	No	No	No	No	No	No	No	No	No	No	No	Yes	No	No	No	Yes	No	No	No	MiSeq
ERR15156180	113445_D0	2013-06-27	2013	N/A	N/A	Yes	Run5	384	Ethiopia-RCT	Ethiopia	East Shewa Zone	N/A	6880	No	No	No	No	No	Yes	No	No	Yes	Yes	Yes	No	No	No	No	No	No	Yes	Yes	MiSeq
ERR15156181	113651_D0	2013-07-04	2013	N/A	N/A	Yes	Run5	384	Ethiopia-RCT	Ethiopia	East Shewa Zone	N/A	7560	No	No	No	Yes	No	Yes	No	No	Yes	Yes	Yes	Yes	Yes	Yes	Yes	Yes	No	Yes	Yes	MiSeq
ERR15156182	113651_M1D4	2013-08-19	2013	N/A	N/A	No	Run5	384	Ethiopia-RCT	Ethiopia	East Shewa Zone	N/A	N/A	No	No	No	No	No	No	No	No	No	No	No	Yes	No	No	No	Yes	No	No	No	MiSeq
ERR15156183	114965_D0	2013-07-18	2013	N/A	N/A	Yes	Run5	384	Ethiopia-RCT	Ethiopia	East Shewa Zone	N/A	35560	No	No	No	Yes	No	Yes	No	No	Yes	Yes	Yes	Yes	Yes	Yes	Yes	Yes	No	Yes	Yes	MiSeq
ERR15156184	114965_M1_D6	2013-09-04	2013	N/A	N/A	No	Run5	384	Ethiopia-RCT	Ethiopia	East Shewa Zone	N/A	N/A	No	No	No	No	No	No	No	No	No	No	No	Yes	No	No	No	Yes	No	No	No	MiSeq
ERR15156185	115043_D0	2013-07-18	2013	N/A	N/A	Yes	Run5	384	Ethiopia-RCT	Ethiopia	East Shewa Zone	N/A	42280	No	No	No	Yes	No	Yes	No	No	Yes	Yes	Yes	Yes	Yes	Yes	Yes	Yes	No	Yes	Yes	MiSeq
ERR15156186	115043_D42	2013-08-29	2013	N/A	N/A	No	Run5	384	Ethiopia-RCT	Ethiopia	East Shewa Zone	N/A	23680	No	No	No	No	No	No	No	No	No	No	No	Yes	No	No	No	Yes	No	No	No	MiSeq
ERR15156187	115455_D0	2013-07-22	2013	N/A	N/A	Yes	Run5	384	Ethiopia-RCT	Ethiopia	East Shewa Zone	N/A	28600	No	No	No	No	No	Yes	No	No	Yes	Yes	Yes	Yes	No	No	No	Yes	No	Yes	Yes	MiSeq
ERR15156188	115455_M1D3	2013-09-05	2013	N/A	N/A	No	Run5	384	Ethiopia-RCT	Ethiopia	East Shewa Zone	N/A	N/A	No	No	No	No	No	No	No	No	No	No	No	Yes	No	No	No	Yes	No	No	No	MiSeq
ERR15156189	115867_D0	2013-08-12	2013	N/A	N/A	Yes	Run5	384	Ethiopia-RCT	Ethiopia	East Shewa Zone	N/A	18280	No	No	No	No	No	Yes	No	No	Yes	Yes	Yes	Yes	No	No	No	Yes	No	Yes	Yes	MiSeq
ERR15156190	115867_M1	2013-10-14	2013	N/A	N/A	No	Run5	384	Ethiopia-RCT	Ethiopia	East Shewa Zone	N/A	N/A	No	No	No	No	No	No	No	No	No	No	No	Yes	No	No	No	Yes	No	No	No	MiSeq
ERR15156191	115970_D0	2013-02-19	2013	N/A	N/A	Yes	Run5	384	Ethiopia-RCT	Ethiopia	East Shewa Zone	N/A	4680	No	No	No	Yes	No	Yes	No	No	Yes	Yes	Yes	Yes	Yes	Yes	Yes	Yes	No	Yes	Yes	MiSeq
ERR15156192	115970_M4D5	2013-12-21	2013	N/A	N/A	No	Run5	384	Ethiopia-RCT	Ethiopia	East Shewa Zone	N/A	N/A	No	No	No	No	No	No	No	No	No	No	No	Yes	No	No	No	Yes	No	No	No	MiSeq
ERR15156193	116357_D0	2013-05-20	2013	N/A	N/A	Yes	Run5	384	Ethiopia-RCT	Ethiopia	East Shewa Zone	N/A	25880	No	No	No	Yes	No	Yes	No	No	Yes	Yes	Yes	No	Yes	Yes	Yes	No	No	Yes	Yes	MiSeq
ERR15156194	116460_D0	2013-08-26	2013	N/A	N/A	Yes	Run5	384	Ethiopia-RCT	Ethiopia	East Shewa Zone	N/A	12640	No	No	No	Yes	No	Yes	No	No	Yes	Yes	Yes	Yes	Yes	Yes	Yes	Yes	No	Yes	Yes	MiSeq
ERR15156195	116460_D35	2013-09-30	2013	N/A	N/A	No	Run5	384	Ethiopia-RCT	Ethiopia	East Shewa Zone	N/A	9440	No	No	No	No	No	No	No	No	No	No	No	Yes	No	No	No	Yes	No	No	No	MiSeq
ERR15156196	116769_D0	2013-09-16	2013	N/A	N/A	Yes	Run5	384	Ethiopia-RCT	Ethiopia	East Shewa Zone	N/A	10120	No	No	No	Yes	No	Yes	No	No	Yes	Yes	Yes	Yes	Yes	Yes	Yes	Yes	No	Yes	Yes	MiSeq
ERR15156197	116769_M1_D18	2013-11-14	2013	N/A	N/A	No	Run5	384	Ethiopia-RCT	Ethiopia	East Shewa Zone	N/A	N/A	No	No	No	No	No	No	No	No	No	No	No	Yes	No	No	No	Yes	No	No	No	MiSeq
ERR15156198	117156_D0	2013-09-18	2013	N/A	N/A	Yes	Run5	384	Ethiopia-RCT	Ethiopia	East Shewa Zone	N/A	10320	No	No	No	No	No	Yes	No	No	Yes	Yes	Yes	Yes	No	No	No	Yes	No	Yes	Yes	MiSeq
ERR15156199	117156_D42	2013-10-30	2013	N/A	N/A	No	Run5	384	Ethiopia-RCT	Ethiopia	East Shewa Zone	N/A	8280	No	No	No	No	No	No	No	No	No	No	No	Yes	No	No	No	Yes	No	No	No	MiSeq
ERR15156200	117259_D0	2013-09-20	2013	N/A	N/A	Yes	Run5	384	Ethiopia-RCT	Ethiopia	East Shewa Zone	N/A	6720	No	No	No	No	No	Yes	No	No	Yes	Yes	Yes	Yes	No	No	No	Yes	No	Yes	Yes	MiSeq
ERR15156201	117259_M4	2014-02-21	2014	N/A	N/A	No	Run5	384	Ethiopia-RCT	Ethiopia	East Shewa Zone	N/A	N/A	No	No	No	No	No	No	No	No	No	No	No	Yes	No	No	No	Yes	No	No	No	MiSeq
ERR15156202	117362_D0	2013-09-20	2013	N/A	N/A	Yes	Run5	384	Ethiopia-RCT	Ethiopia	East Shewa Zone	N/A	4840	No	No	No	Yes	No	Yes	No	No	Yes	Yes	Yes	Yes	Yes	Yes	Yes	Yes	No	Yes	Yes	MiSeq
ERR15156203	117362_M6	2014-04-18	2014	N/A	N/A	No	Run5	384	Ethiopia-RCT	Ethiopia	East Shewa Zone	N/A	N/A	No	No	No	No	No	No	No	No	No	No	No	Yes	No	No	No	Yes	No	No	No	MiSeq
ERR15156204	117465_D0	2013-09-23	2013	N/A	N/A	Yes	Run5	384	Ethiopia-RCT	Ethiopia	East Shewa Zone	N/A	23040	No	No	No	Yes	No	Yes	No	No	Yes	Yes	Yes	Yes	No	No	Yes	Yes	No	Yes	Yes	MiSeq
ERR15156205	117465_M1D24	2013-11-08	2013	N/A	N/A	No	Run5	384	Ethiopia-RCT	Ethiopia	East Shewa Zone	N/A	N/A	No	No	No	No	No	No	No	No	No	No	No	Yes	No	No	No	Yes	No	No	No	MiSeq
ERR15156206	117980_D0	2013-09-25	2013	N/A	N/A	Yes	Run5	384	Ethiopia-RCT	Ethiopia	East Shewa Zone	N/A	15080	No	No	No	Yes	No	Yes	No	No	Yes	Yes	Yes	Yes	Yes	Yes	Yes	Yes	No	Yes	Yes	MiSeq
ERR15156207	117980_M1D21	2013-11-27	2013	N/A	N/A	No	Run5	384	Ethiopia-RCT	Ethiopia	East Shewa Zone	N/A	N/A	No	No	No	No	No	No	No	No	No	No	No	Yes	No	No	No	Yes	No	No	No	MiSeq
ERR15156208	118367_D0	2013-10-01	2013	N/A	N/A	Yes	Run5	384	Ethiopia-RCT	Ethiopia	East Shewa Zone	N/A	10800	No	No	No	Yes	No	Yes	No	No	Yes	Yes	Yes	Yes	Yes	Yes	Yes	Yes	No	Yes	Yes	MiSeq
ERR15156209	118367_D29	2013-10-30	2013	N/A	N/A	No	Run5	384	Ethiopia-RCT	Ethiopia	East Shewa Zone	N/A	7840	No	No	No	No	No	No	No	No	No	No	No	Yes	No	No	No	Yes	No	No	No	MiSeq
ERR15156210	118573_D0	2013-10-03	2013	N/A	N/A	Yes	Run5	384	Ethiopia-RCT	Ethiopia	East Shewa Zone	N/A	10360	No	No	No	Yes	No	Yes	No	No	Yes	Yes	Yes	Yes	Yes	Yes	Yes	Yes	No	Yes	Yes	MiSeq
ERR15156211	118573_M1D16	2013-11-30	2013	N/A	N/A	No	Run5	384	Ethiopia-RCT	Ethiopia	East Shewa Zone	N/A	N/A	No	No	No	No	No	No	No	No	No	No	No	Yes	No	No	No	Yes	No	No	No	MiSeq
ERR15156212	118779_D0	2013-10-03	2013	N/A	N/A	Yes	Run5	384	Ethiopia-RCT	Ethiopia	East Shewa Zone	N/A	5840	No	No	No	Yes	No	Yes	No	No	Yes	Yes	Yes	Yes	No	No	Yes	Yes	No	Yes	Yes	MiSeq
ERR15156213	118779_M5D19	2014-03-25	2014	N/A	N/A	No	Run5	384	Ethiopia-RCT	Ethiopia	East Shewa Zone	N/A	N/A	No	No	No	No	No	No	No	No	No	No	No	Yes	No	No	No	Yes	No	No	No	MiSeq
ERR15156214	118882_D0	2013-10-04	2013	N/A	N/A	Yes	Run5	384	Ethiopia-RCT	Ethiopia	East Shewa Zone	N/A	10160	No	No	No	Yes	No	Yes	No	No	Yes	Yes	Yes	Yes	Yes	Yes	Yes	Yes	No	Yes	Yes	MiSeq
ERR15156215	118882_M1D15	2013-11-30	2013	N/A	N/A	No	Run5	384	Ethiopia-RCT	Ethiopia	East Shewa Zone	N/A	N/A	No	No	No	No	No	No	No	No	No	No	No	Yes	No	No	No	Yes	No	No	No	MiSeq
ERR15156216	119166_D0	2013-10-07	2013	N/A	N/A	Yes	Run5	384	Ethiopia-RCT	Ethiopia	East Shewa Zone	N/A	5840	No	No	No	Yes	No	Yes	No	No	Yes	Yes	Yes	Yes	Yes	Yes	Yes	Yes	No	Yes	Yes	MiSeq
ERR15156217	119166_M1D8	2013-11-26	2013	N/A	N/A	No	Run5	384	Ethiopia-RCT	Ethiopia	East Shewa Zone	N/A	N/A	No	No	No	No	No	No	No	No	No	No	No	Yes	No	No	No	Yes	No	No	No	MiSeq
ERR15156218	119269_D0	2013-10-07	2013	N/A	N/A	Yes	Run5	384	Ethiopia-RCT	Ethiopia	East Shewa Zone	N/A	1240	No	No	No	Yes	No	Yes	No	No	Yes	Yes	Yes	Yes	Yes	Yes	Yes	Yes	No	Yes	Yes	MiSeq
ERR15156219	119269_M2	2014-01-13	2014	N/A	N/A	No	Run5	384	Ethiopia-RCT	Ethiopia	East Shewa Zone	N/A	N/A	No	No	No	No	No	No	No	No	No	No	No	Yes	No	No	No	Yes	No	No	No	MiSeq
ERR15156220	119372_D0	2013-10-07	2013	N/A	N/A	Yes	Run5	384	Ethiopia-RCT	Ethiopia	East Shewa Zone	N/A	22000	No	No	No	No	No	Yes	No	No	Yes	Yes	Yes	Yes	No	No	No	Yes	No	Yes	Yes	MiSeq
ERR15156221	119372_M5D23	2014-04-02	2014	N/A	N/A	No	Run5	384	Ethiopia-RCT	Ethiopia	East Shewa Zone	N/A	N/A	No	No	No	No	No	No	No	No	No	No	No	Yes	No	No	No	Yes	No	No	No	MiSeq
ERR15156222	119681_D0	2013-10-08	2013	N/A	N/A	Yes	Run5	384	Ethiopia-RCT	Ethiopia	East Shewa Zone	N/A	11000	No	No	No	Yes	No	Yes	No	No	Yes	Yes	Yes	No	Yes	Yes	Yes	No	No	Yes	Yes	MiSeq
ERR15156223	119681_M2	2014-01-14	2014	N/A	N/A	No	Run5	384	Ethiopia-RCT	Ethiopia	East Shewa Zone	N/A	N/A	No	No	No	No	No	No	No	No	No	No	No	Yes	No	No	No	Yes	No	Yes	No	MiSeq
ERR15156224	119681_M3	2014-02-11	2014	N/A	N/A	No	Run5	384	Ethiopia-RCT	Ethiopia	East Shewa Zone	N/A	N/A	No	No	No	No	No	No	No	No	No	No	No	Yes	No	No	No	Yes	No	No	No	MiSeq
ERR15156225	119887_D0	2013-10-08	2013	N/A	N/A	Yes	Run5	384	Ethiopia-RCT	Ethiopia	East Shewa Zone	N/A	19200	No	No	No	Yes	No	Yes	No	No	Yes	Yes	Yes	Yes	Yes	Yes	Yes	Yes	No	Yes	Yes	MiSeq
ERR15156226	119887_M3D9	2014-01-23	2014	N/A	N/A	No	Run5	384	Ethiopia-RCT	Ethiopia	East Shewa Zone	N/A	N/A	No	No	No	No	No	No	No	No	No	No	No	Yes	No	No	No	Yes	No	No	No	MiSeq
ERR15156227	120025_D0	2013-10-10	2013	N/A	N/A	Yes	Run5	384	Ethiopia-RCT	Ethiopia	East Shewa Zone	N/A	11120	No	No	No	Yes	No	Yes	No	No	Yes	Yes	Yes	Yes	Yes	Yes	Yes	Yes	No	Yes	Yes	MiSeq
ERR15156228	120025_D28	2013-11-07	2013	N/A	N/A	No	Run5	384	Ethiopia-RCT	Ethiopia	East Shewa Zone	N/A	5120	No	No	No	No	No	No	No	No	No	No	No	Yes	No	No	No	Yes	No	No	No	MiSeq
ERR15156229	120643_D0	2013-10-14	2013	N/A	N/A	Yes	Run5	384	Ethiopia-RCT	Ethiopia	East Shewa Zone	N/A	10000	No	No	No	No	No	Yes	No	No	Yes	Yes	Yes	Yes	No	No	No	Yes	No	Yes	Yes	MiSeq
ERR15156230	120643_D30	2013-11-13	2013	N/A	N/A	No	Run5	384	Ethiopia-RCT	Ethiopia	East Shewa Zone	N/A	2680	No	No	No	No	No	No	No	No	No	No	No	Yes	No	No	No	Yes	No	No	No	MiSeq
ERR15156231	120746_D0	2013-10-17	2013	N/A	N/A	Yes	Run5	384	Ethiopia-RCT	Ethiopia	East Shewa Zone	N/A	18400	No	No	No	Yes	No	Yes	No	No	Yes	Yes	Yes	Yes	Yes	Yes	Yes	Yes	No	Yes	Yes	MiSeq
ERR15156232	120746_M1	2013-12-26	2013	N/A	N/A	No	Run5	384	Ethiopia-RCT	Ethiopia	East Shewa Zone	N/A	N/A	No	No	No	No	No	No	No	No	No	No	No	Yes	No	No	No	Yes	No	No	No	MiSeq
ERR15156233	121442_D0	2013-10-21	2013	N/A	N/A	Yes	Run5	384	Ethiopia-RCT	Ethiopia	East Shewa Zone	N/A	8920	No	No	No	No	No	Yes	No	No	Yes	Yes	Yes	Yes	No	No	No	Yes	No	Yes	Yes	MiSeq
ERR15156234	121442_M2D15	2014-01-14	2014	N/A	N/A	No	Run5	384	Ethiopia-RCT	Ethiopia	East Shewa Zone	N/A	N/A	No	No	No	No	No	No	No	No	No	No	No	Yes	No	No	No	Yes	No	No	No	MiSeq
ERR15156235	121751_D0	2013-10-23	2013	N/A	N/A	Yes	Run5	384	Ethiopia-RCT	Ethiopia	East Shewa Zone	N/A	17360	No	No	No	No	No	Yes	No	No	Yes	Yes	Yes	Yes	No	No	No	Yes	No	Yes	Yes	MiSeq
ERR15156236	121751_M2	2014-01-29	2014	N/A	N/A	No	Run5	384	Ethiopia-RCT	Ethiopia	East Shewa Zone	N/A	N/A	No	No	No	No	No	No	No	No	No	No	No	Yes	No	No	No	Yes	No	No	No	MiSeq
ERR15156237	122035_D0	2013-10-25	2013	N/A	N/A	Yes	Run5	384	Ethiopia-RCT	Ethiopia	East Shewa Zone	N/A	8400	No	No	No	Yes	No	Yes	No	No	Yes	Yes	Yes	Yes	Yes	Yes	Yes	Yes	No	Yes	Yes	MiSeq
ERR15156238	122035_M6D5	2014-04-23	2014	N/A	N/A	No	Run5	384	Ethiopia-RCT	Ethiopia	East Shewa Zone	N/A	N/A	No	No	No	No	No	No	No	No	No	No	No	Yes	No	No	No	Yes	No	No	No	MiSeq
ERR15156239	122138_D0	2013-10-28	2013	N/A	N/A	Yes	Run5	384	Ethiopia-RCT	Ethiopia	East Shewa Zone	N/A	8720	No	No	No	Yes	No	Yes	No	No	Yes	Yes	Yes	Yes	Yes	Yes	Yes	Yes	No	Yes	Yes	MiSeq
ERR15156240	122138_M6D7	2014-05-05	2014	N/A	N/A	No	Run5	384	Ethiopia-RCT	Ethiopia	East Shewa Zone	N/A	N/A	No	No	No	No	No	No	No	No	No	No	No	Yes	No	No	No	Yes	No	No	No	MiSeq
ERR15156241	123246_D0	2013-11-07	2013	N/A	N/A	Yes	Run5	384	Ethiopia-RCT	Ethiopia	East Shewa Zone	N/A	9680	No	No	No	No	No	Yes	No	No	Yes	Yes	Yes	Yes	No	No	No	Yes	No	Yes	Yes	MiSeq
ERR15156242	123246_M2	2014-02-13	2014	N/A	N/A	No	Run5	384	Ethiopia-RCT	Ethiopia	East Shewa Zone	N/A	N/A	No	No	No	No	No	No	No	No	No	No	No	Yes	No	No	No	Yes	No	No	No	MiSeq
ERR15156243	123555_M3D21	2014-03-18	2014	N/A	N/A	Yes	Run5	384	Ethiopia-RCT	Ethiopia	East Shewa Zone	N/A	N/A	No	No	No	No	No	Yes	No	No	Yes	Yes	Yes	No	No	No	No	No	No	Yes	No	MiSeq
ERR15156244	123761_D0	2014-06-10	2014	N/A	N/A	Yes	Run5	384	Ethiopia-RCT	Ethiopia	East Shewa Zone	N/A	1440	No	No	No	No	No	Yes	No	No	Yes	Yes	Yes	No	No	No	No	No	No	Yes	Yes	MiSeq
ERR15156245	123761_M1	2014-01-28	2014	N/A	N/A	No	Run5	384	Ethiopia-RCT	Ethiopia	East Shewa Zone	N/A	N/A	No	No	No	No	No	No	No	No	No	No	No	Yes	No	No	No	Yes	No	Yes	No	MiSeq
ERR15156246	123761_M3D19	2014-03-06	2014	N/A	N/A	No	Run5	384	Ethiopia-RCT	Ethiopia	East Shewa Zone	N/A	N/A	No	No	No	No	No	No	No	No	No	No	No	Yes	No	No	No	Yes	No	No	No	MiSeq
ERR15156247	123967_D0	2013-11-25	2013	N/A	N/A	Yes	Run5	384	Ethiopia-RCT	Ethiopia	East Shewa Zone	N/A	11480	No	No	No	Yes	No	Yes	No	No	Yes	Yes	Yes	Yes	Yes	Yes	Yes	Yes	No	Yes	Yes	MiSeq
ERR15156248	123967_M1_D7	2014-01-13	2014	N/A	N/A	No	Run5	384	Ethiopia-RCT	Ethiopia	East Shewa Zone	N/A	N/A	No	No	No	No	No	No	No	No	No	No	No	Yes	No	No	No	Yes	No	No	No	MiSeq
ERR15156249	124148_D0	2013-11-29	2013	N/A	N/A	Yes	Run5	384	Ethiopia-RCT	Ethiopia	East Shewa Zone	N/A	6720	No	No	No	Yes	No	Yes	No	No	Yes	Yes	Yes	Yes	Yes	Yes	Yes	Yes	No	Yes	Yes	MiSeq
ERR15156250	124148_D28	2013-12-27	2013	N/A	N/A	No	Run5	384	Ethiopia-RCT	Ethiopia	East Shewa Zone	N/A	19440	No	No	No	No	No	No	No	No	No	No	No	Yes	No	No	No	Yes	No	No	No	MiSeq
ERR15156251	124251_D0	2013-12-09	2013	N/A	N/A	Yes	Run5	384	Ethiopia-RCT	Ethiopia	East Shewa Zone	N/A	32880	No	No	No	No	No	Yes	No	No	Yes	Yes	Yes	Yes	No	No	No	Yes	No	Yes	Yes	MiSeq
ERR15156252	124251_D28	2014-01-06	2014	N/A	N/A	No	Run5	384	Ethiopia-RCT	Ethiopia	East Shewa Zone	N/A	8240	No	No	No	No	No	No	No	No	No	No	No	Yes	No	No	No	Yes	No	No	No	MiSeq
ERR15156253	124457_D0	2013-09-14	2013	N/A	N/A	Yes	Run5	384	Ethiopia-RCT	Ethiopia	East Shewa Zone	N/A	13440	No	No	No	No	No	Yes	No	No	Yes	Yes	Yes	No	No	No	No	No	No	Yes	Yes	MiSeq
ERR15156254	124457_M3	2014-04-15	2014	N/A	N/A	No	Run5	384	Ethiopia-RCT	Ethiopia	East Shewa Zone	N/A	N/A	No	No	No	No	No	No	No	No	No	No	No	Yes	No	No	No	Yes	No	Yes	No	MiSeq
ERR15156255	124457_M5	2014-06-10	2014	N/A	N/A	No	Run5	384	Ethiopia-RCT	Ethiopia	East Shewa Zone	N/A	N/A	No	No	No	No	No	No	No	No	No	No	No	Yes	No	No	No	Yes	No	No	No	MiSeq
ERR15156256	124560_D0	2013-10-14	2013	N/A	N/A	Yes	Run5	384	Ethiopia-RCT	Ethiopia	East Shewa Zone	N/A	10000	No	No	No	No	No	Yes	No	No	Yes	Yes	Yes	No	No	No	No	No	No	Yes	Yes	MiSeq
ERR15156257	124560_D35	2014-01-15	2014	N/A	N/A	No	Run5	384	Ethiopia-RCT	Ethiopia	East Shewa Zone	N/A	3760	No	No	No	No	No	No	No	No	No	No	No	Yes	No	No	No	Yes	No	Yes	Yes	MiSeq
ERR15156258	124560_M2D18	2014-02-22	2014	N/A	N/A	No	Run5	384	Ethiopia-RCT	Ethiopia	East Shewa Zone	N/A	N/A	No	No	No	No	No	No	No	No	No	No	No	Yes	No	No	No	Yes	No	No	No	MiSeq
ERR15156259	124972_D0	2013-12-25	2013	N/A	N/A	Yes	Run5	384	Ethiopia-RCT	Ethiopia	East Shewa Zone	N/A	16000	No	No	No	Yes	No	Yes	No	No	Yes	Yes	Yes	Yes	Yes	Yes	Yes	Yes	No	Yes	Yes	MiSeq
ERR15156260	124972_D35	2014-01-29	2014	N/A	N/A	No	Run5	384	Ethiopia-RCT	Ethiopia	East Shewa Zone	N/A	480	No	No	No	No	No	No	No	No	No	No	No	Yes	No	No	No	Yes	No	No	No	MiSeq
ERR15156261	125050_D0	2013-12-26	2013	N/A	N/A	Yes	Run5	384	Ethiopia-RCT	Ethiopia	East Shewa Zone	N/A	7800	No	No	No	No	No	Yes	No	No	Yes	Yes	Yes	Yes	No	No	No	Yes	No	Yes	Yes	MiSeq
ERR15156262	125050_D28	2014-01-23	2014	N/A	N/A	No	Run5	384	Ethiopia-RCT	Ethiopia	East Shewa Zone	N/A	5080	No	No	No	No	No	No	No	No	No	No	No	Yes	No	No	No	Yes	No	No	No	MiSeq
ERR15156263	125153_D0	2013-12-31	2013	N/A	N/A	Yes	Run5	384	Ethiopia-RCT	Ethiopia	East Shewa Zone	N/A	10600	No	No	No	No	No	Yes	No	No	Yes	Yes	Yes	Yes	No	No	No	Yes	No	Yes	Yes	MiSeq
ERR15156264	125153_M2_D6	2014-03-17	2014	N/A	N/A	No	Run5	384	Ethiopia-RCT	Ethiopia	East Shewa Zone	N/A	N/A	No	No	No	No	No	No	No	No	No	No	No	Yes	No	No	No	Yes	No	No	No	MiSeq
ERR15156265	125565_D0	2014-01-21	2014	N/A	N/A	Yes	Run5	384	Ethiopia-RCT	Ethiopia	East Shewa Zone	N/A	6160	No	No	No	Yes	No	Yes	No	No	Yes	Yes	Yes	Yes	Yes	Yes	Yes	Yes	No	Yes	Yes	MiSeq
ERR15156266	125565_M8	2014-10-14	2014	N/A	N/A	No	Run5	384	Ethiopia-RCT	Ethiopia	East Shewa Zone	N/A	N/A	No	No	No	No	No	No	No	No	No	No	No	Yes	No	No	No	Yes	No	No	No	MiSeq
ERR15156267	125771_D0	2014-01-27	2014	N/A	N/A	Yes	Run5	384	Ethiopia-RCT	Ethiopia	East Shewa Zone	N/A	6720	No	No	No	Yes	No	Yes	No	No	Yes	Yes	Yes	No	Yes	Yes	Yes	No	No	Yes	Yes	MiSeq
ERR15156268	100629_D0H0	2012-08-11	2012	N/A	N/A	Yes	Run6	384	Ethiopia-RCT	Ethiopia	East Shewa Zone	N/A	1520	No	No	No	Yes	No	Yes	No	No	Yes	Yes	Yes	Yes	Yes	Yes	Yes	Yes	No	Yes	Yes	MiSeq
ERR15156269	102948_D0H0	2012-11-27	2012	N/A	N/A	Yes	Run6	384	Ethiopia-RCT	Ethiopia	East Shewa Zone	N/A	8680	No	No	No	No	No	Yes	No	No	Yes	Yes	Yes	Yes	No	No	No	Yes	No	Yes	Yes	MiSeq
ERR15156270	107458_D0H0	2013-09-01	2013	N/A	N/A	Yes	Run6	384	Ethiopia-RCT	Ethiopia	East Shewa Zone	N/A	30240	No	No	No	Yes	No	Yes	No	No	Yes	Yes	Yes	No	Yes	Yes	Yes	No	No	Yes	Yes	MiSeq
ERR15156271	109777_D0H0	2013-02-12	2013	N/A	N/A	Yes	Run6	384	Ethiopia-RCT	Ethiopia	East Shewa Zone	N/A	8520	No	No	No	Yes	No	Yes	No	No	Yes	Yes	Yes	Yes	Yes	Yes	Yes	Yes	No	Yes	Yes	MiSeq
ERR15156272	109880_D0H0	2013-02-25	2013	N/A	N/A	Yes	Run6	384	Ethiopia-RCT	Ethiopia	East Shewa Zone	N/A	17520	No	No	No	Yes	No	Yes	No	No	Yes	Yes	Yes	Yes	Yes	Yes	Yes	Yes	No	Yes	Yes	MiSeq
ERR15156273	126055_D0	2013-11-15	2013	N/A	N/A	Yes	Run6	384	Ethiopia-RCT	Ethiopia	East Shewa Zone	N/A	2680	No	No	No	Yes	No	Yes	No	No	Yes	Yes	Yes	No	Yes	Yes	Yes	No	No	Yes	Yes	MiSeq
ERR15156274	126158_D0	2013-11-15	2013	N/A	N/A	Yes	Run6	384	Ethiopia-RCT	Ethiopia	East Shewa Zone	N/A	12160	No	No	No	No	No	Yes	No	No	Yes	Yes	Yes	No	No	No	No	No	No	No	Yes	MiSeq
ERR15156275	126158_D42	2014-03-24	2014	N/A	N/A	No	Run6	384	Ethiopia-RCT	Ethiopia	East Shewa Zone	N/A	1360	No	No	No	No	No	No	No	No	No	No	No	Yes	No	No	No	Yes	No	Yes	Yes	MiSeq
ERR15156276	126158_M2	2014-05-19	2014	N/A	N/A	No	Run6	384	Ethiopia-RCT	Ethiopia	East Shewa Zone	N/A	N/A	No	No	No	No	No	No	No	No	No	No	No	Yes	No	No	No	Yes	No	No	No	MiSeq
ERR15156277	126261_D0	2013-11-15	2013	N/A	N/A	Yes	Run6	384	Ethiopia-RCT	Ethiopia	East Shewa Zone	N/A	18520	No	No	No	Yes	No	Yes	No	No	Yes	Yes	Yes	No	Yes	Yes	Yes	No	No	Yes	Yes	MiSeq
ERR15156278	126261_M1D9	2014-04-10	2014	N/A	N/A	No	Run6	384	Ethiopia-RCT	Ethiopia	East Shewa Zone	N/A	N/A	No	No	No	No	No	No	No	No	No	No	No	Yes	No	No	No	Yes	No	Yes	No	MiSeq
ERR15156279	126261_M4	2014-07-22	2014	N/A	N/A	No	Run6	384	Ethiopia-RCT	Ethiopia	East Shewa Zone	N/A	N/A	No	No	No	No	No	No	No	No	No	No	No	Yes	No	No	No	Yes	No	No	No	MiSeq
ERR15156280	127369_D0	2014-04-25	2014	N/A	N/A	Yes	Run6	384	Ethiopia-RCT	Ethiopia	East Shewa Zone	N/A	13120	No	No	No	No	No	Yes	No	No	Yes	Yes	Yes	Yes	No	No	No	Yes	No	Yes	Yes	MiSeq
ERR15156281	127369_M5	2014-10-24	2014	N/A	N/A	No	Run6	384	Ethiopia-RCT	Ethiopia	East Shewa Zone	N/A	N/A	No	No	No	No	No	No	No	No	No	No	No	Yes	No	No	No	Yes	No	No	No	MiSeq
ERR15156282	127987_D0	2014-05-26	2014	N/A	N/A	Yes	Run6	384	Ethiopia-RCT	Ethiopia	East Shewa Zone	N/A	12800	No	No	No	Yes	No	Yes	No	No	Yes	Yes	Yes	Yes	Yes	Yes	Yes	Yes	No	Yes	Yes	MiSeq
ERR15156283	127987_M5	2014-11-24	2014	N/A	N/A	No	Run6	384	Ethiopia-RCT	Ethiopia	East Shewa Zone	N/A	N/A	No	No	No	No	No	No	No	No	No	No	No	Yes	No	No	No	Yes	No	No	No	MiSeq
ERR15156284	128168_D0	2014-06-03	2014	N/A	N/A	Yes	Run6	384	Ethiopia-RCT	Ethiopia	East Shewa Zone	N/A	9360	No	No	No	No	No	Yes	No	No	Yes	Yes	Yes	Yes	No	No	No	Yes	No	Yes	Yes	MiSeq
ERR15156285	128168_M2D13	2014-08-25	2014	N/A	N/A	No	Run6	384	Ethiopia-RCT	Ethiopia	East Shewa Zone	N/A	N/A	No	No	No	No	No	No	No	No	No	No	No	Yes	No	No	No	Yes	No	No	No	MiSeq
ERR15156286	128271_D0	2014-06-03	2014	N/A	N/A	Yes	Run6	384	Ethiopia-RCT	Ethiopia	East Shewa Zone	N/A	12960	No	No	No	Yes	No	Yes	No	No	Yes	Yes	Yes	Yes	Yes	Yes	Yes	Yes	No	Yes	Yes	MiSeq
ERR15156287	128271_M1	2014-08-12	2014	N/A	N/A	No	Run6	384	Ethiopia-RCT	Ethiopia	East Shewa Zone	N/A	N/A	No	No	No	No	No	No	No	No	No	No	No	Yes	No	No	No	Yes	No	No	No	MiSeq
ERR15156288	128374_D0	2013-10-20	2013	N/A	N/A	Yes	Run6	384	Ethiopia-RCT	Ethiopia	East Shewa Zone	N/A	5360	No	No	No	No	No	Yes	No	No	Yes	Yes	Yes	No	No	No	No	No	No	Yes	Yes	MiSeq
ERR15156289	130238_D0	2014-11-04	2014	N/A	N/A	Yes	Run6	384	Ethiopia-RCT	Ethiopia	East Shewa Zone	N/A	24440	No	No	No	No	No	Yes	No	No	Yes	Yes	Yes	Yes	No	No	No	Yes	No	Yes	Yes	MiSeq
ERR15156290	130238_D35	2014-12-09	2014	N/A	N/A	No	Run6	384	Ethiopia-RCT	Ethiopia	East Shewa Zone	N/A	7200	No	No	No	No	No	No	No	No	No	No	No	Yes	No	No	No	Yes	No	No	No	MiSeq
ERR15156291	200125_D0	2012-11-16	2012	N/A	N/A	Yes	Run6	384	Ethiopia-RCT	Ethiopia	East Shewa Zone	N/A	3600	No	No	No	Yes	No	Yes	No	No	Yes	Yes	Yes	Yes	Yes	Yes	Yes	Yes	No	Yes	Yes	MiSeq
ERR15156292	200125_D42	2012-12-28	2012	N/A	N/A	No	Run6	384	Ethiopia-RCT	Ethiopia	East Shewa Zone	N/A	80	No	No	No	No	No	No	No	No	No	No	No	Yes	No	No	No	Yes	No	No	No	MiSeq
ERR15156293	200434_D0	2012-11-23	2012	N/A	N/A	Yes	Run6	384	Ethiopia-RCT	Ethiopia	East Shewa Zone	N/A	1880	No	No	No	Yes	No	Yes	No	No	Yes	Yes	Yes	No	Yes	Yes	Yes	No	No	Yes	Yes	MiSeq
ERR15156294	200743_D0	2012-11-28	2012	N/A	N/A	Yes	Run6	384	Ethiopia-RCT	Ethiopia	East Shewa Zone	N/A	480	No	No	No	Yes	No	Yes	No	No	Yes	Yes	Yes	Yes	Yes	Yes	Yes	Yes	No	Yes	Yes	MiSeq
ERR15156295	200743_M2-D14	2013-02-20	2013	N/A	N/A	No	Run6	384	Ethiopia-RCT	Ethiopia	East Shewa Zone	N/A	N/A	No	No	No	No	No	No	No	No	No	No	No	Yes	No	No	No	Yes	No	No	No	MiSeq
ERR15156296	200846_D0	2012-11-29	2012	N/A	N/A	Yes	Run6	384	Ethiopia-RCT	Ethiopia	East Shewa Zone	N/A	3400	No	No	No	No	No	Yes	No	No	Yes	Yes	Yes	Yes	No	No	No	Yes	No	Yes	Yes	MiSeq
ERR15156297	200846_D28	2012-12-28	2012	N/A	N/A	No	Run6	384	Ethiopia-RCT	Ethiopia	East Shewa Zone	N/A	N/A	No	No	No	No	No	No	No	No	No	No	No	Yes	No	No	No	Yes	No	No	No	MiSeq
ERR15156298	200949_D0	2012-11-29	2012	N/A	N/A	Yes	Run6	384	Ethiopia-RCT	Ethiopia	East Shewa Zone	N/A	17160	No	No	No	Yes	No	Yes	No	No	Yes	Yes	Yes	Yes	Yes	Yes	Yes	Yes	No	Yes	Yes	MiSeq
ERR15156299	200949_M2D27	2013-03-04	2013	N/A	N/A	No	Run6	384	Ethiopia-RCT	Ethiopia	East Shewa Zone	N/A	N/A	No	No	No	No	No	No	No	No	No	No	No	Yes	No	No	No	Yes	No	No	No	MiSeq
ERR15156300	201130_D0	2012-11-30	2012	N/A	N/A	Yes	Run6	384	Ethiopia-RCT	Ethiopia	East Shewa Zone	N/A	8240	No	No	No	Yes	No	Yes	No	No	Yes	Yes	Yes	Yes	Yes	Yes	Yes	Yes	No	Yes	Yes	MiSeq
ERR15156301	201130_D60	2013-01-29	2013	N/A	N/A	No	Run6	384	Ethiopia-RCT	Ethiopia	East Shewa Zone	N/A	43880	No	No	No	No	No	No	No	No	No	No	No	Yes	No	No	No	Yes	No	No	No	MiSeq
ERR15156302	201336_D0	2012-12-04	2012	N/A	N/A	Yes	Run6	384	Ethiopia-RCT	Ethiopia	East Shewa Zone	N/A	11800	No	No	No	No	No	Yes	No	No	Yes	Yes	Yes	Yes	No	No	No	Yes	No	Yes	Yes	MiSeq
ERR15156303	201336_M4D12	2013-04-25	2013	N/A	N/A	No	Run6	384	Ethiopia-RCT	Ethiopia	East Shewa Zone	N/A	N/A	No	No	No	No	No	No	No	No	No	No	No	Yes	No	No	No	Yes	No	No	No	MiSeq
ERR15156304	201439_D0	2012-12-04	2012	N/A	N/A	Yes	Run6	384	Ethiopia-RCT	Ethiopia	East Shewa Zone	N/A	5800	No	No	No	Yes	No	Yes	No	No	Yes	Yes	Yes	Yes	Yes	Yes	Yes	Yes	No	Yes	Yes	MiSeq
ERR15156305	201439_D39	2013-01-12	2013	N/A	N/A	No	Run6	384	Ethiopia-RCT	Ethiopia	East Shewa Zone	N/A	4720	No	No	No	No	No	No	No	No	No	No	No	Yes	No	No	No	Yes	No	No	No	MiSeq
ERR15156306	201542_D0	2012-12-05	2012	N/A	N/A	Yes	Run6	384	Ethiopia-RCT	Ethiopia	East Shewa Zone	N/A	10800	No	No	No	No	No	Yes	No	No	Yes	Yes	Yes	Yes	No	No	No	Yes	No	Yes	Yes	MiSeq
ERR15156307	201542_D21	2012-12-26	2012	N/A	N/A	No	Run6	384	Ethiopia-RCT	Ethiopia	East Shewa Zone	N/A	960	No	No	No	No	No	No	No	No	No	No	No	Yes	No	No	No	Yes	No	No	No	MiSeq
ERR15156308	201645_D0	2012-12-05	2012	N/A	N/A	Yes	Run6	384	Ethiopia-RCT	Ethiopia	East Shewa Zone	N/A	4600	No	No	No	Yes	No	Yes	No	No	Yes	Yes	Yes	Yes	Yes	Yes	Yes	Yes	No	Yes	Yes	MiSeq
ERR15156309	201645_D35	2013-01-09	2013	N/A	N/A	No	Run6	384	Ethiopia-RCT	Ethiopia	East Shewa Zone	N/A	3840	No	No	No	No	No	No	No	No	No	No	No	Yes	No	No	No	Yes	No	No	No	MiSeq
ERR15156310	201954_D0	missing data	2012	N/A	N/A	Yes	Run6	384	Ethiopia-RCT	Ethiopia	East Shewa Zone	N/A	1520	No	No	No	Yes	No	Yes	No	No	Yes	Yes	Yes	No	Yes	Yes	Yes	No	No	Yes	Yes	MiSeq
ERR15156311	202032_D0	2012-12-17	2012	N/A	N/A	Yes	Run6	384	Ethiopia-RCT	Ethiopia	East Shewa Zone	N/A	36000	No	No	No	No	No	Yes	No	No	Yes	Yes	Yes	Yes	No	No	No	Yes	No	Yes	Yes	MiSeq
ERR15156312	202032_D28	2013-01-14	2013	N/A	N/A	No	Run6	384	Ethiopia-RCT	Ethiopia	East Shewa Zone	N/A	16200	No	No	No	No	No	No	No	No	No	No	No	Yes	No	No	No	Yes	No	No	No	MiSeq
ERR15156313	202135_D0	2012-12-18	2012	N/A	N/A	Yes	Run6	384	Ethiopia-RCT	Ethiopia	East Shewa Zone	N/A	12320	No	No	No	No	No	Yes	No	No	Yes	Yes	Yes	Yes	No	No	No	Yes	No	Yes	Yes	MiSeq
ERR15156314	202135_D28	2014-01-14	2014	N/A	N/A	No	Run6	384	Ethiopia-RCT	Ethiopia	East Shewa Zone	N/A	9520	No	No	No	No	No	No	No	No	No	No	No	Yes	No	No	No	Yes	No	No	No	MiSeq
ERR15156315	202444_D0	2012-12-25	2012	N/A	N/A	Yes	Run6	384	Ethiopia-RCT	Ethiopia	East Shewa Zone	N/A	5480	No	No	No	Yes	No	Yes	No	No	Yes	Yes	Yes	Yes	Yes	Yes	Yes	Yes	No	Yes	Yes	MiSeq
ERR15156316	202444_D42	2013-02-05	2013	N/A	N/A	No	Run6	384	Ethiopia-RCT	Ethiopia	East Shewa Zone	N/A	2440	No	No	No	No	No	No	No	No	No	No	No	Yes	No	No	No	Yes	No	No	No	MiSeq
ERR15156317	202547_D0	2012-12-26	2012	N/A	N/A	Yes	Run6	384	Ethiopia-RCT	Ethiopia	East Shewa Zone	N/A	2960	No	No	No	No	No	Yes	No	No	Yes	Yes	Yes	Yes	No	No	No	Yes	No	Yes	Yes	MiSeq
ERR15156318	202547_M1-D12	2013-02-18	2013	N/A	N/A	No	Run6	384	Ethiopia-RCT	Ethiopia	East Shewa Zone	N/A	N/A	No	No	No	No	No	No	No	No	No	No	No	Yes	No	No	No	Yes	No	No	No	MiSeq
ERR15156319	202650_D0	2012-12-27	2012	N/A	N/A	Yes	Run6	384	Ethiopia-RCT	Ethiopia	East Shewa Zone	N/A	1520	No	No	No	No	No	Yes	No	No	Yes	Yes	Yes	Yes	No	No	No	Yes	No	Yes	Yes	MiSeq
ERR15156320	202650_M2-D25	2013-04-01	2013	N/A	N/A	No	Run6	384	Ethiopia-RCT	Ethiopia	East Shewa Zone	N/A	N/A	No	No	No	No	No	No	No	No	No	No	No	Yes	No	No	No	Yes	No	No	No	MiSeq
ERR15156321	202959_D0	2013-01-01	2013	N/A	N/A	Yes	Run6	384	Ethiopia-RCT	Ethiopia	East Shewa Zone	N/A	7000	No	No	No	Yes	No	Yes	No	No	Yes	Yes	Yes	Yes	Yes	Yes	Yes	Yes	No	Yes	Yes	MiSeq
ERR15156322	202959_M1-D24	2013-03-08	2013	N/A	N/A	No	Run6	384	Ethiopia-RCT	Ethiopia	East Shewa Zone	N/A	N/A	No	No	No	No	No	No	No	No	No	No	No	Yes	No	No	No	Yes	No	No	No	MiSeq
ERR15156323	203243_D0	2013-01-15	2013	N/A	N/A	Yes	Run6	384	Ethiopia-RCT	Ethiopia	East Shewa Zone	N/A	33160	No	No	No	Yes	No	Yes	No	No	Yes	Yes	Yes	Yes	Yes	Yes	Yes	Yes	No	Yes	Yes	MiSeq
ERR15156324	203243_M3-D7	2013-04-16	2013	N/A	N/A	No	Run6	384	Ethiopia-RCT	Ethiopia	East Shewa Zone	N/A	N/A	No	No	No	No	No	No	No	No	No	No	No	Yes	No	No	No	Yes	No	No	No	MiSeq
ERR15156325	203449_D0	2013-02-04	2013	N/A	N/A	Yes	Run6	384	Ethiopia-RCT	Ethiopia	East Shewa Zone	N/A	9480	No	No	No	Yes	No	Yes	No	No	Yes	Yes	Yes	Yes	Yes	Yes	Yes	Yes	No	Yes	Yes	MiSeq
ERR15156326	203449_M3D9	2013-05-21	2013	N/A	N/A	No	Run6	384	Ethiopia-RCT	Ethiopia	East Shewa Zone	N/A	N/A	No	No	No	No	No	No	No	No	No	No	No	Yes	No	No	No	Yes	No	No	No	MiSeq
ERR15156327	203552_D0	2013-02-06	2013	N/A	N/A	Yes	Run6	384	Ethiopia-RCT	Ethiopia	East Shewa Zone	N/A	31040	No	No	No	Yes	No	Yes	No	No	Yes	Yes	Yes	Yes	Yes	Yes	Yes	Yes	No	Yes	Yes	MiSeq
ERR15156328	203552_D14	2013-02-20	2013	N/A	N/A	No	Run6	384	Ethiopia-RCT	Ethiopia	East Shewa Zone	N/A	9440	No	No	No	No	No	No	No	No	No	No	No	Yes	No	No	No	Yes	No	No	No	MiSeq
ERR15156329	203964_D0	2013-02-27	2013	N/A	N/A	Yes	Run6	384	Ethiopia-RCT	Ethiopia	East Shewa Zone	N/A	16240	No	No	No	Yes	No	Yes	No	No	Yes	Yes	Yes	Yes	Yes	Yes	Yes	Yes	No	Yes	Yes	MiSeq
ERR15156330	203964_M4	2013-07-31	2013	N/A	N/A	No	Run6	384	Ethiopia-RCT	Ethiopia	East Shewa Zone	N/A	N/A	No	No	No	No	No	No	No	No	No	No	No	Yes	No	No	No	Yes	No	No	No	MiSeq
ERR15156331	204660_D0	2013-04-16	2013	N/A	N/A	Yes	Run6	384	Ethiopia-RCT	Ethiopia	East Shewa Zone	N/A	3160	No	No	No	Yes	No	Yes	No	No	Yes	Yes	Yes	No	Yes	Yes	Yes	No	No	Yes	Yes	MiSeq
ERR15156332	204763_D0	2013-04-22	2013	N/A	N/A	Yes	Run6	384	Ethiopia-RCT	Ethiopia	East Shewa Zone	N/A	11600	No	No	No	No	No	Yes	No	No	Yes	Yes	Yes	No	No	No	No	No	No	Yes	Yes	MiSeq
ERR15156333	205047_D0	2013-05-08	2013	N/A	N/A	Yes	Run6	384	Ethiopia-RCT	Ethiopia	East Shewa Zone	N/A	13520	No	No	No	Yes	No	Yes	No	No	Yes	Yes	Yes	Yes	Yes	Yes	Yes	Yes	No	Yes	Yes	MiSeq
ERR15156334	205047_M3	2013-09-11	2013	N/A	N/A	No	Run6	384	Ethiopia-RCT	Ethiopia	East Shewa Zone	N/A	N/A	No	No	No	No	No	No	No	No	No	No	No	Yes	No	No	No	Yes	No	No	No	MiSeq
ERR15156335	205459_D0	2013-06-21	2013	N/A	N/A	Yes	Run6	384	Ethiopia-RCT	Ethiopia	East Shewa Zone	N/A	20120	No	No	No	No	No	Yes	No	No	Yes	Yes	Yes	Yes	No	No	No	Yes	No	Yes	Yes	MiSeq
ERR15156336	205459_M2-D14	2013-09-13	2013	N/A	N/A	No	Run6	384	Ethiopia-RCT	Ethiopia	East Shewa Zone	N/A	N/A	No	No	No	No	No	No	No	No	No	No	No	Yes	No	No	No	Yes	No	No	No	MiSeq
ERR15156337	205562_D0	2013-06-24	2013	N/A	N/A	Yes	Run6	384	Ethiopia-RCT	Ethiopia	East Shewa Zone	N/A	8080	No	No	No	No	No	Yes	No	No	Yes	Yes	Yes	Yes	No	No	No	Yes	No	Yes	Yes	MiSeq
ERR15156338	205562_M3	2013-10-28	2013	N/A	N/A	No	Run6	384	Ethiopia-RCT	Ethiopia	East Shewa Zone	N/A	N/A	No	No	No	No	No	No	No	No	No	No	No	Yes	No	No	No	Yes	No	No	No	MiSeq
ERR15156339	205665_D0	2013-06-25	2013	N/A	N/A	Yes	Run6	384	Ethiopia-RCT	Ethiopia	East Shewa Zone	N/A	25200	No	No	No	No	No	Yes	No	No	Yes	Yes	Yes	Yes	No	No	No	Yes	No	No	Yes	MiSeq
ERR15156340	205665_D42	2013-08-06	2013	N/A	N/A	No	Run6	384	Ethiopia-RCT	Ethiopia	East Shewa Zone	N/A	6920	No	No	No	No	No	No	No	No	No	No	No	Yes	No	No	No	Yes	No	No	No	MiSeq
ERR15156341	205768_D0	2013-07-01	2013	N/A	N/A	Yes	Run6	384	Ethiopia-RCT	Ethiopia	East Shewa Zone	N/A	6960	No	No	No	Yes	No	Yes	No	No	Yes	Yes	Yes	Yes	Yes	Yes	Yes	Yes	No	Yes	Yes	MiSeq
ERR15156342	205768_M1-D22	2013-09-03	2013	N/A	N/A	No	Run6	384	Ethiopia-RCT	Ethiopia	East Shewa Zone	N/A	N/A	No	No	No	No	No	No	No	No	No	No	No	Yes	No	No	No	Yes	No	No	No	MiSeq
ERR15156343	206258_D0	2013-08-22	2013	N/A	N/A	Yes	Run6	384	Ethiopia-RCT	Ethiopia	East Shewa Zone	N/A	39800	No	No	No	Yes	No	Yes	No	No	Yes	Yes	Yes	Yes	Yes	Yes	Yes	Yes	No	Yes	Yes	MiSeq
ERR15156344	206258_M2D11	2013-11-11	2013	N/A	N/A	No	Run6	384	Ethiopia-RCT	Ethiopia	East Shewa Zone	N/A	N/A	No	No	No	No	No	No	No	No	No	No	No	Yes	No	No	No	Yes	No	No	No	MiSeq
ERR15156345	206464_D0	2014-04-09	2014	N/A	N/A	Yes	Run6	384	Ethiopia-RCT	Ethiopia	East Shewa Zone	N/A	1720	No	No	No	No	No	Yes	No	No	Yes	Yes	Yes	No	No	No	No	No	No	Yes	Yes	MiSeq
ERR15156346	206464_M2	2013-12-25	2013	N/A	N/A	No	Run6	384	Ethiopia-RCT	Ethiopia	East Shewa Zone	N/A	N/A	No	No	No	No	No	No	No	No	No	No	No	Yes	No	No	No	Yes	No	Yes	No	MiSeq
ERR15156347	206464_M3	2014-01-22	2014	N/A	N/A	No	Run6	384	Ethiopia-RCT	Ethiopia	East Shewa Zone	N/A	N/A	No	No	No	No	No	No	No	No	No	No	No	Yes	No	No	No	Yes	No	No	No	MiSeq
ERR15156348	206567_D0	2014-04-09	2014	N/A	N/A	Yes	Run6	384	Ethiopia-RCT	Ethiopia	East Shewa Zone	N/A	17760	No	No	No	Yes	No	Yes	No	No	Yes	Yes	Yes	No	Yes	Yes	Yes	No	No	Yes	Yes	MiSeq
ERR15156349	207160_D0	2013-09-12	2013	N/A	N/A	Yes	Run6	384	Ethiopia-RCT	Ethiopia	East Shewa Zone	N/A	1120	No	No	No	No	No	Yes	No	No	Yes	Yes	Yes	Yes	No	No	No	Yes	No	Yes	Yes	MiSeq
ERR15156350	207160_D35	2013-11-15	2013	N/A	N/A	No	Run6	384	Ethiopia-RCT	Ethiopia	East Shewa Zone	N/A	N/A	No	No	No	No	No	No	No	No	No	No	No	Yes	No	No	No	Yes	No	No	No	MiSeq
ERR15156351	207469_D0	2013-10-23	2013	N/A	N/A	Yes	Run6	384	Ethiopia-RCT	Ethiopia	East Shewa Zone	N/A	6280	No	No	No	No	No	Yes	No	No	Yes	Yes	Yes	No	No	No	No	No	No	Yes	Yes	MiSeq
ERR15156352	207469_M4	2014-03-12	2014	N/A	N/A	No	Run6	384	Ethiopia-RCT	Ethiopia	East Shewa Zone	N/A	N/A	No	No	No	No	No	No	No	No	No	No	No	Yes	No	No	No	Yes	No	Yes	No	MiSeq
ERR15156353	207469_M6	2014-05-07	2014	N/A	N/A	No	Run6	384	Ethiopia-RCT	Ethiopia	East Shewa Zone	N/A	N/A	No	No	No	No	No	No	No	No	No	No	No	Yes	No	No	No	Yes	No	No	No	MiSeq
ERR15156354	207778_D0	2013-11-01	2013	N/A	N/A	Yes	Run6	384	Ethiopia-RCT	Ethiopia	East Shewa Zone	N/A	2560	No	No	No	No	No	Yes	No	No	Yes	Yes	Yes	Yes	No	No	No	Yes	No	No	Yes	MiSeq
ERR15156355	207778_M1	2014-01-10	2014	N/A	N/A	No	Run6	384	Ethiopia-RCT	Ethiopia	East Shewa Zone	N/A	N/A	No	No	No	No	No	No	No	No	No	No	No	Yes	No	No	No	Yes	No	No	No	MiSeq
ERR15156356	208062_D0	2013-11-08	2013	N/A	N/A	Yes	Run6	384	Ethiopia-RCT	Ethiopia	East Shewa Zone	N/A	2520	No	No	No	No	No	Yes	No	No	Yes	Yes	Yes	Yes	No	No	No	Yes	No	Yes	Yes	MiSeq
ERR15156357	208062_M3-D17	2014-03-03	2014	N/A	N/A	No	Run6	384	Ethiopia-RCT	Ethiopia	East Shewa Zone	N/A	N/A	No	No	No	No	No	No	No	No	No	No	No	Yes	No	No	No	Yes	No	No	No	MiSeq
ERR15156358	208371_D0	2013-11-14	2013	N/A	N/A	Yes	Run6	384	Ethiopia-RCT	Ethiopia	East Shewa Zone	N/A	2480	No	No	No	Yes	No	Yes	No	No	Yes	Yes	Yes	Yes	Yes	Yes	Yes	Yes	No	Yes	Yes	MiSeq
ERR15156359	208371_M2	2014-02-20	2014	N/A	N/A	No	Run6	384	Ethiopia-RCT	Ethiopia	East Shewa Zone	N/A	N/A	No	No	No	No	No	No	No	No	No	No	No	Yes	No	No	No	Yes	No	No	No	MiSeq
ERR15156360	208474_D0	2013-11-18	2013	N/A	N/A	Yes	Run6	384	Ethiopia-RCT	Ethiopia	East Shewa Zone	N/A	29160	No	No	No	Yes	No	Yes	No	No	Yes	Yes	Yes	No	Yes	Yes	Yes	No	No	Yes	Yes	MiSeq
ERR15156361	208474_D35	2013-12-23	2013	N/A	N/A	No	Run6	384	Ethiopia-RCT	Ethiopia	East Shewa Zone	N/A	560	Yes	Yes	No	No	No	No	No	No	No	No	No	No	No	No	No	No	No	No	No	MiSeq
ERR15156362	208474_M2-D11	2014-01-31	2014	N/A	N/A	No	Run6	384	Ethiopia-RCT	Ethiopia	East Shewa Zone	N/A	N/A	No	No	No	No	No	No	No	No	No	No	No	Yes	No	No	No	Yes	No	No	No	MiSeq
ERR15156363	208474_M3-D20	2014-03-10	2014	N/A	N/A	No	Run6	384	Ethiopia-RCT	Ethiopia	East Shewa Zone	N/A	N/A	No	No	No	No	No	No	No	No	No	No	No	Yes	No	No	No	Yes	No	No	No	MiSeq
ERR15156364	208886_D0	2014-05-13	2014	N/A	N/A	Yes	Run6	384	Ethiopia-RCT	Ethiopia	East Shewa Zone	N/A	18600	No	No	No	No	No	Yes	No	No	Yes	Yes	Yes	No	No	No	No	No	No	Yes	Yes	MiSeq
ERR15156365	209170_D0	2014-04-02	2014	N/A	N/A	Yes	Run6	384	Ethiopia-RCT	Ethiopia	East Shewa Zone	N/A	1760	No	No	No	Yes	No	Yes	No	No	Yes	Yes	Yes	Yes	Yes	Yes	Yes	Yes	No	Yes	Yes	MiSeq
ERR15156366	209170_D35	2014-05-07	2014	N/A	N/A	No	Run6	384	Ethiopia-RCT	Ethiopia	East Shewa Zone	N/A	760	No	No	No	No	No	No	No	No	No	No	No	Yes	No	No	No	Yes	No	No	No	MiSeq
ERR15156367	209376_D0	2014-05-07	2014	N/A	N/A	Yes	Run6	384	Ethiopia-RCT	Ethiopia	East Shewa Zone	N/A	10920	No	No	No	No	No	Yes	No	No	Yes	Yes	Yes	Yes	No	No	No	Yes	No	Yes	Yes	MiSeq
ERR15156368	209376_D42	2014-06-17	2014	N/A	N/A	No	Run6	384	Ethiopia-RCT	Ethiopia	East Shewa Zone	N/A	40	No	No	No	No	No	No	No	No	No	No	No	Yes	No	No	No	Yes	No	No	No	MiSeq
ERR15156369	209479_D0	2014-09-25	2014	N/A	N/A	Yes	Run6	384	Ethiopia-RCT	Ethiopia	East Shewa Zone	N/A	14200	No	No	No	Yes	No	Yes	No	No	Yes	Yes	Yes	Yes	Yes	Yes	Yes	Yes	No	Yes	Yes	MiSeq
ERR15156370	209479_M1-D18	2014-11-24	2014	N/A	N/A	No	Run6	384	Ethiopia-RCT	Ethiopia	East Shewa Zone	N/A	N/A	No	No	No	No	No	No	No	No	No	No	No	Yes	No	No	No	Yes	No	No	No	MiSeq
ERR15156371	209685_D0	2015-07-09	2015	N/A	N/A	Yes	Run6	384	Ethiopia-RCT	Ethiopia	East Shewa Zone	N/A	7560	No	No	No	No	No	Yes	No	No	Yes	Yes	Yes	No	No	No	No	No	No	Yes	Yes	MiSeq
	UVD10	2007-09-12	2007	N/A	N/A	Yes	Run2	96	Indonesia	Indonesia	Papua Province	N/A	N/A	Yes	Yes	No	No	No	No	No	No	No	No	No	No	No	No	No	No	No	No	No	MiSeq
	UVD11	2007-09-14	2007	N/A	N/A	Yes	Run2	96	Indonesia	Indonesia	Papua Province	N/A	N/A	Yes	Yes	No	No	No	No	No	No	No	No	No	No	No	No	No	No	No	No	No	MiSeq
	UVD114	2009-07-22	2009	N/A	N/A	Yes	Run2	96	Indonesia	Indonesia	Papua Province	N/A	N/A	Yes	Yes	No	No	No	No	No	No	No	No	No	No	No	No	No	No	No	No	No	MiSeq
ERR15156375	UVD12	2007-09-18	2007	N/A	N/A	Yes	Run2	96	Indonesia	Indonesia	Papua Province	N/A	N/A	Yes	Yes	No	No	No	No	No	No	No	No	No	No	No	No	No	No	No	No	No	MiSeq
ERR15156376	UVD13	2007-09-18	2007	N/A	N/A	Yes	Run2	96	Indonesia	Indonesia	Papua Province	N/A	N/A	Yes	Yes	No	No	No	No	No	No	No	No	No	No	No	No	No	No	No	No	No	MiSeq
ERR15156377	UVD16	2007-10-10	2007	N/A	N/A	Yes	Run2	96	Indonesia	Indonesia	Papua Province	N/A	N/A	Yes	Yes	No	No	No	No	No	No	No	No	No	No	No	No	No	No	No	No	No	MiSeq
ERR15156378	UVD19	2007-10-18	2007	N/A	N/A	Yes	Run2	96	Indonesia	Indonesia	Papua Province	N/A	N/A	Yes	Yes	No	No	No	No	No	No	No	No	No	No	No	No	No	No	No	No	No	MiSeq
	UVD4	2007-08-27	2007	N/A	N/A	Yes	Run2	96	Indonesia	Indonesia	Papua Province	N/A	N/A	Yes	Yes	No	No	No	No	No	No	No	No	No	No	No	No	No	No	No	No	No	MiSeq
ERR15156380	UVD6	2007-09-01	2007	N/A	N/A	Yes	Run2	96	Indonesia	Indonesia	Papua Province	N/A	N/A	Yes	Yes	No	No	No	No	No	No	No	No	No	No	No	No	No	No	No	No	No	MiSeq
ERR15156381	UVD7	2007-09-08	2007	N/A	N/A	Yes	Run2	96	Indonesia	Indonesia	Papua Province	N/A	N/A	Yes	Yes	No	No	No	No	No	No	No	No	No	No	No	No	No	No	No	No	No	MiSeq
	UVD8	2007-09-10	2007	N/A	N/A	Yes	Run2	96	Indonesia	Indonesia	Papua Province	N/A	N/A	Yes	Yes	No	No	No	No	No	No	No	No	No	No	No	No	No	No	No	No	No	MiSeq
ERR15156383	UVD9	2007-09-11	2007	N/A	N/A	Yes	Run2	96	Indonesia	Indonesia	Papua Province	N/A	N/A	Yes	Yes	No	No	No	No	No	No	No	No	No	No	No	No	No	No	No	No	No	MiSeq
	UVT16	2004-06-16	2004	N/A	N/A	Yes	Run2	96	Indonesia	Indonesia	Papua Province	N/A	N/A	Yes	Yes	No	No	No	No	No	No	No	No	No	No	No	No	No	No	No	No	No	MiSeq
	UVT26	2004-07-14	2004	N/A	N/A	Yes	Run2	96	Indonesia	Indonesia	Papua Province	N/A	N/A	Yes	Yes	No	No	No	No	No	No	No	No	No	No	No	No	No	No	No	No	No	MiSeq
ERR15156386	UVT31	2004-07-27	2004	N/A	N/A	Yes	Run2	96	Indonesia	Indonesia	Papua Province	N/A	N/A	Yes	Yes	No	No	No	No	No	No	No	No	No	No	No	No	No	No	No	No	No	MiSeq
ERR15156387	UVT37	2004-12-09	2004	N/A	N/A	Yes	Run2	96	Indonesia	Indonesia	Papua Province	N/A	N/A	Yes	Yes	No	No	No	No	No	No	No	No	No	No	No	No	No	No	No	No	No	MiSeq
ERR15156388	ID004001_D137	2015-09-18	2015	N/A	N/A	Yes	Run6	384	Indonesia	Indonesia	Sumatra Region	N/A	N/A	No	No	No	Yes	No	Yes	No	No	Yes	Yes	Yes	No	Yes	Yes	Yes	No	No	Yes	No	MiSeq
ERR15156389	ID004020_D0	2015-05-18	2015	N/A	N/A	Yes	Run6	384	Indonesia	Indonesia	Sumatra Region	N/A	1707.41	No	No	No	No	No	Yes	No	No	Yes	Yes	Yes	No	No	No	No	No	Yes	Yes	No	MiSeq
ERR15156390	ID004022_D0	2015-05-21	2015	N/A	N/A	Yes	Run6	384	Indonesia	Indonesia	Sumatra Region	N/A	13674.1	No	No	No	Yes	No	Yes	No	No	Yes	Yes	Yes	No	Yes	Yes	Yes	No	No	Yes	No	MiSeq
ERR15156391	ID004023_RVD0	2015-10-04	2015	N/A	N/A	Yes	Run6	384	Indonesia	Indonesia	Sumatra Region	N/A	N/A	No	No	No	Yes	No	Yes	No	No	Yes	Yes	Yes	No	Yes	Yes	Yes	No	No	Yes	No	MiSeq
ERR15156392	ID004028_D0	2015-05-22	2015	N/A	N/A	Yes	Run6	384	Indonesia	Indonesia	Sumatra Region	N/A	6848.15	No	No	No	Yes	No	Yes	No	No	Yes	Yes	Yes	No	Yes	Yes	Yes	No	No	Yes	No	MiSeq
ERR15156393	ID004029_D0	2015-05-25	2015	N/A	N/A	Yes	Run6	384	Indonesia	Indonesia	Sumatra Region	N/A	8177.78	No	No	No	Yes	No	Yes	No	No	Yes	Yes	Yes	No	Yes	Yes	Yes	No	No	Yes	No	MiSeq
ERR15156394	ID004031_D0	2015-05-25	2015	N/A	N/A	Yes	Run6	384	Indonesia	Indonesia	Sumatra Region	N/A	5362.96	No	No	No	Yes	No	Yes	No	No	Yes	Yes	Yes	No	Yes	Yes	Yes	No	No	Yes	No	MiSeq
ERR15156395	ID004042_D0	2015-05-28	2015	N/A	N/A	Yes	Run6	384	Indonesia	Indonesia	Sumatra Region	N/A	1859.26	No	No	No	Yes	No	Yes	No	No	Yes	Yes	Yes	No	Yes	Yes	Yes	No	No	Yes	No	MiSeq
ERR15156396	ID004052_D0	2015-06-03	2015	N/A	N/A	Yes	Run6	384	Indonesia	Indonesia	Sumatra Region	N/A	3262.96	No	No	No	Yes	No	Yes	No	No	Yes	Yes	Yes	No	Yes	Yes	Yes	No	No	Yes	No	MiSeq
ERR15156397	ID004055_D0	2015-06-04	2015	N/A	N/A	Yes	Run6	384	Indonesia	Indonesia	Sumatra Region	N/A	11133.3	No	No	No	Yes	No	Yes	No	No	Yes	Yes	Yes	No	Yes	Yes	Yes	No	No	Yes	No	MiSeq
ERR15156398	ID004063_D0	2015-06-09	2015	N/A	N/A	Yes	Run6	384	Indonesia	Indonesia	Sumatra Region	N/A	300	No	No	No	Yes	No	Yes	No	No	Yes	Yes	Yes	No	Yes	Yes	Yes	No	No	Yes	No	MiSeq
ERR15156399	ID004069_D0	2015-06-12	2015	N/A	N/A	Yes	Run6	384	Indonesia	Indonesia	Sumatra Region	N/A	9985.19	No	No	No	Yes	No	Yes	No	No	Yes	Yes	Yes	No	Yes	Yes	Yes	No	No	Yes	No	MiSeq
ERR15156400	ID004070_D0	2015-06-17	2015	N/A	N/A	Yes	Run6	384	Indonesia	Indonesia	Sumatra Region	N/A	4633.33	No	No	No	No	No	Yes	No	No	Yes	Yes	Yes	No	No	No	No	No	No	Yes	No	MiSeq
ERR15156401	ID004075_D0	2015-06-22	2015	N/A	N/A	Yes	Run6	384	Indonesia	Indonesia	Sumatra Region	N/A	3000	No	No	No	Yes	No	Yes	No	No	Yes	Yes	Yes	No	Yes	Yes	Yes	No	No	Yes	No	MiSeq
ERR15156402	ID004077_D0	2015-06-22	2015	N/A	N/A	Yes	Run6	384	Indonesia	Indonesia	Sumatra Region	N/A	12488.9	No	No	No	Yes	No	Yes	No	No	Yes	Yes	Yes	No	Yes	Yes	Yes	No	No	Yes	No	MiSeq
ERR15156403	ID004079_D0	2015-06-23	2015	N/A	N/A	Yes	Run6	384	Indonesia	Indonesia	Sumatra Region	N/A	11040.7	No	No	No	Yes	No	Yes	No	No	Yes	Yes	Yes	No	Yes	Yes	Yes	No	No	Yes	No	MiSeq
ERR15156404	ID004081_D0	2015-06-23	2015	N/A	N/A	Yes	Run6	384	Indonesia	Indonesia	Sumatra Region	N/A	27722.2	No	No	No	Yes	No	Yes	No	No	Yes	Yes	Yes	No	Yes	Yes	Yes	No	No	Yes	No	MiSeq
ERR15156405	ID004085_D0	2015-06-26	2015	N/A	N/A	Yes	Run6	384	Indonesia	Indonesia	Sumatra Region	N/A	2711.11	No	No	No	Yes	No	Yes	No	No	Yes	Yes	Yes	No	Yes	Yes	Yes	No	No	Yes	No	MiSeq
ERR15156406	ID004129_D0	2015-08-03	2015	N/A	N/A	Yes	Run6	384	Indonesia	Indonesia	Sumatra Region	N/A	6237.04	No	No	No	Yes	No	Yes	No	No	Yes	Yes	Yes	No	Yes	Yes	Yes	No	No	Yes	No	MiSeq
ERR15156407	ID004138_D0	2015-08-07	2015	N/A	N/A	Yes	Run6	384	Indonesia	Indonesia	Sumatra Region	N/A	1211.11	No	No	No	Yes	No	Yes	No	No	Yes	Yes	Yes	No	Yes	Yes	Yes	No	No	Yes	No	MiSeq
ERR15156408	ID004139_D0	2015-08-07	2015	N/A	N/A	Yes	Run6	384	Indonesia	Indonesia	Sumatra Region	N/A	2940.74	No	No	No	Yes	No	Yes	No	No	Yes	Yes	Yes	No	Yes	Yes	Yes	No	No	Yes	No	MiSeq
ERR15156409	ID004142_D0	2015-08-07	2015	N/A	N/A	Yes	Run6	384	Indonesia	Indonesia	Sumatra Region	N/A	13507.4	No	No	No	Yes	No	Yes	No	No	Yes	Yes	Yes	No	Yes	Yes	Yes	No	No	Yes	No	MiSeq
ERR15156410	ID004143_D0	2015-08-10	2015	N/A	N/A	Yes	Run6	384	Indonesia	Indonesia	Sumatra Region	N/A	14596.3	No	No	No	Yes	No	Yes	No	No	Yes	Yes	Yes	No	Yes	Yes	Yes	No	No	Yes	No	MiSeq
ERR15156411	ID004145_D0	2015-08-10	2015	N/A	N/A	Yes	Run6	384	Indonesia	Indonesia	Sumatra Region	N/A	8874.07	No	No	No	Yes	No	Yes	No	No	Yes	Yes	Yes	No	Yes	Yes	Yes	No	No	Yes	No	MiSeq
ERR15156412	ID004148_D0	2015-08-11	2015	N/A	N/A	Yes	Run6	384	Indonesia	Indonesia	Sumatra Region	N/A	8866.67	No	No	No	Yes	No	Yes	No	No	Yes	Yes	Yes	No	Yes	Yes	Yes	No	No	Yes	No	MiSeq
ERR15156413	ID004157_D0	2015-08-18	2015	N/A	N/A	Yes	Run6	384	Indonesia	Indonesia	Sumatra Region	N/A	2848.15	No	No	No	Yes	No	Yes	No	No	Yes	Yes	Yes	No	Yes	Yes	Yes	No	No	Yes	No	MiSeq
ERR15156414	ID004159_D0	2015-08-19	2015	N/A	N/A	Yes	Run6	384	Indonesia	Indonesia	Sumatra Region	N/A	4614.81	No	No	No	Yes	No	Yes	No	No	Yes	Yes	Yes	No	Yes	Yes	Yes	No	No	Yes	No	MiSeq
ERR15156415	ID004161_D0	2015-08-19	2015	N/A	N/A	Yes	Run6	384	Indonesia	Indonesia	Sumatra Region	N/A	4018.52	No	No	No	No	No	Yes	No	No	Yes	Yes	Yes	No	No	No	No	No	No	Yes	No	MiSeq
ERR15156416	ID004168_D0	2015-08-21	2015	N/A	N/A	Yes	Run6	384	Indonesia	Indonesia	Sumatra Region	N/A	13833.3	No	No	No	Yes	No	Yes	No	No	Yes	Yes	Yes	No	Yes	Yes	Yes	No	No	Yes	No	MiSeq
ERR15156417	ID004172_D0	2015-08-24	2015	N/A	N/A	Yes	Run6	384	Indonesia	Indonesia	Sumatra Region	N/A	3988.89	No	No	No	Yes	No	Yes	No	No	Yes	Yes	Yes	No	Yes	Yes	Yes	No	No	Yes	No	MiSeq
ERR15156418	ID004185_D0	2015-08-31	2015	N/A	N/A	Yes	Run6	384	Indonesia	Indonesia	Sumatra Region	N/A	11070.4	No	No	No	Yes	No	Yes	No	No	Yes	Yes	Yes	No	Yes	Yes	Yes	No	No	Yes	No	MiSeq
ERR15156419	ID004195_D0	2015-09-01	2015	N/A	N/A	Yes	Run6	384	Indonesia	Indonesia	Sumatra Region	N/A	4792.59	No	No	No	Yes	No	Yes	No	No	Yes	Yes	Yes	No	Yes	Yes	Yes	No	No	Yes	No	MiSeq
ERR15156420	ID004202_D0	2015-09-01	2015	N/A	N/A	Yes	Run6	384	Indonesia	Indonesia	Sumatra Region	N/A	6200	No	No	No	Yes	No	Yes	No	No	Yes	Yes	Yes	No	Yes	Yes	Yes	No	No	Yes	No	MiSeq
ERR15156421	ID004203_D0	2015-09-01	2015	N/A	N/A	Yes	Run6	384	Indonesia	Indonesia	Sumatra Region	N/A	840.741	No	No	No	Yes	No	Yes	No	No	Yes	Yes	Yes	No	Yes	Yes	Yes	No	No	Yes	No	MiSeq
ERR15156422	ID004207_D0	2015-09-02	2015	N/A	N/A	Yes	Run6	384	Indonesia	Indonesia	Sumatra Region	N/A	9029.63	No	No	No	Yes	No	Yes	No	No	Yes	Yes	Yes	No	Yes	Yes	Yes	No	No	Yes	No	MiSeq
ERR15156423	ID004208_D0	2015-09-02	2015	N/A	N/A	Yes	Run6	384	Indonesia	Indonesia	Sumatra Region	N/A	7748.15	No	No	No	Yes	No	Yes	No	No	Yes	Yes	Yes	No	Yes	Yes	Yes	No	No	Yes	No	MiSeq
ERR15156424	ID004214_D0	2015-09-08	2015	N/A	N/A	Yes	Run6	384	Indonesia	Indonesia	Sumatra Region	N/A	7377.78	No	No	No	Yes	No	Yes	No	No	Yes	Yes	Yes	No	Yes	Yes	Yes	No	No	Yes	No	MiSeq
ERR15156425	ID004215_D0	2015-09-09	2015	N/A	N/A	Yes	Run6	384	Indonesia	Indonesia	Sumatra Region	N/A	8881.48	No	No	No	Yes	No	Yes	No	No	Yes	Yes	Yes	No	Yes	Yes	Yes	No	No	Yes	No	MiSeq
ERR15156426	MV1	2013-01-14	2013	PY0018-C	N/A	Yes	Run2	96	Malaysia	Malaysia	Sabah State	N/A	N/A	No	No	No	No	No	Yes	Yes	No	No	No	No	No	No	No	No	No	Yes	Yes	No	MiSeq
ERR15156427	QEM-279	2011-06-07	2011	PY0005-C	N/A	Yes	Run2	96	Malaysia	Malaysia	Sabah State	N/A	N/A	No	No	No	No	No	Yes	Yes	No	No	No	No	No	No	No	No	No	No	Yes	No	MiSeq
ERR15156428	MIDAS-129	2015-10-18	2015	VVX00960	N/A	Yes	Run2	96	Sudan	Sudan	Kassala State	N/A	N/A	No	No	No	No	No	Yes	Yes	No	No	No	No	No	No	No	No	No	Yes	No	No	MiSeq
ERR15156429	Hu	N/A	N/A	N/A	N/A	Yes	Run11	48	Technical_test	N/A	N/A	Human	N/A	Yes	Yes	Yes	No	No	No	No	No	No	No	No	No	No	No	No	No	Yes	No	No	MiniSeq
ERR15156430	K1	N/A	N/A	N/A	N/A	Yes	Run11	48	Technical_test	(Traveller)	Unknown	P. falciparum	N/A	Yes	Yes	Yes	No	No	No	No	No	No	No	No	No	No	No	No	No	Yes	No	No	MiniSeq
ERR15156431	KK_107_NV22	N/A	N/A	N/A	N/A	Yes	Run2	96	Technical_test	Malaysia	Sabah State	P. knowlesi	N/A	Yes	Yes	Yes	No	No	No	No	No	No	No	No	No	No	No	No	No	Yes	No	No	MiSeq
ERR15156432	KK_64_NV22	N/A	N/A	N/A	N/A	Yes	Run2	96	Technical_test	Malaysia	Sabah State	P. knowlesi	N/A	Yes	Yes	Yes	No	No	No	No	No	No	No	No	No	No	No	No	No	Yes	No	No	MiSeq
ERR15156433	KK_95_NV22	N/A	N/A	N/A	N/A	Yes	Run2	96	Technical_test	Malaysia	Sabah State	P. knowlesi	N/A	Yes	Yes	Yes	No	No	No	No	No	No	No	No	No	No	No	No	No	Yes	No	No	MiSeq
ERR15156434	QECK_1_NV22	N/A	N/A	N/A	N/A	Yes	Run2	96	Technical_test	N/A	N/A	Human	N/A	Yes	Yes	Yes	No	No	No	No	No	No	No	No	No	No	No	No	No	Yes	No	No	MiSeq
ERR15156435	QECK_2_NV22	N/A	N/A	N/A	N/A	Yes	Run2	96	Technical_test	N/A	N/A	Human	N/A	Yes	Yes	Yes	No	No	No	No	No	No	No	No	No	No	No	No	No	Yes	No	No	MiSeq
ERR15156436	RDM_44_NV22	N/A	N/A	N/A	N/A	Yes	Run2	96	Technical_test	Uganda	Unknown	P. malariae	N/A	Yes	Yes	Yes	No	No	No	No	No	No	No	No	No	No	No	No	No	Yes	No	No	MiSeq
ERR15156437	RDM_45_NV22	N/A	N/A	N/A	N/A	Yes	Run2	96	Technical_test	Uganda	Unknown	P. malariae	N/A	Yes	Yes	Yes	No	No	No	No	No	No	No	No	No	No	No	No	No	Yes	No	No	MiSeq
ERR15156438	RDM_47_NV22	N/A	N/A	N/A	N/A	Yes	Run2	96	Technical_test	Indonesia	Papua Province	P. falciparum	N/A	Yes	Yes	Yes	No	No	No	No	No	No	No	No	No	No	No	No	No	Yes	No	No	MiSeq
ERR15156439	RDM_67_NV22	N/A	N/A	N/A	N/A	Yes	Run2	96	Technical_test	Uganda	Unknown	P. ovale	N/A	Yes	Yes	Yes	No	No	No	No	No	No	No	No	No	No	No	No	No	Yes	No	No	MiSeq
	QECK_3_NV22	N/A	N/A	N/A	N/A	Yes	Run3	384	Technical_test	N/A	N/A	Human	N/A	Yes	Yes	Yes	No	No	No	No	No	No	No	No	No	No	No	No	No	Yes	No	No	MiSeq
ERR15156441	K1_pos_CQE_29	N/A	N/A	N/A	N/A	Yes	Run8	107	Technical_test	(Mixed)	N/A	P. falciparum + P. vivax	N/A	No	No	No	No	No	No	No	No	No	No	No	No	No	No	No	No	Yes	No	No	MiSeq
ERR15156442	RDM_neg47_pos_CQE_20	N/A	N/A	N/A	N/A	Yes	Run8	107	Technical_test	(Mixed)	N/A	P. falciparum + P. vivax	N/A	No	No	No	No	No	No	No	No	No	No	No	No	No	No	No	No	Yes	No	No	MiSeq
ERR15156443	RDM_neg82_pos_CQE_94	N/A	N/A	N/A	N/A	Yes	Run8	107	Technical_test	(Mixed)	N/A	P. falciparum + P. vivax	N/A	No	No	No	No	No	No	No	No	No	No	No	No	No	No	No	No	Yes	No	No	MiSeq
ERR15156444	KV3_0_7_p-ul_1	2013-04-17	2013	N/A	N/A	No	Run5	384	Technical_test_sensitivity	Malaysia	Sabah State	N/A	N/A	Yes	Yes	No	No	Yes	No	No	No	No	No	No	No	No	No	No	No	No	No	No	MiSeq
ERR15156445	KV3_0_7_p-ul_2	2013-04-17	2013	N/A	N/A	No	Run5	384	Technical_test_sensitivity	Malaysia	Sabah State	N/A	N/A	Yes	Yes	No	No	Yes	No	No	No	No	No	No	No	No	No	No	No	No	No	No	MiSeq
ERR15156446	KV3_0_7_p-ul_3	2013-04-17	2013	N/A	N/A	No	Run5	384	Technical_test_sensitivity	Malaysia	Sabah State	N/A	N/A	Yes	Yes	No	No	Yes	No	No	No	No	No	No	No	No	No	No	No	No	No	No	MiSeq
ERR15156447	KV3_0_7_p-ul_4	2013-04-17	2013	N/A	N/A	No	Run5	384	Technical_test_sensitivity	Malaysia	Sabah State	N/A	N/A	Yes	Yes	No	No	Yes	No	No	No	No	No	No	No	No	No	No	No	No	No	No	MiSeq
ERR15156448	KV3_0_7_p-ul_5	2013-04-17	2013	N/A	N/A	No	Run5	384	Technical_test_sensitivity	Malaysia	Sabah State	N/A	N/A	Yes	Yes	No	No	Yes	No	No	No	No	No	No	No	No	No	No	No	No	No	No	MiSeq
ERR15156449	KV3_0_7_p-ul_6	2013-04-17	2013	N/A	N/A	No	Run5	384	Technical_test_sensitivity	Malaysia	Sabah State	N/A	N/A	Yes	Yes	No	No	Yes	No	No	No	No	No	No	No	No	No	No	No	No	No	No	MiSeq
ERR15156450	KV3_7_4_p-ul_1	2013-04-17	2013	N/A	N/A	No	Run5	384	Technical_test_sensitivity	Malaysia	Sabah State	N/A	N/A	Yes	Yes	No	No	Yes	No	No	No	No	No	No	No	No	No	No	No	No	No	No	MiSeq
ERR15156451	KV3_7_4_p-ul_2	2013-04-17	2013	N/A	N/A	No	Run5	384	Technical_test_sensitivity	Malaysia	Sabah State	N/A	N/A	Yes	Yes	No	No	Yes	No	No	No	No	No	No	No	No	No	No	No	No	No	No	MiSeq
ERR15156452	KV3_7_4_p-ul_3	2013-04-17	2013	N/A	N/A	No	Run5	384	Technical_test_sensitivity	Malaysia	Sabah State	N/A	N/A	Yes	Yes	No	No	Yes	No	No	No	No	No	No	No	No	No	No	No	No	No	No	MiSeq
ERR15156453	KV3_7_4_p-ul_4	2013-04-17	2013	N/A	N/A	No	Run5	384	Technical_test_sensitivity	Malaysia	Sabah State	N/A	N/A	Yes	Yes	No	No	Yes	No	No	No	No	No	No	No	No	No	No	No	No	No	No	MiSeq
ERR15156454	KV3_7_4_p-ul_5	2013-04-17	2013	N/A	N/A	No	Run5	384	Technical_test_sensitivity	Malaysia	Sabah State	N/A	N/A	Yes	Yes	No	No	Yes	No	No	No	No	No	No	No	No	No	No	No	No	No	No	MiSeq
ERR15156455	KV3_7_4_p-ul_6	2013-04-17	2013	N/A	N/A	No	Run5	384	Technical_test_sensitivity	Malaysia	Sabah State	N/A	N/A	Yes	Yes	No	No	Yes	No	No	No	No	No	No	No	No	No	No	No	No	No	No	MiSeq
ERR15156456	KV3_70_4_p-ul_1	2013-04-17	2013	N/A	N/A	No	Run5	384	Technical_test_sensitivity	Malaysia	Sabah State	N/A	N/A	No	No	No	No	Yes	No	No	No	No	No	No	No	No	No	No	No	No	No	No	MiSeq
ERR15156457	KV3_70_4_p-ul_2	2013-04-17	2013	N/A	N/A	No	Run5	384	Technical_test_sensitivity	Malaysia	Sabah State	N/A	N/A	No	No	No	No	Yes	No	No	No	No	No	No	No	No	No	No	No	No	No	No	MiSeq
ERR15156458	KV3_70_4_p-ul_3	2013-04-17	2013	N/A	N/A	No	Run5	384	Technical_test_sensitivity	Malaysia	Sabah State	N/A	N/A	No	No	No	No	Yes	No	No	No	No	No	No	No	No	No	No	No	No	No	No	MiSeq
ERR15156459	KV3_70_4_p-ul_4	2013-04-17	2013	N/A	N/A	No	Run5	384	Technical_test_sensitivity	Malaysia	Sabah State	N/A	N/A	No	No	No	No	Yes	No	No	No	No	No	No	No	No	No	No	No	No	No	No	MiSeq
ERR15156460	KV3_70_4_p-ul_5	2013-04-17	2013	N/A	N/A	No	Run5	384	Technical_test_sensitivity	Malaysia	Sabah State	N/A	N/A	No	No	No	No	Yes	No	No	No	No	No	No	No	No	No	No	No	No	No	No	MiSeq
ERR15156461	KV3_70_4_p-ul_6	2013-04-17	2013	N/A	N/A	No	Run5	384	Technical_test_sensitivity	Malaysia	Sabah State	N/A	N/A	No	No	No	No	Yes	No	No	No	No	No	No	No	No	No	No	No	No	No	No	MiSeq
ERR15156462	KV3_704_p-ul_1	2013-04-17	2013	N/A	N/A	No	Run5	384	Technical_test_sensitivity	Malaysia	Sabah State	N/A	N/A	No	No	No	No	Yes	No	No	No	No	No	No	No	No	No	No	No	No	No	No	MiSeq
ERR15156463	KV3_704_p-ul_2	2013-04-17	2013	N/A	N/A	No	Run5	384	Technical_test_sensitivity	Malaysia	Sabah State	N/A	N/A	No	No	No	No	Yes	No	No	No	No	No	No	No	No	No	No	No	No	No	No	MiSeq
ERR15156464	KV3_704_p-ul_3	2013-04-17	2013	N/A	N/A	No	Run5	384	Technical_test_sensitivity	Malaysia	Sabah State	N/A	N/A	No	No	No	No	Yes	No	No	No	No	No	No	No	No	No	No	No	No	No	No	MiSeq
ERR15156465	KV3_704_p-ul_4	2013-04-17	2013	N/A	N/A	No	Run5	384	Technical_test_sensitivity	Malaysia	Sabah State	N/A	N/A	No	No	No	No	Yes	No	No	No	No	No	No	No	No	No	No	No	No	No	No	MiSeq
ERR15156466	KV3_704_p-ul_5	2013-04-17	2013	N/A	N/A	No	Run5	384	Technical_test_sensitivity	Malaysia	Sabah State	N/A	N/A	No	No	No	No	Yes	No	No	No	No	No	No	No	No	No	No	No	No	No	No	MiSeq
ERR15156467	KV3_704_p-ul_6	2013-04-17	2013	N/A	N/A	No	Run5	384	Technical_test_sensitivity	Malaysia	Sabah State	N/A	N/A	No	No	No	No	Yes	No	No	No	No	No	No	No	No	No	No	No	No	No	No	MiSeq
ERR15156468	KV3_7040_p-ul_1	2013-04-17	2013	N/A	N/A	No	Run5	384	Technical_test_sensitivity	Malaysia	Sabah State	N/A	N/A	No	No	No	No	Yes	No	No	No	No	No	No	No	No	No	No	No	No	No	No	MiSeq
ERR15156469	KV3_7040_p-ul_2	2013-04-17	2013	N/A	N/A	No	Run5	384	Technical_test_sensitivity	Malaysia	Sabah State	N/A	N/A	No	No	No	No	Yes	No	No	No	No	No	No	No	No	No	No	No	No	No	No	MiSeq
ERR15156470	KV3_7040_p-ul_3	2013-04-17	2013	N/A	N/A	No	Run5	384	Technical_test_sensitivity	Malaysia	Sabah State	N/A	N/A	No	No	No	No	Yes	No	No	No	No	No	No	No	No	No	No	No	No	No	No	MiSeq
ERR15156471	KV3_7040_p-ul_4	2013-04-17	2013	N/A	N/A	No	Run5	384	Technical_test_sensitivity	Malaysia	Sabah State	N/A	N/A	No	No	No	No	Yes	No	No	No	No	No	No	No	No	No	No	No	No	No	No	MiSeq
ERR15156472	KV3_7040_p-ul_5	2013-04-17	2013	N/A	N/A	No	Run5	384	Technical_test_sensitivity	Malaysia	Sabah State	N/A	N/A	No	No	No	No	Yes	No	No	No	No	No	No	No	No	No	No	No	No	No	No	MiSeq
ERR15156473	KV3_7040_p-ul_6	2013-04-17	2013	N/A	N/A	No	Run5	384	Technical_test_sensitivity	Malaysia	Sabah State	N/A	N/A	No	No	No	No	Yes	No	No	No	No	No	No	No	No	No	No	No	No	No	No	MiSeq
ERR15156474	KV5_0_96_p-ul_1	2013-12-06	2013	N/A	N/A	No	Run5	384	Technical_test_sensitivity	Malaysia	Sabah State	N/A	N/A	Yes	Yes	No	No	Yes	No	No	No	No	No	No	No	No	No	No	No	No	No	No	MiSeq
ERR15156475	KV5_0_96_p-ul_2	2013-12-06	2013	N/A	N/A	No	Run5	384	Technical_test_sensitivity	Malaysia	Sabah State	N/A	N/A	Yes	Yes	No	No	Yes	No	No	No	No	No	No	No	No	No	No	No	No	No	No	MiSeq
ERR15156476	KV5_0_96_p-ul_3	2013-12-06	2013	N/A	N/A	No	Run5	384	Technical_test_sensitivity	Malaysia	Sabah State	N/A	N/A	Yes	Yes	No	No	Yes	No	No	No	No	No	No	No	No	No	No	No	No	No	No	MiSeq
ERR15156477	KV5_0_96_p-ul_4	2013-12-06	2013	N/A	N/A	No	Run5	384	Technical_test_sensitivity	Malaysia	Sabah State	N/A	N/A	Yes	Yes	No	No	Yes	No	No	No	No	No	No	No	No	No	No	No	No	No	No	MiSeq
ERR15156478	KV5_0_96_p-ul_5	2013-12-06	2013	N/A	N/A	No	Run5	384	Technical_test_sensitivity	Malaysia	Sabah State	N/A	N/A	Yes	Yes	No	No	Yes	No	No	No	No	No	No	No	No	No	No	No	No	No	No	MiSeq
ERR15156479	KV5_0_96_p-ul_6	2013-12-06	2013	N/A	N/A	No	Run5	384	Technical_test_sensitivity	Malaysia	Sabah State	N/A	N/A	Yes	Yes	No	No	Yes	No	No	No	No	No	No	No	No	No	No	No	No	No	No	MiSeq
ERR15156480	KV5_9_6_p-ul_1	2013-12-06	2013	N/A	N/A	No	Run5	384	Technical_test_sensitivity	Malaysia	Sabah State	N/A	N/A	Yes	Yes	No	No	Yes	No	No	No	No	No	No	No	No	No	No	No	No	No	No	MiSeq
ERR15156481	KV5_9_6_p-ul_2	2013-12-06	2013	N/A	N/A	No	Run5	384	Technical_test_sensitivity	Malaysia	Sabah State	N/A	N/A	Yes	Yes	No	No	Yes	No	No	No	No	No	No	No	No	No	No	No	No	No	No	MiSeq
ERR15156482	KV5_9_6_p-ul_3	2013-12-06	2013	N/A	N/A	No	Run5	384	Technical_test_sensitivity	Malaysia	Sabah State	N/A	N/A	Yes	Yes	No	No	Yes	No	No	No	No	No	No	No	No	No	No	No	No	No	No	MiSeq
ERR15156483	KV5_9_6_p-ul_4	2013-12-06	2013	N/A	N/A	No	Run5	384	Technical_test_sensitivity	Malaysia	Sabah State	N/A	N/A	Yes	Yes	No	No	Yes	No	No	No	No	No	No	No	No	No	No	No	No	No	No	MiSeq
ERR15156484	KV5_9_6_p-ul_5	2013-12-06	2013	N/A	N/A	No	Run5	384	Technical_test_sensitivity	Malaysia	Sabah State	N/A	N/A	Yes	Yes	No	No	Yes	No	No	No	No	No	No	No	No	No	No	No	No	No	No	MiSeq
ERR15156485	KV5_9_6_p-ul_6	2013-12-06	2013	N/A	N/A	No	Run5	384	Technical_test_sensitivity	Malaysia	Sabah State	N/A	N/A	Yes	Yes	No	No	Yes	No	No	No	No	No	No	No	No	No	No	No	No	No	No	MiSeq
ERR15156486	KV5_96_p-ul_1	2013-12-06	2013	N/A	N/A	No	Run5	384	Technical_test_sensitivity	Malaysia	Sabah State	N/A	N/A	No	No	No	No	Yes	No	No	No	No	No	No	No	No	No	No	No	No	No	No	MiSeq
ERR15156487	KV5_96_p-ul_2	2013-12-06	2013	N/A	N/A	No	Run5	384	Technical_test_sensitivity	Malaysia	Sabah State	N/A	N/A	No	No	No	No	Yes	No	No	No	No	No	No	No	No	No	No	No	No	No	No	MiSeq
ERR15156488	KV5_96_p-ul_3	2013-12-06	2013	N/A	N/A	No	Run5	384	Technical_test_sensitivity	Malaysia	Sabah State	N/A	N/A	No	No	No	No	Yes	No	No	No	No	No	No	No	No	No	No	No	No	No	No	MiSeq
ERR15156489	KV5_96_p-ul_4	2013-12-06	2013	N/A	N/A	No	Run5	384	Technical_test_sensitivity	Malaysia	Sabah State	N/A	N/A	No	No	No	No	Yes	No	No	No	No	No	No	No	No	No	No	No	No	No	No	MiSeq
ERR15156490	KV5_96_p-ul_5	2013-12-06	2013	N/A	N/A	No	Run5	384	Technical_test_sensitivity	Malaysia	Sabah State	N/A	N/A	No	No	No	No	Yes	No	No	No	No	No	No	No	No	No	No	No	No	No	No	MiSeq
ERR15156491	KV5_96_p-ul_6	2013-12-06	2013	N/A	N/A	No	Run5	384	Technical_test_sensitivity	Malaysia	Sabah State	N/A	N/A	No	No	No	No	Yes	No	No	No	No	No	No	No	No	No	No	No	No	No	No	MiSeq
ERR15156492	KV5_960_p-ul_1	2013-12-06	2013	N/A	N/A	No	Run5	384	Technical_test_sensitivity	Malaysia	Sabah State	N/A	N/A	No	No	No	No	Yes	No	No	No	No	No	No	No	No	No	No	No	No	No	No	MiSeq
ERR15156493	KV5_960_p-ul_2	2013-12-06	2013	N/A	N/A	No	Run5	384	Technical_test_sensitivity	Malaysia	Sabah State	N/A	N/A	No	No	No	No	Yes	No	No	No	No	No	No	No	No	No	No	No	No	No	No	MiSeq
ERR15156494	KV5_960_p-ul_3	2013-12-06	2013	N/A	N/A	No	Run5	384	Technical_test_sensitivity	Malaysia	Sabah State	N/A	N/A	No	No	No	No	Yes	No	No	No	No	No	No	No	No	No	No	No	No	No	No	MiSeq
ERR15156495	KV5_960_p-ul_4	2013-12-06	2013	N/A	N/A	No	Run5	384	Technical_test_sensitivity	Malaysia	Sabah State	N/A	N/A	No	No	No	No	Yes	No	No	No	No	No	No	No	No	No	No	No	No	No	No	MiSeq
ERR15156496	KV5_960_p-ul_5	2013-12-06	2013	N/A	N/A	No	Run5	384	Technical_test_sensitivity	Malaysia	Sabah State	N/A	N/A	No	No	No	No	Yes	No	No	No	No	No	No	No	No	No	No	No	No	No	No	MiSeq
ERR15156497	KV5_960_p-ul_6	2013-12-06	2013	N/A	N/A	No	Run5	384	Technical_test_sensitivity	Malaysia	Sabah State	N/A	N/A	No	No	No	No	Yes	No	No	No	No	No	No	No	No	No	No	No	No	No	No	MiSeq
ERR15156498	KV5_9608_p-ul_1	2013-12-06	2013	N/A	N/A	No	Run5	384	Technical_test_sensitivity	Malaysia	Sabah State	N/A	N/A	No	No	No	No	Yes	No	No	No	No	No	No	No	No	No	No	No	No	No	No	MiSeq
ERR15156499	KV5_9608_p-ul_2	2013-12-06	2013	N/A	N/A	No	Run5	384	Technical_test_sensitivity	Malaysia	Sabah State	N/A	N/A	No	No	No	No	Yes	No	No	No	No	No	No	No	No	No	No	No	No	No	No	MiSeq
ERR15156500	KV5_9608_p-ul_3	2013-12-06	2013	N/A	N/A	No	Run5	384	Technical_test_sensitivity	Malaysia	Sabah State	N/A	N/A	No	No	No	No	Yes	No	No	No	No	No	No	No	No	No	No	No	No	No	No	MiSeq
ERR15156501	KV5_9608_p-ul_4	2013-12-06	2013	N/A	N/A	No	Run5	384	Technical_test_sensitivity	Malaysia	Sabah State	N/A	N/A	No	No	No	No	Yes	No	No	No	No	No	No	No	No	No	No	No	No	No	No	MiSeq
ERR15156502	KV5_9608_p-ul_5	2013-12-06	2013	N/A	N/A	No	Run5	384	Technical_test_sensitivity	Malaysia	Sabah State	N/A	N/A	No	No	No	No	Yes	No	No	No	No	No	No	No	No	No	No	No	No	No	No	MiSeq
ERR15156503	KV5_9608_p-ul_6	2013-12-06	2013	N/A	N/A	No	Run5	384	Technical_test_sensitivity	Malaysia	Sabah State	N/A	N/A	No	No	No	No	Yes	No	No	No	No	No	No	No	No	No	No	No	No	No	No	MiSeq
ERR15156504	VN001-026	2014-12-28	2014	VVX01053	N/A	Yes	Run2	96	Vietnam	Vietnam	Binh Phuoc Province	N/A	N/A	No	No	No	Yes	No	Yes	Yes	Yes	Yes	Yes	Yes	No	Yes	Yes	Yes	No	No	Yes	No	MiSeq
ERR15156505	VN001-030	2015-01-21	2015	VVX01056	N/A	Yes	Run2	96	Vietnam	Vietnam	Binh Phuoc Province	N/A	N/A	No	No	No	No	No	Yes	Yes	Yes	Yes	Yes	Yes	No	No	No	No	No	No	Yes	No	MiSeq
ERR15156506	VN001-043	2015-03-20	2015	VVX01067	N/A	Yes	Run2	96	Vietnam	Vietnam	Binh Phuoc Province	N/A	N/A	No	No	No	No	No	Yes	Yes	Yes	Yes	Yes	Yes	No	No	No	No	No	No	Yes	No	MiSeq
ERR15156507	VN001-306	2015-07-13	2015	VVX01008	N/A	Yes	Run2	96	Vietnam	Vietnam	Gia Lai Province	N/A	N/A	No	No	No	Yes	No	Yes	Yes	Yes	Yes	Yes	Yes	No	Yes	Yes	Yes	No	No	Yes	No	MiSeq
ERR15156508	VN001-321	2015-08-28	2015	VVX01023	N/A	Yes	Run2	96	Vietnam	Vietnam	Gia Lai Province	N/A	N/A	No	No	No	No	No	Yes	Yes	Yes	Yes	Yes	Yes	No	No	No	No	No	No	Yes	No	MiSeq
ERR15156509	VN001-390_D0	2016-04-09	2016	VVX12118	N/A	Yes	Run2	96	Vietnam	Vietnam	Gia Lai Province	N/A	N/A	No	No	No	Yes	No	Yes	Yes	Yes	Yes	Yes	Yes	No	Yes	Yes	Yes	No	No	Yes	No	MiSeq
ERR15156510	VN001_002	2014-10-27	2014	VVX01032	N/A	Yes	Run3	384	Vietnam	Vietnam	Binh Phuoc Province	N/A	7500	No	No	No	Yes	No	Yes	Yes	Yes	Yes	Yes	Yes	No	Yes	Yes	Yes	No	Yes	Yes	No	MiSeq
ERR15156511	VN001_006	2014-11-04	2014	N/A	N/A	Yes	Run3	384	Vietnam	Vietnam	Binh Phuoc Province	N/A	17500	No	No	No	Yes	No	Yes	No	No	Yes	Yes	Yes	No	Yes	Yes	Yes	No	No	Yes	No	MiSeq
ERR15156512	VN001_007	2014-11-13	2014	VVX01035	N/A	Yes	Run3	384	Vietnam	Vietnam	Binh Phuoc Province	N/A	15000	No	No	No	Yes	No	Yes	Yes	Yes	Yes	Yes	Yes	No	Yes	Yes	Yes	No	No	Yes	No	MiSeq
ERR15156513	VN001_008	2014-11-16	2014	N/A	N/A	Yes	Run3	384	Vietnam	Vietnam	Binh Phuoc Province	N/A	20000	No	No	No	Yes	No	Yes	No	No	Yes	Yes	Yes	No	Yes	Yes	Yes	No	No	Yes	No	MiSeq
ERR15156514	VN001_013	2014-12-09	2014	VVX01040	N/A	Yes	Run3	384	Vietnam	Vietnam	Binh Phuoc Province	N/A	35000	No	No	No	Yes	No	Yes	Yes	Yes	Yes	Yes	Yes	No	No	No	Yes	No	No	Yes	No	MiSeq
ERR15156515	VN001_019	2014-12-19	2014	N/A	N/A	Yes	Run3	384	Vietnam	Vietnam	Binh Phuoc Province	N/A	2619.76	No	No	No	Yes	No	Yes	No	No	Yes	Yes	Yes	No	Yes	Yes	Yes	No	No	Yes	No	MiSeq
ERR15156516	VN001_031	2015-01-25	2015	VVX01057	N/A	Yes	Run3	384	Vietnam	Vietnam	Binh Phuoc Province	N/A	47500	No	No	No	Yes	No	Yes	Yes	Yes	Yes	Yes	Yes	No	Yes	Yes	Yes	No	No	Yes	No	MiSeq
ERR15156517	VN001_032	2015-01-26	2015	VVX01058	N/A	Yes	Run3	384	Vietnam	Vietnam	Binh Phuoc Province	N/A	30000	No	No	No	Yes	No	Yes	Yes	Yes	Yes	Yes	Yes	No	Yes	Yes	Yes	No	No	No	No	MiSeq
ERR15156518	VN001_040	2015-03-10	2015	N/A	N/A	Yes	Run3	384	Vietnam	Vietnam	Binh Phuoc Province	N/A	15000	No	No	No	Yes	No	Yes	No	No	Yes	Yes	Yes	No	Yes	Yes	Yes	No	No	Yes	No	MiSeq
ERR15156519	VN001_042	2015-03-16	2015	N/A	N/A	Yes	Run3	384	Vietnam	Vietnam	Binh Phuoc Province	N/A	2500	No	No	No	No	No	Yes	No	No	Yes	Yes	Yes	No	No	No	No	No	No	Yes	No	MiSeq
ERR15156520	VN001_044	2015-03-23	2015	N/A	N/A	Yes	Run3	384	Vietnam	Vietnam	Binh Phuoc Province	N/A	2500	No	No	No	No	No	Yes	No	No	Yes	Yes	Yes	No	No	No	No	No	No	Yes	No	MiSeq
ERR15156521	VN001_049	2015-04-05	2015	N/A	N/A	Yes	Run3	384	Vietnam	Vietnam	Binh Phuoc Province	N/A	239.521	No	No	No	Yes	No	Yes	No	No	Yes	Yes	Yes	No	Yes	Yes	Yes	No	No	Yes	No	MiSeq
ERR15156522	VN001_060	2015-04-23	2015	VVX01077	N/A	Yes	Run3	384	Vietnam	Vietnam	Binh Phuoc Province	N/A	30000	No	No	No	No	No	Yes	Yes	Yes	Yes	Yes	Yes	No	No	No	No	No	No	Yes	No	MiSeq
ERR15156523	VN001_063	2015-04-24	2015	N/A	N/A	Yes	Run3	384	Vietnam	Vietnam	Binh Phuoc Province	N/A	5000	No	No	No	Yes	No	Yes	No	No	Yes	Yes	Yes	No	Yes	Yes	Yes	No	No	Yes	No	MiSeq
ERR15156524	VN001_075	2015-05-22	2015	N/A	N/A	Yes	Run3	384	Vietnam	Vietnam	Binh Phuoc Province	N/A	5000	No	No	No	Yes	No	Yes	No	No	Yes	Yes	Yes	No	Yes	Yes	Yes	No	No	Yes	No	MiSeq
ERR15156525	VN001_077	2015-05-25	2015	VVX01125	N/A	Yes	Run3	384	Vietnam	Vietnam	Binh Phuoc Province	N/A	22500	No	No	No	No	No	Yes	Yes	Yes	Yes	Yes	Yes	No	No	No	No	No	No	No	No	MiSeq
ERR15156526	VN001_078	2015-06-01	2015	VVX01126	N/A	Yes	Run3	384	Vietnam	Vietnam	Binh Phuoc Province	N/A	15000	No	No	No	Yes	No	Yes	Yes	Yes	Yes	Yes	Yes	No	Yes	Yes	Yes	No	No	Yes	No	MiSeq
ERR15156527	VN001_079	2015-06-04	2015	VVX01127	N/A	Yes	Run3	384	Vietnam	Vietnam	Binh Phuoc Province	N/A	5000	No	No	No	Yes	No	Yes	Yes	Yes	Yes	Yes	Yes	No	Yes	Yes	Yes	No	No	Yes	No	MiSeq
ERR15156528	VN001_081	2015-06-11	2015	N/A	N/A	Yes	Run3	384	Vietnam	Vietnam	Binh Phuoc Province	N/A	5000	No	No	No	Yes	No	Yes	No	No	Yes	Yes	Yes	No	Yes	Yes	Yes	No	No	Yes	No	MiSeq
ERR15156529	VN001_082	2015-06-13	2015	N/A	N/A	Yes	Run3	384	Vietnam	Vietnam	Binh Phuoc Province	N/A	7500	No	No	No	No	No	Yes	No	No	Yes	Yes	Yes	No	No	No	No	No	No	Yes	No	MiSeq
ERR15156530	VN001_083	2015-06-14	2015	N/A	N/A	Yes	Run3	384	Vietnam	Vietnam	Binh Phuoc Province	N/A	7500	No	No	No	No	No	Yes	No	No	Yes	Yes	Yes	No	No	No	No	No	No	Yes	No	MiSeq
ERR15156531	VN001_084	2015-06-15	2015	N/A	N/A	Yes	Run3	384	Vietnam	Vietnam	Binh Phuoc Province	N/A	5000	No	No	No	Yes	No	Yes	No	No	Yes	Yes	Yes	No	Yes	Yes	Yes	No	No	Yes	No	MiSeq
ERR15156532	VN001_086	2015-06-22	2015	N/A	N/A	Yes	Run3	384	Vietnam	Vietnam	Binh Phuoc Province	N/A	814.815	No	No	No	No	No	Yes	No	No	Yes	Yes	Yes	No	No	No	No	No	No	Yes	No	MiSeq
ERR15156533	VN001_087	2015-06-23	2015	VVX01133	N/A	Yes	Run3	384	Vietnam	Vietnam	Binh Phuoc Province	N/A	10000	No	No	No	Yes	No	Yes	Yes	Yes	Yes	Yes	Yes	No	Yes	Yes	Yes	No	No	Yes	No	MiSeq
ERR15156534	VN001_088	2015-06-23	2015	N/A	N/A	Yes	Run3	384	Vietnam	Vietnam	Binh Phuoc Province	N/A	7500	No	No	No	No	No	Yes	No	No	Yes	Yes	Yes	No	No	No	No	No	No	No	No	MiSeq
ERR15156535	VN001_089	2015-06-26	2015	N/A	N/A	Yes	Run3	384	Vietnam	Vietnam	Binh Phuoc Province	N/A	898.204	No	No	No	Yes	No	Yes	No	No	Yes	Yes	Yes	No	Yes	Yes	Yes	No	No	Yes	No	MiSeq
ERR15156536	VN001_090	2015-06-27	2015	N/A	N/A	Yes	Run3	384	Vietnam	Vietnam	Binh Phuoc Province	N/A	7500	No	No	No	Yes	No	Yes	No	No	Yes	Yes	Yes	No	Yes	Yes	Yes	No	No	Yes	No	MiSeq
ERR15156537	VN001_092	2015-07-10	2015	N/A	N/A	Yes	Run3	384	Vietnam	Vietnam	Binh Phuoc Province	N/A	449.102	No	No	No	Yes	No	Yes	No	No	Yes	Yes	Yes	No	Yes	Yes	Yes	No	No	Yes	No	MiSeq
ERR15156538	VN001_094	2015-07-13	2015	N/A	N/A	Yes	Run3	384	Vietnam	Vietnam	Binh Phuoc Province	N/A	7500	No	No	No	No	No	Yes	No	No	Yes	Yes	Yes	No	No	No	No	No	No	Yes	No	MiSeq
ERR15156539	VN001_097	2015-07-18	2015	N/A	N/A	Yes	Run3	384	Vietnam	Vietnam	Binh Phuoc Province	N/A	7500	No	No	No	Yes	No	Yes	No	No	Yes	Yes	Yes	No	Yes	Yes	Yes	No	No	Yes	No	MiSeq
ERR15156540	VN001_100	2015-07-26	2015	VVX01136	N/A	Yes	Run3	384	Vietnam	Vietnam	Binh Phuoc Province	N/A	25000	No	No	No	Yes	No	Yes	Yes	Yes	Yes	Yes	Yes	No	Yes	Yes	Yes	No	No	Yes	No	MiSeq
ERR15156541	VN001_102	2015-10-17	2015	VVX01137	N/A	Yes	Run3	384	Vietnam	Vietnam	Binh Phuoc Province	N/A	12500	No	No	No	No	No	Yes	Yes	Yes	Yes	Yes	Yes	No	No	No	No	No	No	Yes	No	MiSeq
ERR15156542	VN001_104	2015-08-31	2015	N/A	N/A	Yes	Run3	384	Vietnam	Vietnam	Missing data	N/A	27500	No	No	No	Yes	No	Yes	No	No	Yes	Yes	No	No	Yes	Yes	Yes	No	No	Yes	No	MiSeq
ERR15156543	VN001_105	2015-09-15	2015	N/A	N/A	Yes	Run3	384	Vietnam	Vietnam	Binh Phuoc Province	N/A	5000	No	No	No	Yes	No	Yes	No	No	Yes	Yes	Yes	No	Yes	Yes	Yes	No	No	Yes	No	MiSeq
ERR15156544	VN001_108	2015-10-03	2015	VVX01109	N/A	Yes	Run3	384	Vietnam	Vietnam	Binh Phuoc Province	N/A	15000	No	No	No	Yes	No	Yes	Yes	Yes	Yes	Yes	Yes	No	Yes	Yes	Yes	No	No	Yes	No	MiSeq
ERR15156545	VN001_109	2015-10-16	2015	VVX01110	N/A	Yes	Run3	384	Vietnam	Vietnam	Binh Phuoc Province	N/A	7500	No	No	No	Yes	No	Yes	Yes	Yes	Yes	Yes	Yes	No	Yes	Yes	Yes	No	No	Yes	No	MiSeq
ERR15156546	VN001_124_D0H0	2016-01-15	2016	N/A	N/A	Yes	Run3	384	Vietnam	Vietnam	Binh Phuoc Province	N/A	4565.87	No	No	No	No	No	Yes	No	No	Yes	Yes	Yes	No	No	No	No	No	No	Yes	No	MiSeq
ERR15156547	VN001_125_D0H0	2016-01-15	2016	N/A	N/A	Yes	Run3	384	Vietnam	Vietnam	Binh Phuoc Province	N/A	973.054	No	No	No	Yes	No	Yes	No	No	Yes	Yes	Yes	No	Yes	Yes	Yes	No	No	Yes	No	MiSeq
ERR15156548	VN001_127_D0H0	2016-01-19	2016	N/A	N/A	Yes	Run3	384	Vietnam	Vietnam	Binh Phuoc Province	N/A	25000	No	No	No	No	No	Yes	No	No	Yes	Yes	Yes	No	No	No	No	No	No	Yes	No	MiSeq
ERR15156549	VN001_139_D0H0	2016-05-24	2016	N/A	N/A	Yes	Run3	384	Vietnam	Vietnam	Binh Phuoc Province	N/A	3592.81	No	No	No	Yes	No	Yes	No	No	Yes	Yes	Yes	No	Yes	Yes	Yes	No	No	Yes	No	MiSeq
ERR15156550	VN001_140_D0H0	2016-06-24	2016	VVX12052	N/A	Yes	Run3	384	Vietnam	Vietnam	Binh Phuoc Province	N/A	7500	No	No	No	Yes	No	Yes	Yes	Yes	Yes	Yes	Yes	No	Yes	Yes	Yes	No	No	Yes	No	MiSeq
ERR15156551	VN001_144_D0H0	2016-07-15	2016	N/A	N/A	Yes	Run3	384	Vietnam	Vietnam	Binh Phuoc Province	N/A	10000	No	No	No	No	No	Yes	No	No	Yes	Yes	Yes	No	No	No	No	No	No	Yes	No	MiSeq
ERR15156552	VN001_146_D0H0	2016-07-20	2016	VVX12055	N/A	Yes	Run3	384	Vietnam	Vietnam	Binh Phuoc Province	N/A	27500	No	No	No	Yes	No	Yes	Yes	Yes	Yes	Yes	Yes	No	Yes	No	Yes	No	No	Yes	No	MiSeq
ERR15156553	VN001_150_D0H0	2016-08-12	2016	N/A	N/A	Yes	Run3	384	Vietnam	Vietnam	Binh Phuoc Province	N/A	2485.03	No	No	No	Yes	No	Yes	No	No	Yes	Yes	Yes	No	Yes	Yes	Yes	No	No	Yes	No	MiSeq
ERR15156554	VN001_154_D0H0	2016-10-04	2016	N/A	N/A	Yes	Run3	384	Vietnam	Vietnam	Binh Phuoc Province	N/A	44.9102	No	No	No	No	No	Yes	No	No	Yes	Yes	Yes	No	No	No	No	No	No	Yes	No	MiSeq
ERR15156555	VN001_302	2015-07-06	2015	N/A	N/A	Yes	Run3	384	Vietnam	Vietnam	Gia Lai Province	N/A	0	No	No	No	No	No	Yes	No	No	Yes	Yes	Yes	No	No	No	No	No	No	Yes	No	MiSeq
ERR15156556	VN001_303	2015-07-06	2015	N/A	N/A	Yes	Run3	384	Vietnam	Vietnam	Gia Lai Province	N/A	17500	No	No	No	Yes	No	Yes	No	No	Yes	Yes	Yes	No	Yes	Yes	Yes	No	No	Yes	No	MiSeq
ERR15156557	VN001_304	2015-07-07	2015	N/A	N/A	Yes	Run3	384	Vietnam	Vietnam	Gia Lai Province	N/A	92.5926	No	No	No	No	No	Yes	No	No	Yes	Yes	Yes	No	No	No	No	No	No	Yes	No	MiSeq
ERR15156558	VN001_305	2015-07-12	2015	N/A	N/A	Yes	Run3	384	Vietnam	Vietnam	Gia Lai Province	N/A	12500	No	No	No	Yes	No	Yes	No	No	Yes	Yes	Yes	No	Yes	Yes	Yes	No	No	Yes	No	MiSeq
ERR15156559	VN001_308	2015-07-21	2015	N/A	N/A	Yes	Run3	384	Vietnam	Vietnam	Gia Lai Province	N/A	4555.56	No	No	No	Yes	No	Yes	No	No	Yes	Yes	Yes	No	Yes	Yes	Yes	No	No	Yes	No	MiSeq
ERR15156560	VN001_310_D	2015-07-23	2015	VVX01012	N/A	Yes	Run3	384	Vietnam	Vietnam	Gia Lai Province	N/A	N/A	No	No	No	Yes	No	Yes	Yes	Yes	Yes	Yes	Yes	No	Yes	Yes	Yes	No	No	Yes	No	MiSeq
ERR15156561	VN001_312	2015-07-31	2015	N/A	N/A	Yes	Run3	384	Vietnam	Vietnam	Gia Lai Province	N/A	3759.26	No	No	No	Yes	No	Yes	No	No	Yes	Yes	Yes	No	Yes	Yes	Yes	No	No	Yes	No	MiSeq
ERR15156562	VN001_316	2015-08-10	2015	N/A	N/A	Yes	Run3	384	Vietnam	Vietnam	Gia Lai Province	N/A	3851.85	No	No	No	Yes	No	Yes	No	No	Yes	Yes	Yes	No	Yes	Yes	Yes	No	No	Yes	No	MiSeq
ERR15156563	VN001_319	2015-08-26	2015	VVX01021	N/A	Yes	Run3	384	Vietnam	Vietnam	Gia Lai Province	N/A	5333.33	No	No	No	Yes	No	Yes	Yes	Yes	Yes	Yes	Yes	No	Yes	Yes	Yes	No	No	Yes	No	MiSeq
ERR15156564	VN001_321_NV22	2015-08-28	2015	VVX01023	N/A	No	Run3	384	Vietnam	Vietnam	Gia Lai Province	N/A	N/A	Yes	Yes	No	No	No	No	No	No	No	No	No	No	No	No	No	No	No	No	No	MiSeq
ERR15156565	VN001_322	2015-09-03	2015	N/A	N/A	Yes	Run3	384	Vietnam	Vietnam	Gia Lai Province	N/A	1518.52	No	No	No	No	No	Yes	No	No	Yes	Yes	Yes	No	No	No	No	No	No	Yes	No	MiSeq
ERR15156566	VN001_324_D	2015-09-17	2015	VVX01026	N/A	Yes	Run3	384	Vietnam	Vietnam	Gia Lai Province	N/A	N/A	No	No	No	Yes	No	Yes	Yes	Yes	Yes	Yes	Yes	No	Yes	Yes	Yes	No	No	Yes	No	MiSeq
ERR15156567	VN001_325	2015-10-05	2015	N/A	N/A	Yes	Run3	384	Vietnam	Vietnam	Gia Lai Province	N/A	277.778	No	No	No	Yes	No	Yes	No	No	Yes	Yes	Yes	No	Yes	Yes	Yes	No	No	Yes	No	MiSeq
ERR15156568	VN001_328	2015-08-18	2015	VVX01030	N/A	Yes	Run3	384	Vietnam	Vietnam	Gia Lai Province	N/A	25000	No	No	No	No	No	Yes	Yes	Yes	Yes	Yes	Yes	No	No	No	No	No	No	Yes	No	MiSeq
ERR15156569	VN001_331_D0H0	2015-10-28	2015	N/A	N/A	Yes	Run3	384	Vietnam	Vietnam	Gia Lai Province	N/A	3981.48	No	No	No	Yes	No	Yes	No	No	Yes	Yes	Yes	No	Yes	Yes	Yes	No	No	Yes	No	MiSeq
ERR15156570	VN001_334_D0H0	2015-11-03	2015	N/A	N/A	Yes	Run3	384	Vietnam	Vietnam	Gia Lai Province	N/A	15000	No	No	No	Yes	No	Yes	No	No	Yes	Yes	Yes	No	Yes	Yes	Yes	No	No	Yes	No	MiSeq
ERR15156571	VN001_337_D0H0	2015-11-06	2015	N/A	N/A	Yes	Run3	384	Vietnam	Vietnam	Gia Lai Province	N/A	35000	No	No	No	Yes	No	Yes	No	No	Yes	Yes	Yes	No	Yes	Yes	Yes	No	No	Yes	No	MiSeq
ERR15156572	VN001_338_D0H0	2015-11-06	2015	N/A	N/A	Yes	Run3	384	Vietnam	Vietnam	Gia Lai Province	N/A	796.296	No	No	No	No	No	Yes	No	No	Yes	Yes	Yes	No	No	No	No	No	No	Yes	No	MiSeq
ERR15156573	VN001_342_D0H0	2015-11-10	2015	N/A	N/A	Yes	Run3	384	Vietnam	Vietnam	Gia Lai Province	N/A	20000	No	No	No	Yes	No	Yes	No	No	Yes	Yes	Yes	No	Yes	Yes	Yes	No	No	Yes	No	MiSeq
ERR15156574	VN001_356_D0_D	2015-11-24	2015	VVX12086	N/A	Yes	Run3	384	Vietnam	Vietnam	Gia Lai Province	N/A	N/A	No	No	No	No	No	Yes	Yes	Yes	Yes	Yes	Yes	No	No	No	No	No	No	Yes	No	MiSeq
ERR15156575	VN001_363_D0H0	2015-12-06	2015	N/A	N/A	Yes	Run3	384	Vietnam	Vietnam	Gia Lai Province	N/A	870.37	No	No	No	No	No	Yes	No	No	Yes	Yes	Yes	No	No	No	No	No	No	No	No	MiSeq
ERR15156576	VN001_365_D0H0	2015-12-07	2015	N/A	N/A	Yes	Run3	384	Vietnam	Vietnam	Gia Lai Province	N/A	2240.74	No	No	No	No	No	Yes	No	No	Yes	Yes	Yes	No	No	No	No	No	No	Yes	No	MiSeq
ERR15156577	VN001_366_D0_D	2015-12-09	2015	VVX12095	N/A	Yes	Run3	384	Vietnam	Vietnam	Gia Lai Province	N/A	N/A	No	No	No	Yes	No	Yes	Yes	Yes	Yes	Yes	Yes	No	Yes	Yes	Yes	No	No	Yes	No	MiSeq
ERR15156578	VN001_368_D0H0	2015-12-10	2015	N/A	N/A	Yes	Run3	384	Vietnam	Vietnam	Gia Lai Province	N/A	15000	No	No	No	No	No	Yes	No	No	Yes	Yes	Yes	No	No	No	No	No	No	Yes	No	MiSeq
ERR15156579	VN001_372_D0H0	2015-12-18	2015	N/A	N/A	Yes	Run3	384	Vietnam	Vietnam	Gia Lai Province	N/A	37500	No	No	No	No	No	Yes	No	No	Yes	Yes	Yes	No	No	No	No	No	No	No	No	MiSeq
ERR15156580	VN001_373_D0H0	2015-12-21	2015	VVX12102	N/A	Yes	Run3	384	Vietnam	Vietnam	Gia Lai Province	N/A	5000	No	No	No	Yes	No	Yes	Yes	Yes	Yes	Yes	Yes	No	Yes	Yes	Yes	No	No	Yes	No	MiSeq
ERR15156581	VN001_375_D0H0	2015-12-24	2015	N/A	N/A	Yes	Run3	384	Vietnam	Vietnam	Gia Lai Province	N/A	17500	No	No	No	Yes	No	Yes	No	No	Yes	Yes	Yes	No	Yes	Yes	Yes	No	No	Yes	No	MiSeq
ERR15156582	VN001_376_D0H0	2015-12-25	2015	VVX12105	N/A	Yes	Run3	384	Vietnam	Vietnam	Gia Lai Province	N/A	7500	No	No	No	No	No	Yes	Yes	Yes	Yes	Yes	Yes	No	No	No	No	No	No	Yes	No	MiSeq
ERR15156583	VN001_377_D0H0	2015-12-29	2015	N/A	N/A	Yes	Run3	384	Vietnam	Vietnam	Gia Lai Province	N/A	5000	No	No	No	Yes	No	Yes	No	No	Yes	Yes	Yes	No	Yes	Yes	Yes	No	No	Yes	No	MiSeq
ERR15156584	VN001_378_D0H0	2015-12-30	2015	N/A	N/A	Yes	Run3	384	Vietnam	Vietnam	Gia Lai Province	N/A	5000	No	No	No	Yes	No	Yes	No	No	Yes	Yes	Yes	No	Yes	Yes	Yes	No	No	Yes	No	MiSeq
ERR15156585	VN001_384_D0H0	2016-02-29	2016	VVX12112	N/A	Yes	Run3	384	Vietnam	Vietnam	Gia Lai Province	N/A	60000	No	No	No	Yes	No	Yes	Yes	Yes	Yes	Yes	Yes	No	Yes	Yes	Yes	No	No	Yes	No	MiSeq
ERR15156586	VN001_387_D0H0	2016-03-10	2016	N/A	N/A	Yes	Run3	384	Vietnam	Vietnam	Gia Lai Province	N/A	7500	No	No	No	Yes	No	Yes	No	No	Yes	Yes	Yes	No	Yes	Yes	Yes	No	No	Yes	No	MiSeq
ERR15156587	VN001_388_D0H0	2016-03-18	2016	VVX12116	N/A	Yes	Run3	384	Vietnam	Vietnam	Gia Lai Province	N/A	27500	No	No	No	Yes	No	Yes	Yes	Yes	Yes	Yes	Yes	No	Yes	Yes	Yes	No	No	Yes	No	MiSeq
ERR15156588	VN001_389_D0H0	2016-04-01	2016	N/A	N/A	Yes	Run3	384	Vietnam	Vietnam	Gia Lai Province	N/A	296.296	No	No	No	Yes	No	Yes	No	No	Yes	Yes	Yes	No	Yes	Yes	Yes	No	No	Yes	No	MiSeq
ERR15156589	VN001_391_D0H0	2016-05-19	2016	N/A	N/A	Yes	Run3	384	Vietnam	Vietnam	Gia Lai Province	N/A	7777.78	No	No	No	Yes	No	Yes	No	No	Yes	Yes	Yes	No	Yes	Yes	Yes	No	No	Yes	No	MiSeq
ERR15156590	VN001_392_D0H0	2016-05-21	2016	N/A	N/A	Yes	Run3	384	Vietnam	Vietnam	Gia Lai Province	N/A	5203.7	No	No	No	Yes	No	Yes	No	No	Yes	Yes	Yes	No	Yes	Yes	Yes	No	No	Yes	No	MiSeq
ERR15156591	VN001_393_D0H0	2016-06-22	2016	N/A	N/A	Yes	Run3	384	Vietnam	Vietnam	Gia Lai Province	N/A	7500	No	No	No	Yes	No	Yes	No	No	Yes	Yes	Yes	No	Yes	Yes	Yes	No	No	Yes	No	MiSeq
ERR15156592	VN001_394_D0H0	2016-06-22	2016	N/A	N/A	Yes	Run3	384	Vietnam	Vietnam	Gia Lai Province	N/A	15000	No	No	No	Yes	No	Yes	No	No	Yes	Yes	Yes	No	Yes	Yes	Yes	No	No	Yes	No	MiSeq
ERR15156593	VN001_61_D	2015-04-23	2015	VVX01078	N/A	Yes	Run3	384	Vietnam	Vietnam	Binh Phuoc Province	N/A	N/A	No	No	No	Yes	No	Yes	Yes	Yes	Yes	Yes	Yes	No	Yes	Yes	Yes	No	No	Yes	No	MiSeq

## Sheet: Accessions
Sample	Sample accession	Run accession
AF001_125_D0_NV22	ERS25078961	ERR15155774
AF008-004_D0	ERS25078748	ERR15155775
AF001_092_D0RP3_NV22	ERS25079132	ERR15155776
AF001_099_D0	ERS25079202	ERR15155777
AF001_101_D0	ERS25079120	ERR15155778
AF001_102_D0	ERS25079311	ERR15155779
AF001_103_D0	ERS25079189	ERR15155780
AF001_104_D0	ERS25078959	ERR15155781
AF001_112_D0	ERS25078768	ERR15155782
AF001_114_D0	ERS25078605	ERR15155783
AF001_117_D0	ERS25078673	ERR15155784
AF001_118_D0	ERS25079009	ERR15155785
AF001_120_D0	ERS25078883	ERR15155786
AF001_122_D0	ERS25078594	ERR15155787
AF001_123_D0	ERS25079053	ERR15155788
AF001_125_D0	ERS25078961	ERR15155789
AF001_126_D0	ERS25078847	ERR15155790
AF001_127_D0	ERS25079284	ERR15155791
AF001_128_D0	ERS25078910	ERR15155792
AF001_129_D0	ERS25078656	ERR15155793
AF001_130_D0	ERS25079141	ERR15155794
AF001_131_D0	ERS25078838	ERR15155795
AF001_132_D0	ERS25079299	ERR15155796
AF001_134_D0	ERS25079041	ERR15155797
AF001_136_D0	ERS25078792	ERR15155798
AF001_137_D0	ERS25078713	ERR15155799
AF001_141_D0	ERS25079056	ERR15155800
AF001_142_D0	ERS25079281	ERR15155801
AF001_143_D0	ERS25078867	ERR15155802
AF001_146_D0	ERS25078689	ERR15155803
AF001_147_D0	ERS25078893	ERR15155804
AF001_149_D0	ERS25078810	ERR15155805
AF001_151_D0	ERS25078890	ERR15155806
AF001_152_D0	ERS25078684	ERR15155807
AF001_154_D0	ERS25079310	ERR15155808
AF001_156_D0	ERS25078769	ERR15155809
AF001_157_D0	ERS25078912	ERR15155810
AF001_158_D0	ERS25078604	ERR15155811
AF001_159_D0	ERS25078916	ERR15155812
AF001_161_D0	ERS25078775	ERR15155813
AF001_162_D0	ERS25078719	ERR15155814
AF001_163_D0	ERS25078632	ERR15155815
AF001_165_D0	ERS25078963	ERR15155816
AF001_166_D0	ERS25079011	ERR15155817
AF001_167_D0	ERS25078786	ERR15155818
AF001_168_D0	ERS25078606	ERR15155819
AF001_169_D0	ERS25079044	ERR15155820
AF001_170_D0	ERS25078751	ERR15155821
AF001_171_D0	ERS25079051	ERR15155822
AF001_172_D0	ERS25079258	ERR15155823
AF001_174_D0	ERS25078932	ERR15155824
AF001_175_D0	ERS25078839	ERR15155825
AF001_176_D0	ERS25079253	ERR15155826
AF001_181_D0	ERS25078561	ERR15155827
AF001_182_D0	ERS25079165	ERR15155828
AF001_184_D0	ERS25078611	ERR15155829
AF001_188_D0	ERS25079129	ERR15155830
AF001_189_D0	ERS25078897	ERR15155831
AF001_192_D0	ERS25078566	ERR15155832
AF001_195_D0	ERS25079280	ERR15155833
AF001_196_D0	ERS25079168	ERR15155834
AF001_197_D0	ERS25079276	ERR15155835
AF001_199_D0	ERS25078946	ERR15155836
AF001_200_D0	ERS25078693	ERR15155837
AF001_205_D0	ERS25078863	ERR15155838
AF001_206_D0	ERS25078990	ERR15155839
AF001_208_D0	ERS25079173	ERR15155840
AF001_210_D0	ERS25078681	ERR15155841
AF001_211_D0	ERS25078756	ERR15155842
AF001_214_D0	ERS25079133	ERR15155843
AF001_216_D0	ERS25078761	ERR15155844
AF001_217_D0	ERS25079099	ERR15155845
AF001_219_D0	ERS25078638	ERR15155846
AF001_220_D0	ERS25079134	ERR15155847
AF001_221_D0	ERS25078972	ERR15155848
AF001_222_D0	ERS25078646	ERR15155849
AF001_223_D0	ERS25078828	ERR15155850
AF001_224_D0	ERS25078651	ERR15155851
AF001_225_D0	ERS25079066	ERR15155852
AF001_227_D0	ERS25079232	ERR15155853
AF001_228_D0	ERS25078616	ERR15155854
AF001_229_D0	ERS25078962	ERR15155855
AF001_230_D0	ERS25079105	ERR15155856
AF001_232_D0	ERS25078920	ERR15155857
AF001_233_D0	ERS25079087	ERR15155858
AF001_234_D0	ERS25078571	ERR15155859
AF001_235_D0	ERS25079188	ERR15155860
AF001_236_D0	ERS25079042	ERR15155861
AF001_237_D0	ERS25079089	ERR15155862
AF001_238_D0	ERS25079304	ERR15155863
AF001_240_D0	ERS25078755	ERR15155864
AF001_242_D0	ERS25078994	ERR15155865
AF001_248_D0	ERS25079306	ERR15155866
AF001_249_D0	ERS25079010	ERR15155867
AF001_250_D0	ERS25079075	ERR15155868
AF001_251_D0	ERS25079190	ERR15155869
AF001_252_D0	ERS25079289	ERR15155870
AF001_253_D0	ERS25078645	ERR15155871
AF001_254_D0	ERS25078767	ERR15155872
AF001_255_D0	ERS25079302	ERR15155873
AF001_257_D0	ERS25078676	ERR15155874
AF001_258_D0	ERS25078564	ERR15155875
AF001_260_D0	ERS25078633	ERR15155876
AF001_261_D0	ERS25078835	ERR15155877
AF001_262_D0	ERS25079233	ERR15155878
AF001_263_D0	ERS25079199	ERR15155879
AF001_264_D0	ERS25079102	ERR15155880
AF001_266_D0	ERS25078591	ERR15155881
AF001_271_D0	ERS25078708	ERR15155882
AF001_273_D0	ERS25079300	ERR15155883
AF001_274_D0	ERS25078998	ERR15155884
AF001_275_D0	ERS25078801	ERR15155885
AF001_276_D0	ERS25079271	ERR15155886
AF001_277_D0	ERS25079204	ERR15155887
AF001_278_D0	ERS25079222	ERR15155888
AF001_279_D0	ERS25078941	ERR15155889
AF001_280_D0	ERS25078710	ERR15155890
AF001_281_D0	ERS25079238	ERR15155891
AF001_282_D0	ERS25079061	ERR15155892
AF001_283_D0	ERS25078640	ERR15155893
AF001_284_D0	ERS25078954	ERR15155894
AF001_285_D0	ERS25078602	ERR15155895
AF001_287_D0	ERS25078771	ERR15155896
AF001_291_D0	ERS25079172	ERR15155897
AF001_293_D0	ERS25078593	ERR15155898
AF001_294_D0	ERS25079288	ERR15155899
AF001_296_D0	ERS25078643	ERR15155900
AF001_297_D0	ERS25078958	ERR15155901
AF001_298_D0	ERS25078573	ERR15155902
AF001_300_D0	ERS25079114	ERR15155903
AF001_302_D0	ERS25078653	ERR15155904
AF001_303_D0	ERS25079156	ERR15155905
AF001_304_D0	ERS25079196	ERR15155906
AF001_307_D0	ERS25078727	ERR15155907
AF001_309_D0	ERS25078721	ERR15155908
AF008_002_D0_D	ERS25079249	ERR15155909
AF008_016_D0	ERS25078766	ERR15155910
AF008_024_D0	ERS25078953	ERR15155911
AF008_058_D0	ERS25078960	ERR15155912
AF008_058_D0_NV22	ERS25078960	ERR15155913
AF008_059_D0	ERS25078765	ERR15155914
AF008_060_D0	ERS25079296	ERR15155915
AF008_061_D0	ERS25078981	ERR15155916
AF008_067_D0	ERS25079112	ERR15155917
AF008_068_D0	ERS25078696	ERR15155918
AF008_070_D0	ERS25078813	ERR15155919
AF008_074_D0	ERS25079115	ERR15155920
AF008_076_D0	ERS25079244	ERR15155921
AF008_082_D0	ERS25079194	ERR15155922
AF008_083_D0	ERS25079181	ERR15155923
AF008_084_D0	ERS25078581	ERR15155924
AF008_088_D0	ERS25078855	ERR15155925
AF008_089_D0	ERS25078840	ERR15155926
AF008_090_D0	ERS25078735	ERR15155927
AF008_092_D0	ERS25079043	ERR15155928
AF008_094_D0	ERS25079167	ERR15155929
AF008_095_D0	ERS25078803	ERR15155930
AF008_096_D0	ERS25079110	ERR15155931
AF008_102_D0	ERS25078843	ERR15155932
AF008_106_D0	ERS25078692	ERR15155933
AF008_107_D0	ERS25078654	ERR15155934
AF008_115_D0	ERS25078935	ERR15155935
AF008_117_D0	ERS25078943	ERR15155936
AF008_119_D0	ERS25078842	ERR15155937
AF008_120_D0	ERS25079221	ERR15155938
AF001_171_D0_4-3	ERS25079051	ERR15155939
F-010	ERS25079192	ERR15155940
F-040	ERS25079313	ERR15155941
F-045	ERS25078752	ERR15155942
F-066	ERS25079248	ERR15155943
F-081	ERS25078556	ERR15155944
F-082	ERS25078636	ERR15155945
F-090	ERS25079231	ERR15155946
F-093	ERS25078841	ERR15155947
F-097	ERS25079101	ERR15155948
F-103	ERS25079078	ERR15155949
F-106	ERS25078805	ERR15155950
F-124	ERS25078849	ERR15155951
F-127	ERS25078951	ERR15155952
F-160	ERS25078618	ERR15155953
F-168	ERS25078585	ERR15155954
F-169	ERS25078700	ERR15155955
M-005	ERS25078679	ERR15155956
M-006	ERS25079309	ERR15155957
M-015	ERS25078950	ERR15155958
M-018	ERS25078569	ERR15155959
M-029	ERS25079149	ERR15155960
M-046	ERS25078577	ERR15155961
M-051	ERS25079197	ERR15155962
M-054	ERS25078900	ERR15155963
M-069	ERS25079260	ERR15155964
M-073	ERS25078965	ERR15155965
M-143	ERS25078942	ERR15155966
M-146	ERS25078891	ERR15155967
M-166	ERS25079148	ERR15155968
M-167	ERS25078836	ERR15155969
M-171	ERS25078672	ERR15155970
M-172	ERS25078817	ERR15155971
M-174	ERS25078622	ERR15155972
M-175	ERS25078712	ERR15155973
M-176	ERS25078570	ERR15155974
M-177	ERS25078608	ERR15155975
M-178	ERS25079065	ERR15155976
M-179	ERS25079017	ERR15155977
M-181	ERS25079059	ERR15155978
Pv_Qb_01	ERS25078760	ERR15155979
Pv_Qb_02	ERS25079178	ERR15155980
Pv_Qb_04	ERS25078974	ERR15155981
Pv_Qb_07	ERS25078967	ERR15155982
Pv_Qb_08	ERS25078757	ERR15155983
Pv_Qb_10	ERS25079091	ERR15155984
Pv_Qb_11	ERS25079074	ERR15155985
Pv_Qb_13	ERS25078744	ERR15155986
Pv_Qb_14	ERS25079109	ERR15155987
Pv_Qb_15	ERS25079205	ERR15155988
Pv_Qb_16	ERS25078868	ERR15155989
Pv_Qb_17	ERS25079024	ERR15155990
Pv_Sc_01	ERS25078794	ERR15155991
Pv_Sc_02	ERS25078631	ERR15155992
Pv_Sc_05	ERS25078578	ERR15155993
Pv_Sc_06	ERS25078785	ERR15155994
Pv_Sc_07	ERS25078575	ERR15155995
Pv_Sc_08	ERS25079257	ERR15155996
Pv_Sc_11	ERS25078894	ERR15155997
Pv_Sc_12	ERS25079026	ERR15155998
Pv_Sc_13	ERS25078832	ERR15155999
05027V-1	ERS25078595	ERR15156000
M004	ERS25078603	ERR15156001
M017	ERS25078902	ERR15156002
M018	ERS25079252	ERR15156003
M019	ERS25079278	ERR15156004
M020	ERS25078773	ERR15156005
Pv_Sc_14	ERS25078833	ERR15156006
Pv_Sc_15	ERS25078989	ERR15156007
Pv_Sc_16	ERS25079273	ERR15156008
Pv_Sc_17	ERS25079085	ERR15156009
Pv_Sc_18	ERS25078809	ERR15156010
CQE001	ERS25079285	ERR15156011
CQE002	ERS25078560	ERR15156012
CQE003	ERS25078826	ERR15156013
CQE004	ERS25079171	ERR15156014
CQE006	ERS25078857	ERR15156015
CQE007	ERS25078629	ERR15156016
CQE008	ERS25078822	ERR15156017
CQE010	ERS25078698	ERR15156018
CQE011	ERS25078630	ERR15156019
CQE012	ERS25079191	ERR15156020
CQE013	ERS25078815	ERR15156021
CQE016	ERS25078677	ERR15156022
CQE018	ERS25078992	ERR15156023
CQE019	ERS25078898	ERR15156024
CQE020	ERS25078617	ERR15156025
CQE021	ERS25078793	ERR15156026
CQE022	ERS25078884	ERR15156027
CQE024	ERS25079175	ERR15156028
CQE025	ERS25078745	ERR15156029
CQE027	ERS25078853	ERR15156030
CQE029	ERS25079143	ERR15156031
CQE030	ERS25079180	ERR15156032
CQE031	ERS25078652	ERR15156033
CQE032	ERS25079146	ERR15156034
CQE033	ERS25079057	ERR15156035
CQE034	ERS25079242	ERR15156036
CQE035	ERS25078997	ERR15156037
CQE036	ERS25078791	ERR15156038
CQE037	ERS25078919	ERR15156039
CQE038	ERS25079261	ERR15156040
CQE041	ERS25079054	ERR15156041
CQE042	ERS25078694	ERR15156042
CQE043	ERS25078947	ERR15156043
CQE044	ERS25078728	ERR15156044
CQE047	ERS25078680	ERR15156045
CQE048	ERS25078924	ERR15156046
CQE053	ERS25078892	ERR15156047
CQE056	ERS25079070	ERR15156048
CQE057	ERS25079245	ERR15156049
CQE058	ERS25078948	ERR15156050
CQE059	ERS25079049	ERR15156051
CQE060	ERS25078584	ERR15156052
CQE062	ERS25079217	ERR15156053
CQE063	ERS25078845	ERR15156054
CQE064	ERS25078851	ERR15156055
CQE067	ERS25079200	ERR15156056
CQE069	ERS25079292	ERR15156057
CQE070	ERS25078968	ERR15156058
CQE070_R	ERS25078705	ERR15156059
CQE071	ERS25078628	ERR15156060
CQE072	ERS25079058	ERR15156061
CQE075	ERS25078895	ERR15156062
CQE076	ERS25078754	ERR15156063
CQE077	ERS25079267	ERR15156064
CQE079	ERS25078613	ERR15156065
CQE080	ERS25079247	ERR15156066
CQE081	ERS25078701	ERR15156067
CQE082	ERS25079038	ERR15156068
CQE083	ERS25079071	ERR15156069
CQE085	ERS25079274	ERR15156070
CQE086	ERS25078747	ERR15156071
CQE090	ERS25078957	ERR15156072
CQE092	ERS25079270	ERR15156073
CQE093	ERS25078759	ERR15156074
CQE094	ERS25079161	ERR15156075
CQE096	ERS25079266	ERR15156076
CQE097	ERS25079185	ERR15156077
CQE098	ERS25078779	ERR15156078
CQE099	ERS25079155	ERR15156079
100526_D0	ERS25079084	ERR15156080
100526_D21	ERS25078928	ERR15156081
100629_M5	ERS25078650	ERR15156082
101222_D0	ERS25078587	ERR15156083
101222_M3	ERS25078861	ERR15156084
101531_D0	ERS25078774	ERR15156085
101531_D51	ERS25079034	ERR15156086
101634_D0	ERS25079135	ERR15156087
101634_D56	ERS25078980	ERR15156088
101840_D0	ERS25079193	ERR15156089
101840_D44	ERS25078964	ERR15156090
102330_D0	ERS25079080	ERR15156091
102330_D26	ERS25078683	ERR15156092
102433_D0	ERS25079117	ERR15156093
102433_M1	ERS25079279	ERR15156094
102536_D0	ERS25078635	ERR15156095
102536_D59	ERS25078983	ERR15156096
102948_D34	ERS25078634	ERR15156097
103129_D0	ERS25078720	ERR15156098
103129_D58	ERS25078731	ERR15156099
103232_D0	ERS25079246	ERR15156100
103232_D50	ERS25078925	ERR15156101
103335_D0	ERS25078601	ERR15156102
103335_M3	ERS25078753	ERR15156103
103335_M5	ERS25078579	ERR15156104
103438_D0	ERS25079130	ERR15156105
103747_D0	ERS25078702	ERR15156106
103747_D35	ERS25078955	ERR15156107
104031_D0	ERS25079013	ERR15156108
104237_D0	ERS25078915	ERR15156109
104237_M4D15	ERS25079014	ERR15156110
104340_D0	ERS25078873	ERR15156111
104340_M1	ERS25078690	ERR15156112
104443_D0	ERS25079088	ERR15156113
104443_D41	ERS25079158	ERR15156114
105036_D0	ERS25078971	ERR15156115
105036_D47	ERS25078978	ERR15156116
105139_D0	ERS25078938	ERR15156117
105139_D64	ERS25079093	ERR15156118
105551_D0	ERS25078931	ERR15156119
105551_M2	ERS25078687	ERR15156120
105654_D0	ERS25079018	ERR15156121
105654_M7	ERS25079177	ERR15156122
105757_D0	ERS25079000	ERR15156123
105757_D56	ERS25078764	ERR15156124
105963_D0	ERS25079213	ERR15156125
105963_M2	ERS25079076	ERR15156126
105963_M4	ERS25078615	ERR15156127
106144_D0	ERS25078949	ERR15156128
106144_D35	ERS25079228	ERR15156129
106350_D0	ERS25078625	ERR15156130
106350_M5D5	ERS25079108	ERR15156131
106350_M6D21	ERS25079307	ERR15156132
106453_D0	ERS25078907	ERR15156133
106453_D57	ERS25079126	ERR15156134
106659_D0	ERS25079095	ERR15156135
106659_D31	ERS25079016	ERR15156136
106865_D0	ERS25078858	ERR15156137
106865_D55	ERS25079212	ERR15156138
107458_M9	ERS25078933	ERR15156139
107664_D0	ERS25078982	ERR15156140
107664_M3D19	ERS25078882	ERR15156141
107973_D0	ERS25078936	ERR15156142
107973_D49	ERS25078733	ERR15156143
108772_D0	ERS25079037	ERR15156144
108772_D32	ERS25078657	ERR15156145
109365_D0	ERS25078889	ERR15156146
109468_D0	ERS25078729	ERR15156147
109468_D42	ERS25078944	ERR15156148
109468_M2	ERS25078580	ERR15156149
109674_D0	ERS25079086	ERR15156150
109777_M8	ERS25078789	ERR15156151
109880_D35	ERS25078664	ERR15156152
109983_D0	ERS25078671	ERR15156153
109983_D28	ERS25078956	ERR15156154
110327_D0	ERS25078557	ERR15156155
110327_D28	ERS25079025	ERR15156156
110430_D0	ERS25078837	ERR15156157
110430_D42	ERS25078592	ERR15156158
110842_D0	ERS25078908	ERR15156159
110842_M1	ERS25078829	ERR15156160
111126_D0	ERS25078823	ERR15156161
111126_M6D20	ERS25078621	ERR15156162
111229_D0	ERS25079048	ERR15156163
111435_D0	ERS25079303	ERR15156164
111435_M6	ERS25079047	ERR15156165
111950_D0	ERS25079015	ERR15156166
111950_M1D20	ERS25078567	ERR15156167
112028_D0	ERS25078929	ERR15156168
112028_M5	ERS25078758	ERR15156169
112234_D0	ERS25079297	ERR15156170
112234_M5	ERS25078642	ERR15156171
112646_D0	ERS25078921	ERR15156172
112646_D41	ERS25078899	ERR15156173
112749_D0	ERS25079003	ERR15156174
112749_M9_D6	ERS25079005	ERR15156175
112955_D0	ERS25078807	ERR15156176
112955_M2_D16	ERS25079046	ERR15156177
113033_D0	ERS25078904	ERR15156178
113033_M3_D16	ERS25079111	ERR15156179
113445_D0	ERS25078707	ERR15156180
113651_D0	ERS25079265	ERR15156181
113651_M1D4	ERS25079209	ERR15156182
114965_D0	ERS25079226	ERR15156183
114965_M1_D6	ERS25078819	ERR15156184
115043_D0	ERS25078596	ERR15156185
115043_D42	ERS25078778	ERR15156186
115455_D0	ERS25079287	ERR15156187
115455_M1D3	ERS25079106	ERR15156188
115867_D0	ERS25078816	ERR15156189
115867_M1	ERS25079104	ERR15156190
115970_D0	ERS25078699	ERR15156191
115970_M4D5	ERS25078872	ERR15156192
116357_D0	ERS25078860	ERR15156193
116460_D0	ERS25078661	ERR15156194
116460_D35	ERS25078576	ERR15156195
116769_D0	ERS25078937	ERR15156196
116769_M1_D18	ERS25078985	ERR15156197
117156_D0	ERS25078649	ERR15156198
117156_D42	ERS25078852	ERR15156199
117259_D0	ERS25078780	ERR15156200
117259_M4	ERS25079118	ERR15156201
117362_D0	ERS25079031	ERR15156202
117362_M6	ERS25079250	ERR15156203
117465_D0	ERS25079195	ERR15156204
117465_M1D24	ERS25078812	ERR15156205
117980_D0	ERS25079023	ERR15156206
117980_M1D21	ERS25078562	ERR15156207
118367_D0	ERS25078763	ERR15156208
118367_D29	ERS25078804	ERR15156209
118573_D0	ERS25078738	ERR15156210
118573_M1D16	ERS25078588	ERR15156211
118779_D0	ERS25078977	ERR15156212
118779_M5D19	ERS25079214	ERR15156213
118882_D0	ERS25079154	ERR15156214
118882_M1D15	ERS25079055	ERR15156215
119166_D0	ERS25078909	ERR15156216
119166_M1D8	ERS25078582	ERR15156217
119269_D0	ERS25079294	ERR15156218
119269_M2	ERS25078762	ERR15156219
119372_D0	ERS25078612	ERR15156220
119372_M5D23	ERS25078999	ERR15156221
119681_D0	ERS25078976	ERR15156222
119681_M2	ERS25078887	ERR15156223
119681_M3	ERS25079050	ERR15156224
119887_D0	ERS25078682	ERR15156225
119887_M3D9	ERS25078856	ERR15156226
120025_D0	ERS25079030	ERR15156227
120025_D28	ERS25078783	ERR15156228
120643_D0	ERS25078590	ERR15156229
120643_D30	ERS25079081	ERR15156230
120746_D0	ERS25078834	ERR15156231
120746_M1	ERS25078927	ERR15156232
121442_D0	ERS25079272	ERR15156233
121442_M2D15	ERS25078993	ERR15156234
121751_D0	ERS25078736	ERR15156235
121751_M2	ERS25079286	ERR15156236
122035_D0	ERS25079157	ERR15156237
122035_M6D5	ERS25079098	ERR15156238
122138_D0	ERS25079092	ERR15156239
122138_M6D7	ERS25079082	ERR15156240
123246_D0	ERS25079164	ERR15156241
123246_M2	ERS25078670	ERR15156242
123555_M3D21	ERS25079001	ERR15156243
123761_D0	ERS25078675	ERR15156244
123761_M1	ERS25079073	ERR15156245
123761_M3D19	ERS25078820	ERR15156246
123967_D0	ERS25079283	ERR15156247
123967_M1_D7	ERS25078796	ERR15156248
124148_D0	ERS25078620	ERR15156249
124148_D28	ERS25078945	ERR15156250
124251_D0	ERS25078648	ERR15156251
124251_D28	ERS25078669	ERR15156252
124457_D0	ERS25079215	ERR15156253
124457_M3	ERS25079182	ERR15156254
124457_M5	ERS25078987	ERR15156255
124560_D0	ERS25079174	ERR15156256
124560_D35	ERS25078583	ERR15156257
124560_M2D18	ERS25079235	ERR15156258
124972_D0	ERS25078984	ERR15156259
124972_D35	ERS25079113	ERR15156260
125050_D0	ERS25078986	ERR15156261
125050_D28	ERS25079184	ERR15156262
125153_D0	ERS25079203	ERR15156263
125153_M2_D6	ERS25078586	ERR15156264
125565_D0	ERS25078706	ERR15156265
125565_M8	ERS25079210	ERR15156266
125771_D0	ERS25079060	ERR15156267
100629_D0H0	ERS25078685	ERR15156268
102948_D0H0	ERS25078798	ERR15156269
107458_D0H0	ERS25079039	ERR15156270
109777_D0H0	ERS25078655	ERR15156271
109880_D0H0	ERS25079067	ERR15156272
126055_D0	ERS25079072	ERR15156273
126158_D0	ERS25079128	ERR15156274
126158_D42	ERS25079122	ERR15156275
126158_M2	ERS25078741	ERR15156276
126261_D0	ERS25078737	ERR15156277
126261_M1D9	ERS25079211	ERR15156278
126261_M4	ERS25079150	ERR15156279
127369_D0	ERS25078881	ERR15156280
127369_M5	ERS25078607	ERR15156281
127987_D0	ERS25079298	ERR15156282
127987_M5	ERS25079145	ERR15156283
128168_D0	ERS25078623	ERR15156284
128168_M2D13	ERS25079230	ERR15156285
128271_D0	ERS25078806	ERR15156286
128271_M1	ERS25079277	ERR15156287
128374_D0	ERS25078776	ERR15156288
130238_D0	ERS25079136	ERR15156289
130238_D35	ERS25079264	ERR15156290
200125_D0	ERS25079062	ERR15156291
200125_D42	ERS25079007	ERR15156292
200434_D0	ERS25079243	ERR15156293
200743_D0	ERS25078697	ERR15156294
200743_M2-D14	ERS25079116	ERR15156295
200846_D0	ERS25079033	ERR15156296
200846_D28	ERS25078879	ERR15156297
200949_D0	ERS25079162	ERR15156298
200949_M2D27	ERS25078831	ERR15156299
201130_D0	ERS25079069	ERR15156300
201130_D60	ERS25079254	ERR15156301
201336_D0	ERS25079229	ERR15156302
201336_M4D12	ERS25078996	ERR15156303
201439_D0	ERS25078563	ERR15156304
201439_D39	ERS25079027	ERR15156305
201542_D0	ERS25079138	ERR15156306
201542_D21	ERS25078850	ERR15156307
201645_D0	ERS25078724	ERR15156308
201645_D35	ERS25078866	ERR15156309
201954_D0	ERS25079183	ERR15156310
202032_D0	ERS25078926	ERR15156311
202032_D28	ERS25078686	ERR15156312
202135_D0	ERS25079259	ERR15156313
202135_D28	ERS25078844	ERR15156314
202444_D0	ERS25078777	ERR15156315
202444_D42	ERS25079004	ERR15156316
202547_D0	ERS25078610	ERR15156317
202547_M1-D12	ERS25078799	ERR15156318
202650_D0	ERS25078827	ERR15156319
202650_M2-D25	ERS25079218	ERR15156320
202959_D0	ERS25078846	ERR15156321
202959_M1-D24	ERS25078795	ERR15156322
203243_D0	ERS25079028	ERR15156323
203243_M3-D7	ERS25078784	ERR15156324
203449_D0	ERS25079160	ERR15156325
203449_M3D9	ERS25078877	ERR15156326
203552_D0	ERS25078609	ERR15156327
203552_D14	ERS25078903	ERR15156328
203964_D0	ERS25078922	ERR15156329
203964_M4	ERS25078802	ERR15156330
204660_D0	ERS25079036	ERR15156331
204763_D0	ERS25078969	ERR15156332
205047_D0	ERS25078662	ERR15156333
205047_M3	ERS25078626	ERR15156334
205459_D0	ERS25078734	ERR15156335
205459_M2-D14	ERS25078875	ERR15156336
205562_D0	ERS25078970	ERR15156337
205562_M3	ERS25079021	ERR15156338
205665_D0	ERS25079147	ERR15156339
205665_D42	ERS25078923	ERR15156340
205768_D0	ERS25078905	ERR15156341
205768_M1-D22	ERS25078800	ERR15156342
206258_D0	ERS25078940	ERR15156343
206258_M2D11	ERS25079301	ERR15156344
206464_D0	ERS25079144	ERR15156345
206464_M2	ERS25078979	ERR15156346
206464_M3	ERS25078732	ERR15156347
206567_D0	ERS25078722	ERR15156348
207160_D0	ERS25078808	ERR15156349
207160_D35	ERS25079216	ERR15156350
207469_D0	ERS25078568	ERR15156351
207469_M4	ERS25079077	ERR15156352
207469_M6	ERS25078859	ERR15156353
207778_D0	ERS25079012	ERR15156354
207778_M1	ERS25079035	ERR15156355
208062_D0	ERS25078788	ERR15156356
208062_M3-D17	ERS25078896	ERR15156357
208371_D0	ERS25078589	ERR15156358
208371_M2	ERS25078739	ERR15156359
208474_D0	ERS25078637	ERR15156360
208474_D35	ERS25079170	ERR15156361
208474_M2-D11	ERS25078914	ERR15156362
208474_M3-D20	ERS25079187	ERR15156363
208886_D0	ERS25078797	ERR15156364
209170_D0	ERS25079186	ERR15156365
209170_D35	ERS25079224	ERR15156366
209376_D0	ERS25078973	ERR15156367
209376_D42	ERS25079251	ERR15156368
209479_D0	ERS25079045	ERR15156369
209479_M1-D18	ERS25079103	ERR15156370
209685_D0	ERS25078599	ERR15156371
UVD10	ERS25078966	ERR15156372
UVD11	ERS25079240	ERR15156373
UVD114	ERS25078660	ERR15156374
UVD12	ERS25079123	ERR15156375
UVD13	ERS25079163	ERR15156376
UVD16	ERS25078740	ERR15156377
UVD19	ERS25078715	ERR15156378
UVD4	ERS25079068	ERR15156379
UVD6	ERS25079152	ERR15156380
UVD7	ERS25078781	ERR15156381
UVD8	ERS25078665	ERR15156382
UVD9	ERS25078639	ERR15156383
UVT16	ERS25078678	ERR15156384
UVT26	ERS25078787	ERR15156385
UVT31	ERS25078718	ERR15156386
UVT37	ERS25078565	ERR15156387
ID004001_D137	ERS25079153	ERR15156388
ID004020_D0	ERS25078641	ERR15156389
ID004022_D0	ERS25079097	ERR15156390
ID004023_RVD0	ERS25079063	ERR15156391
ID004028_D0	ERS25079020	ERR15156392
ID004029_D0	ERS25079142	ERR15156393
ID004031_D0	ERS25078647	ERR15156394
ID004042_D0	ERS25078876	ERR15156395
ID004052_D0	ERS25078869	ERR15156396
ID004055_D0	ERS25079139	ERR15156397
ID004063_D0	ERS25078988	ERR15156398
ID004069_D0	ERS25078572	ERR15156399
ID004070_D0	ERS25078913	ERR15156400
ID004075_D0	ERS25079220	ERR15156401
ID004077_D0	ERS25078906	ERR15156402
ID004079_D0	ERS25079179	ERR15156403
ID004081_D0	ERS25079263	ERR15156404
ID004085_D0	ERS25078824	ERR15156405
ID004129_D0	ERS25079208	ERR15156406
ID004138_D0	ERS25078668	ERR15156407
ID004139_D0	ERS25079269	ERR15156408
ID004142_D0	ERS25079219	ERR15156409
ID004143_D0	ERS25078746	ERR15156410
ID004145_D0	ERS25079308	ERR15156411
ID004148_D0	ERS25078658	ERR15156412
ID004157_D0	ERS25078600	ERR15156413
ID004159_D0	ERS25079022	ERR15156414
ID004161_D0	ERS25078930	ERR15156415
ID004168_D0	ERS25078934	ERR15156416
ID004172_D0	ERS25079125	ERR15156417
ID004185_D0	ERS25078666	ERR15156418
ID004195_D0	ERS25078559	ERR15156419
ID004202_D0	ERS25079140	ERR15156420
ID004203_D0	ERS25079064	ERR15156421
ID004207_D0	ERS25078864	ERR15156422
ID004208_D0	ERS25078862	ERR15156423
ID004214_D0	ERS25079207	ERR15156424
ID004215_D0	ERS25078886	ERR15156425
MV1	ERS25078597	ERR15156426
QEM-279	ERS25078659	ERR15156427
MIDAS-129	ERS25078790	ERR15156428
Hu	ERS25079096	ERR15156429
K1	ERS25079295	ERR15156430
KK_107_NV22	ERS25078558	ERR15156431
KK_64_NV22	ERS25078917	ERR15156432
KK_95_NV22	ERS25078818	ERR15156433
QECK_1_NV22	ERS25079159	ERR15156434
QECK_2_NV22	ERS25079131	ERR15156435
RDM_44_NV22	ERS25078743	ERR15156436
RDM_45_NV22	ERS25079237	ERR15156437
RDM_47_NV22	ERS25078644	ERR15156438
RDM_67_NV22	ERS25078901	ERR15156439
QECK_3_NV22	ERS25079176	ERR15156440
K1_pos_CQE_29	ERS25078865	ERR15156441
RDM_neg47_pos_CQE_20	ERS25078995	ERR15156442
RDM_neg82_pos_CQE_94	ERS25078854	ERR15156443
KV3_0_7_p-ul_1	ERS25079032	ERR15156444
KV3_0_7_p-ul_2	ERS25079032	ERR15156445
KV3_0_7_p-ul_3	ERS25079032	ERR15156446
KV3_0_7_p-ul_4	ERS25079032	ERR15156447
KV3_0_7_p-ul_5	ERS25079032	ERR15156448
KV3_0_7_p-ul_6	ERS25079032	ERR15156449
KV3_7_4_p-ul_1	ERS25079032	ERR15156450
KV3_7_4_p-ul_2	ERS25079032	ERR15156451
KV3_7_4_p-ul_3	ERS25079032	ERR15156452
KV3_7_4_p-ul_4	ERS25079032	ERR15156453
KV3_7_4_p-ul_5	ERS25079032	ERR15156454
KV3_7_4_p-ul_6	ERS25079032	ERR15156455
KV3_70_4_p-ul_1	ERS25079032	ERR15156456
KV3_70_4_p-ul_2	ERS25079032	ERR15156457
KV3_70_4_p-ul_3	ERS25079032	ERR15156458
KV3_70_4_p-ul_4	ERS25079032	ERR15156459
KV3_70_4_p-ul_5	ERS25079032	ERR15156460
KV3_70_4_p-ul_6	ERS25079032	ERR15156461
KV3_704_p-ul_1	ERS25079032	ERR15156462
KV3_704_p-ul_2	ERS25079032	ERR15156463
KV3_704_p-ul_3	ERS25079032	ERR15156464
KV3_704_p-ul_4	ERS25079032	ERR15156465
KV3_704_p-ul_5	ERS25079032	ERR15156466
KV3_704_p-ul_6	ERS25079032	ERR15156467
KV3_7040_p-ul_1	ERS25079032	ERR15156468
KV3_7040_p-ul_2	ERS25079032	ERR15156469
KV3_7040_p-ul_3	ERS25079032	ERR15156470
KV3_7040_p-ul_4	ERS25079032	ERR15156471
KV3_7040_p-ul_5	ERS25079032	ERR15156472
KV3_7040_p-ul_6	ERS25079032	ERR15156473
KV5_0_96_p-ul_1	ERS25079079	ERR15156474
KV5_0_96_p-ul_2	ERS25079079	ERR15156475
KV5_0_96_p-ul_3	ERS25079079	ERR15156476
KV5_0_96_p-ul_4	ERS25079079	ERR15156477
KV5_0_96_p-ul_5	ERS25079079	ERR15156478
KV5_0_96_p-ul_6	ERS25079079	ERR15156479
KV5_9_6_p-ul_1	ERS25079079	ERR15156480
KV5_9_6_p-ul_2	ERS25079079	ERR15156481
KV5_9_6_p-ul_3	ERS25079079	ERR15156482
KV5_9_6_p-ul_4	ERS25079079	ERR15156483
KV5_9_6_p-ul_5	ERS25079079	ERR15156484
KV5_9_6_p-ul_6	ERS25079079	ERR15156485
KV5_96_p-ul_1	ERS25079079	ERR15156486
KV5_96_p-ul_2	ERS25079079	ERR15156487
KV5_96_p-ul_3	ERS25079079	ERR15156488
KV5_96_p-ul_4	ERS25079079	ERR15156489
KV5_96_p-ul_5	ERS25079079	ERR15156490
KV5_96_p-ul_6	ERS25079079	ERR15156491
KV5_960_p-ul_1	ERS25079079	ERR15156492
KV5_960_p-ul_2	ERS25079079	ERR15156493
KV5_960_p-ul_3	ERS25079079	ERR15156494
KV5_960_p-ul_4	ERS25079079	ERR15156495
KV5_960_p-ul_5	ERS25079079	ERR15156496
KV5_960_p-ul_6	ERS25079079	ERR15156497
KV5_9608_p-ul_1	ERS25079079	ERR15156498
KV5_9608_p-ul_2	ERS25079079	ERR15156499
KV5_9608_p-ul_3	ERS25079079	ERR15156500
KV5_9608_p-ul_4	ERS25079079	ERR15156501
KV5_9608_p-ul_5	ERS25079079	ERR15156502
KV5_9608_p-ul_6	ERS25079079	ERR15156503
VN001-026	ERS25078723	ERR15156504
VN001-030	ERS25079290	ERR15156505
VN001-043	ERS25078667	ERR15156506
VN001-306	ERS25079166	ERR15156507
VN001-321	ERS25078918	ERR15156508
VN001-390_D0	ERS25078716	ERR15156509
VN001_002	ERS25079198	ERR15156510
VN001_006	ERS25078704	ERR15156511
VN001_007	ERS25078770	ERR15156512
VN001_008	ERS25079094	ERR15156513
VN001_013	ERS25078691	ERR15156514
VN001_019	ERS25078880	ERR15156515
VN001_031	ERS25078663	ERR15156516
VN001_032	ERS25078830	ERR15156517
VN001_040	ERS25079052	ERR15156518
VN001_042	ERS25079239	ERR15156519
VN001_044	ERS25078624	ERR15156520
VN001_049	ERS25079107	ERR15156521
VN001_060	ERS25078749	ERR15156522
VN001_063	ERS25078619	ERR15156523
VN001_075	ERS25079029	ERR15156524
VN001_077	ERS25078742	ERR15156525
VN001_078	ERS25079312	ERR15156526
VN001_079	ERS25078714	ERR15156527
VN001_081	ERS25079137	ERR15156528
VN001_082	ERS25079227	ERR15156529
VN001_083	ERS25079268	ERR15156530
VN001_084	ERS25079002	ERR15156531
VN001_086	ERS25079083	ERR15156532
VN001_087	ERS25079256	ERR15156533
VN001_088	ERS25079262	ERR15156534
VN001_089	ERS25078939	ERR15156535
VN001_090	ERS25079006	ERR15156536
VN001_092	ERS25078726	ERR15156537
VN001_094	ERS25079255	ERR15156538
VN001_097	ERS25078991	ERR15156539
VN001_100	ERS25078695	ERR15156540
VN001_102	ERS25078574	ERR15156541
VN001_104	ERS25078952	ERR15156542
VN001_105	ERS25079121	ERR15156543
VN001_108	ERS25078674	ERR15156544
VN001_109	ERS25079090	ERR15156545
VN001_124_D0H0	ERS25078627	ERR15156546
VN001_125_D0H0	ERS25079124	ERR15156547
VN001_127_D0H0	ERS25079169	ERR15156548
VN001_139_D0H0	ERS25079040	ERR15156549
VN001_140_D0H0	ERS25079291	ERR15156550
VN001_144_D0H0	ERS25079305	ERR15156551
VN001_146_D0H0	ERS25078750	ERR15156552
VN001_150_D0H0	ERS25078717	ERR15156553
VN001_154_D0H0	ERS25079201	ERR15156554
VN001_302	ERS25078709	ERR15156555
VN001_303	ERS25079100	ERR15156556
VN001_304	ERS25079008	ERR15156557
VN001_305	ERS25079234	ERR15156558
VN001_308	ERS25078614	ERR15156559
VN001_310_D	ERS25079282	ERR15156560
VN001_312	ERS25078825	ERR15156561
VN001_316	ERS25078725	ERR15156562
VN001_319	ERS25078730	ERR15156563
VN001_321_NV22	ERS25078918	ERR15156564
VN001_322	ERS25079223	ERR15156565
VN001_324_D	ERS25078598	ERR15156566
VN001_325	ERS25079019	ERR15156567
VN001_328	ERS25078871	ERR15156568
VN001_331_D0H0	ERS25078814	ERR15156569
VN001_334_D0H0	ERS25078878	ERR15156570
VN001_337_D0H0	ERS25078848	ERR15156571
VN001_338_D0H0	ERS25079236	ERR15156572
VN001_342_D0H0	ERS25079151	ERR15156573
VN001_356_D0_D	ERS25079119	ERR15156574
VN001_363_D0H0	ERS25079241	ERR15156575
VN001_365_D0H0	ERS25078888	ERR15156576
VN001_366_D0_D	ERS25078811	ERR15156577
VN001_368_D0H0	ERS25078911	ERR15156578
VN001_372_D0H0	ERS25078821	ERR15156579
VN001_373_D0H0	ERS25078782	ERR15156580
VN001_375_D0H0	ERS25078870	ERR15156581
VN001_376_D0H0	ERS25079225	ERR15156582
VN001_377_D0H0	ERS25079127	ERR15156583
VN001_378_D0H0	ERS25078711	ERR15156584
VN001_384_D0H0	ERS25078874	ERR15156585
VN001_387_D0H0	ERS25078688	ERR15156586
VN001_388_D0H0	ERS25078975	ERR15156587
VN001_389_D0H0	ERS25079206	ERR15156588
VN001_391_D0H0	ERS25078703	ERR15156589
VN001_392_D0H0	ERS25079275	ERR15156590
VN001_393_D0H0	ERS25078772	ERR15156591
VN001_394_D0H0	ERS25078885	ERR15156592
VN001_61_D	ERS25079293	ERR15156593
