# Supplementary material for: Microhaplotype deep sequencing assays to capture Plasmodium vivax infection lineages
Source: Nat Commun. 2025 Aug 5;16:7192. doi: 10.1038/s41467-025-62357-x (PMC12325997; doi:10.1038/s41467-025-62357-x)
Supplement: Supplementary file 6 — Supplementary Data 3 [file 41467_2025_62357_MOESM6_ESM.xls]

## Sheet: result_mhaps_wgs_joint-HETd10r0
marker	snp	05027V-1	AF001_092_D0RP3_NV22	AF001_125_D0	AF001_126_D0	AF001_143_D0	AF001_152_D0	AF001_163_D0	AF001_168_D0	AF001_169_D0	AF001_170_D0	AF001_264_D0	AF001_266_D0	AF001_271_D0	AF008-004_D0	AF008_002_D0_D	AF008_058_D0	CQE002	CQE003	CQE004	CQE006	CQE008	CQE010	CQE011	CQE012	CQE013	CQE016	CQE019	CQE020	CQE022	CQE024	CQE025	CQE027	CQE029	CQE030	CQE031	CQE034	CQE035	CQE036	CQE038	CQE041	CQE042	CQE043	CQE048	CQE053	CQE057	CQE059	CQE060	CQE062
7907	PvP01_01_v2:395356	REF-REF	HET-HET	REF-REF	REF-REF	REF-REF	REF-REF	REF-REF	REF-REF	REF-REF	REF-REF	REF-REF	REF-REF	REF-REF	REF-REF	REF-REF	REF-MISSING	REF-REF	REF-REF	REF-REF	REF-REF	REF-REF	REF-REF	REF-REF	REF-REF	REF-REF	REF-REF	REF-MISSING	REF-REF	REF-REF	REF-REF	REF-REF	REF-REF	HET-REF	REF-REF	REF-MISSING	REF-REF	REF-REF	REF-REF	ALT-ALT	HET-HET	REF-REF	REF-REF	REF-REF	REF-REF	ALT-ALT	REF-REF	REF-REF	REF-REF
7907	PvP01_01_v2:395454	ALT-ALT	REF-REF	REF-REF	REF-REF	REF-REF	REF-REF	REF-REF	REF-REF	REF-REF	REF-REF	REF-REF	MISSING-REF	ALT-ALT	REF-REF	REF-REF	REF-MISSING	REF-REF	REF-REF	REF-REF	MISSING-REF	REF-REF	REF-REF	REF-REF	REF-REF	REF-REF	REF-REF	REF-MISSING	REF-REF	REF-REF	REF-REF	REF-REF	REF-REF	REF-REF	REF-REF	REF-MISSING	REF-REF	REF-REF	REF-REF	REF-REF	REF-REF	REF-REF	REF-REF	REF-REF	MISSING-REF	REF-REF	REF-REF	REF-REF	REF-REF
7907	PvP01_01_v2:395481	REF-REF	HET-REF	REF-REF	REF-REF	REF-REF	REF-REF	REF-REF	REF-REF	REF-REF	REF-REF	REF-REF	MISSING-REF	REF-REF	REF-REF	REF-REF	REF-MISSING	REF-REF	REF-REF	REF-REF	MISSING-REF	REF-REF	REF-REF	REF-REF	REF-REF	REF-REF	REF-REF	REF-MISSING	REF-REF	REF-REF	REF-REF	REF-REF	REF-REF	REF-REF	REF-REF	REF-MISSING	REF-REF	REF-REF	REF-REF	REF-REF	REF-REF	REF-REF	REF-REF	REF-REF	REF-REF	REF-REF	REF-REF	REF-REF	REF-REF
7907	PvP01_01_v2:395494	ALT-ALT	HET-ALT	ALT-ALT	ALT-ALT	ALT-ALT	ALT-ALT	ALT-ALT	ALT-ALT	ALT-ALT	ALT-ALT	ALT-ALT	MISSING-ALT	ALT-ALT	ALT-ALT	ALT-ALT	ALT-MISSING	ALT-ALT	ALT-ALT	ALT-ALT	MISSING-ALT	ALT-ALT	ALT-ALT	ALT-ALT	ALT-ALT	ALT-ALT	ALT-ALT	ALT-MISSING	ALT-ALT	ALT-ALT	ALT-ALT	ALT-ALT	ALT-ALT	ALT-ALT	ALT-ALT	ALT-MISSING	ALT-ALT	ALT-ALT	ALT-ALT	ALT-ALT	ALT-ALT	ALT-ALT	ALT-ALT	ALT-ALT	ALT-ALT	ALT-ALT	ALT-ALT	ALT-ALT	ALT-ALT
7907	PvP01_01_v2:395509	ALT-ALT	ALT-ALT	ALT-ALT	ALT-ALT	ALT-ALT	ALT-ALT	ALT-ALT	ALT-ALT	ALT-ALT	ALT-ALT	ALT-ALT	MISSING-ALT	ALT-ALT	ALT-ALT	ALT-ALT	ALT-MISSING	ALT-ALT	ALT-ALT	ALT-ALT	MISSING-ALT	ALT-ALT	ALT-ALT	ALT-ALT	ALT-ALT	ALT-ALT	ALT-ALT	ALT-MISSING	ALT-ALT	ALT-ALT	ALT-ALT	ALT-ALT	ALT-ALT	ALT-ALT	ALT-ALT	ALT-MISSING	ALT-ALT	ALT-ALT	ALT-ALT	ALT-ALT	ALT-ALT	ALT-ALT	ALT-ALT	ALT-ALT	ALT-ALT	ALT-ALT	ALT-ALT	ALT-ALT	ALT-ALT
7907	PvP01_01_v2:395521	ALT-ALT	HET-HET	REF-REF	REF-REF	REF-REF	REF-REF	REF-REF	ALT-ALT	REF-REF	REF-REF	REF-REF	MISSING-REF	ALT-ALT	REF-REF	REF-REF	ALT-MISSING	REF-REF	REF-REF	REF-REF	MISSING-REF	REF-REF	REF-REF	REF-REF	REF-REF	REF-REF	REF-REF	REF-MISSING	REF-REF	REF-REF	REF-REF	REF-REF	REF-REF	REF-REF	HET-REF	REF-MISSING	REF-REF	REF-REF	REF-REF	REF-REF	REF-REF	REF-REF	REF-REF	REF-REF	REF-REF	REF-REF	REF-REF	REF-REF	REF-REF
9674	PvP01_01_v2:483736	REF-REF	ALT-MISSING	ALT-ALT	ALT-ALT	ALT-ALT	REF-REF	REF-REF	ALT-ALT	ALT-ALT	ALT-ALT	ALT-ALT	ALT-ALT	ALT-ALT	ALT-ALT	ALT-ALT	ALT-ALT	REF-REF	REF-REF	REF-REF	HET-ALT	REF-REF	REF-REF	ALT-ALT	MISSING-REF	REF-REF	REF-REF	REF-REF	REF-REF	REF-REF	REF-REF	REF-REF	REF-REF	HET-HET	REF-REF	REF-REF	REF-REF	REF-REF	REF-REF	REF-REF	REF-REF	REF-REF	REF-REF	REF-REF	MISSING-REF	REF-REF	REF-REF	REF-REF	REF-REF
9674	PvP01_01_v2:483737	ALT-ALT	ALT-MISSING	ALT-ALT	ALT-ALT	ALT-ALT	ALT-ALT	ALT-ALT	ALT-ALT	ALT-ALT	ALT-ALT	ALT-ALT	ALT-ALT	ALT-ALT	ALT-ALT	ALT-ALT	ALT-ALT	ALT-ALT	ALT-ALT	ALT-ALT	ALT-ALT	ALT-ALT	ALT-ALT	ALT-ALT	MISSING-ALT	ALT-ALT	ALT-ALT	ALT-ALT	ALT-ALT	ALT-ALT	ALT-ALT	ALT-ALT	ALT-ALT	ALT-ALT	ALT-ALT	ALT-ALT	ALT-ALT	ALT-ALT	ALT-ALT	ALT-ALT	ALT-ALT	ALT-ALT	ALT-ALT	ALT-ALT	MISSING-ALT	ALT-ALT	ALT-ALT	ALT-ALT	ALT-ALT
9674	PvP01_01_v2:483820	ALT-ALT	REF-REF	REF-REF	REF-REF	REF-REF	REF-REF	REF-REF	REF-REF	REF-REF	REF-REF	REF-REF	REF-REF	REF-REF	REF-REF	REF-REF	REF-REF	REF-REF	REF-REF	REF-REF	REF-REF	REF-REF	REF-REF	REF-REF	REF-REF	REF-REF	REF-REF	REF-REF	REF-REF	REF-REF	REF-REF	REF-REF	REF-REF	REF-REF	REF-REF	REF-REF	REF-REF	REF-REF	REF-REF	REF-REF	REF-REF	REF-REF	REF-REF	REF-REF	MISSING-REF	REF-REF	REF-REF	REF-REF	REF-REF
9674	PvP01_01_v2:483883	ALT-ALT	ALT-MISSING	ALT-ALT	ALT-ALT	ALT-ALT	ALT-ALT	ALT-ALT	ALT-ALT	ALT-ALT	ALT-ALT	ALT-ALT	ALT-ALT	ALT-ALT	ALT-ALT	ALT-ALT	ALT-ALT	ALT-ALT	ALT-ALT	ALT-ALT	MISSING-ALT	ALT-ALT	ALT-ALT	ALT-ALT	ALT-ALT	ALT-ALT	ALT-ALT	ALT-ALT	ALT-ALT	ALT-ALT	ALT-ALT	ALT-ALT	ALT-ALT	ALT-ALT	ALT-ALT	ALT-ALT	ALT-ALT	ALT-ALT	ALT-ALT	ALT-ALT	ALT-ALT	ALT-ALT	ALT-ALT	ALT-ALT	MISSING-ALT	ALT-ALT	ALT-ALT	ALT-ALT	ALT-ALT
12243	PvP01_01_v2:612226	ALT-ALT	ALT-MISSING	ALT-ALT	ALT-ALT	ALT-ALT	ALT-ALT	ALT-ALT	ALT-ALT	ALT-ALT	ALT-ALT	ALT-ALT	ALT-ALT	ALT-ALT	ALT-ALT	ALT-ALT	ALT-ALT	ALT-ALT	ALT-ALT	ALT-ALT	ALT-ALT	ALT-ALT	ALT-ALT	ALT-ALT	ALT-ALT	ALT-ALT	ALT-ALT	ALT-ALT	ALT-ALT	ALT-ALT	ALT-ALT	ALT-ALT	ALT-ALT	ALT-ALT	ALT-ALT	ALT-ALT	ALT-ALT	ALT-ALT	ALT-ALT	ALT-ALT	ALT-ALT	ALT-ALT	ALT-ALT	ALT-ALT	ALT-ALT	ALT-ALT	ALT-ALT	ALT-ALT	ALT-ALT
12243	PvP01_01_v2:612295	ALT-ALT	HET-MISSING	ALT-ALT	ALT-ALT	HET-HET	ALT-ALT	ALT-ALT	ALT-ALT	ALT-ALT	REF-REF	ALT-ALT	MISSING-ALT	REF-REF	ALT-ALT	ALT-ALT	ALT-ALT	REF-REF	REF-REF	REF-REF	REF-REF	REF-REF	ALT-ALT	REF-REF	ALT-ALT	REF-REF	REF-REF	REF-REF	REF-REF	REF-REF	REF-REF	REF-REF	REF-REF	REF-REF	REF-REF	ALT-ALT	REF-REF	REF-REF	ALT-ALT	REF-REF	REF-REF	ALT-ALT	REF-REF	HET-REF	MISSING-HET	REF-REF	REF-REF	REF-REF	ALT-ALT
12243	PvP01_01_v2:612298	REF-REF	REF-MISSING	REF-REF	REF-REF	REF-REF	REF-REF	REF-REF	REF-REF	REF-REF	REF-REF	REF-REF	MISSING-REF	REF-REF	REF-REF	REF-REF	REF-REF	REF-REF	REF-REF	REF-REF	REF-REF	REF-REF	REF-REF	REF-REF	REF-REF	REF-REF	REF-REF	REF-REF	REF-REF	REF-REF	REF-REF	REF-REF	REF-REF	REF-REF	REF-REF	REF-REF	REF-REF	REF-REF	REF-REF	REF-REF	REF-REF	REF-REF	REF-REF	REF-REF	REF-REF	REF-REF	REF-REF	REF-REF	REF-REF
12243	PvP01_01_v2:612348	REF-REF	ALT-MISSING	ALT-ALT	ALT-ALT	ALT-ALT	ALT-ALT	ALT-ALT	MISSING-ALT	REF-REF	ALT-ALT	ALT-ALT	MISSING-ALT	ALT-ALT	ALT-ALT	ALT-ALT	ALT-ALT	HET-HET	ALT-ALT	ALT-ALT	MISSING-REF	ALT-ALT	ALT-ALT	ALT-ALT	REF-REF	ALT-ALT	ALT-ALT	REF-REF	ALT-ALT	REF-REF	REF-REF	REF-REF	REF-REF	REF-REF	HET-REF	REF-REF	ALT-ALT	ALT-ALT	ALT-ALT	ALT-ALT	ALT-ALT	REF-REF	ALT-ALT	ALT-HET	REF-REF	REF-REF	ALT-ALT	ALT-ALT	ALT-ALT
15441	PvP01_01_v2:772094	ALT-ALT	REF-REF	REF-REF	REF-REF	REF-REF	REF-REF	REF-REF	REF-REF	ALT-ALT	REF-REF	REF-REF	MISSING-REF	REF-REF	MISSING-REF	REF-REF	ALT-ALT	REF-REF	REF-REF	REF-REF	REF-REF	REF-REF	REF-REF	REF-REF	REF-REF	REF-REF	REF-REF	REF-REF	REF-REF	REF-REF	REF-REF	REF-REF	REF-REF	REF-REF	REF-REF	REF-REF	REF-REF	REF-REF	REF-REF	REF-REF	REF-REF	REF-REF	REF-REF	REF-REF	MISSING-REF	REF-REF	REF-REF	REF-REF	REF-REF
15441	PvP01_01_v2:772136	REF-REF	HET-HET	REF-REF	REF-REF	REF-REF	REF-REF	REF-REF	REF-REF	REF-REF	REF-REF	ALT-ALT	REF-REF	REF-REF	MISSING-ALT	REF-REF	REF-REF	ALT-ALT	ALT-ALT	REF-REF	MISSING-REF	ALT-ALT	ALT-ALT	REF-REF	ALT-ALT	ALT-ALT	ALT-HET	REF-REF	ALT-ALT	REF-REF	ALT-HET	ALT-ALT	ALT-ALT	HET-HET	REF-REF	ALT-ALT	ALT-ALT	ALT-ALT	ALT-ALT	REF-REF	ALT-HET	ALT-ALT	REF-REF	HET-REF	MISSING-HET	ALT-ALT	ALT-ALT	HET-HET	REF-REF
15441	PvP01_01_v2:772154	REF-REF	ALT-ALT	ALT-ALT	ALT-ALT	ALT-ALT	ALT-ALT	ALT-ALT	ALT-ALT	ALT-ALT	ALT-ALT	ALT-ALT	ALT-ALT	ALT-ALT	MISSING-ALT	ALT-ALT	ALT-ALT	ALT-ALT	ALT-ALT	ALT-ALT	MISSING-ALT	ALT-ALT	REF-REF	ALT-ALT	ALT-ALT	ALT-ALT	ALT-ALT	ALT-MISSING	ALT-ALT	ALT-ALT	ALT-ALT	ALT-ALT	ALT-ALT	ALT-ALT	ALT-ALT	ALT-ALT	ALT-ALT	ALT-ALT	REF-REF	ALT-ALT	HET-HET	ALT-ALT	ALT-ALT	ALT-ALT	MISSING-REF	ALT-ALT	ALT-ALT	ALT-ALT	ALT-ALT
15441	PvP01_01_v2:772158	REF-REF	REF-REF	REF-REF	REF-REF	REF-REF	REF-REF	REF-REF	REF-REF	REF-REF	REF-REF	REF-REF	REF-REF	REF-REF	MISSING-REF	REF-REF	REF-REF	REF-REF	REF-REF	REF-REF	MISSING-REF	REF-REF	ALT-ALT	REF-REF	REF-REF	REF-REF	REF-REF	REF-MISSING	REF-REF	REF-REF	REF-REF	REF-REF	REF-REF	REF-REF	REF-REF	REF-REF	REF-REF	REF-REF	ALT-ALT	REF-REF	HET-REF	REF-REF	REF-REF	REF-REF	MISSING-HET	REF-REF	REF-REF	REF-REF	REF-REF
15441	PvP01_01_v2:772159	ALT-ALT	HET-HET	REF-REF	REF-REF	REF-REF	REF-REF	REF-REF	ALT-ALT	REF-REF	REF-REF	REF-REF	REF-REF	REF-REF	MISSING-REF	REF-REF	REF-REF	REF-REF	REF-REF	ALT-ALT	MISSING-HET	REF-REF	REF-REF	ALT-ALT	REF-REF	REF-REF	REF-REF	ALT-MISSING	REF-REF	ALT-ALT	REF-REF	REF-REF	REF-REF	HET-REF	REF-REF	REF-REF	REF-REF	REF-REF	REF-REF	ALT-ALT	REF-REF	REF-REF	REF-REF	HET-HET	MISSING-REF	REF-REF	REF-REF	HET-REF	ALT-ALT
15441	PvP01_01_v2:772211	ALT-ALT	ALT-ALT	ALT-HET	ALT-ALT	ALT-HET	ALT-REF	ALT-HET*	ALT-ALT	ALT-HET	ALT-ALT	ALT-ALT	ALT-ALT	ALT-REF	ALT-ALT	ALT-ALT	ALT-ALT	ALT-ALT	ALT-ALT	ALT-ALT	MISSING-ALT	ALT-ALT	ALT-ALT	ALT-ALT	ALT-HET	ALT-ALT	ALT-ALT	ALT-MISSING	ALT-HET	ALT-ALT	MISSING-ALT	ALT-ALT	ALT-HET*	ALT-ALT	ALT-ALT	ALT-ALT	ALT-ALT	ALT-HET	ALT-HET*	ALT-REF	ALT-REF	ALT-HET	ALT-HET*	ALT-ALT	MISSING-ALT	ALT-HET*	ALT-HET	ALT-ALT	ALT-ALT
24710	PvP01_02_v2:213959	ALT-ALT	ALT-ALT	ALT-ALT	ALT-ALT	ALT-ALT	ALT-ALT	ALT-ALT	ALT-ALT	ALT-ALT	ALT-ALT	ALT-ALT	MISSING-ALT	ALT-ALT	ALT-ALT	ALT-ALT	ALT-ALT	ALT-ALT	ALT-ALT	ALT-ALT	MISSING-ALT	ALT-ALT	ALT-ALT	ALT-ALT	ALT-ALT	ALT-ALT	ALT-ALT	ALT-ALT	ALT-ALT	ALT-ALT	ALT-ALT	ALT-ALT	ALT-ALT	ALT-ALT	ALT-ALT	ALT-ALT	ALT-ALT	ALT-ALT	ALT-ALT	ALT-ALT	ALT-ALT	ALT-ALT	ALT-ALT	ALT-ALT	MISSING-ALT	ALT-ALT	ALT-ALT	ALT-ALT	ALT-ALT
24710	PvP01_02_v2:213974	REF-REF	REF-REF	REF-REF	REF-REF	REF-REF	REF-REF	REF-REF	REF-REF	REF-REF	REF-REF	REF-REF	REF-REF	REF-REF	REF-REF	REF-REF	REF-REF	REF-REF	REF-REF	REF-REF	MISSING-REF	REF-REF	REF-REF	REF-REF	REF-REF	REF-REF	REF-REF	REF-REF	REF-REF	REF-REF	REF-REF	REF-REF	REF-REF	REF-REF	REF-REF	REF-REF	REF-REF	REF-REF	REF-REF	REF-REF	REF-REF	REF-REF	REF-REF	REF-REF	MISSING-REF	REF-REF	REF-REF	REF-REF	REF-REF
24710	PvP01_02_v2:214056	ALT-ALT	ALT-ALT	ALT-ALT	ALT-ALT	ALT-ALT	ALT-ALT	ALT-ALT	ALT-ALT	ALT-ALT	ALT-ALT	ALT-ALT	ALT-ALT	ALT-ALT	ALT-ALT	ALT-ALT	ALT-ALT	ALT-ALT	ALT-ALT	ALT-ALT	MISSING-ALT	ALT-ALT	ALT-ALT	ALT-ALT	ALT-ALT	ALT-ALT	ALT-ALT	ALT-ALT	ALT-ALT	ALT-ALT	ALT-ALT	ALT-ALT	ALT-ALT	ALT-ALT	ALT-ALT	ALT-ALT	ALT-ALT	ALT-ALT	ALT-ALT	ALT-ALT	ALT-ALT	ALT-ALT	ALT-ALT	ALT-ALT	MISSING-ALT	ALT-ALT	ALT-ALT	ALT-ALT	ALT-ALT
24710	PvP01_02_v2:214133	ALT-ALT	HET-ALT	REF-REF	REF-REF	HET-HET	ALT-ALT	ALT-ALT	ALT-ALT	REF-REF	REF-REF	REF-REF	ALT-ALT	ALT-ALT	ALT-ALT	HET-REF	ALT-ALT	HET-HET	ALT-ALT	REF-REF	MISSING-ALT	REF-REF	ALT-ALT	ALT-ALT	ALT-HET	REF-REF	ALT-ALT	REF-REF	ALT-ALT	ALT-ALT	REF-REF	REF-REF	ALT-ALT	HET-REF	HET-REF	ALT-ALT	REF-REF	REF-REF	ALT-ALT	REF-REF	REF-REF	ALT-ALT	ALT-ALT	HET-HET	MISSING-HET	ALT-ALT	REF-REF	ALT-ALT	ALT-ALT
26982	PvP01_02_v2:327553	ALT-ALT	HET-HET	ALT-ALT	ALT-ALT	ALT-ALT	ALT-ALT	ALT-ALT	MISSING-REF	ALT-ALT	ALT-ALT	ALT-ALT	ALT-ALT	ALT-ALT	ALT-ALT	ALT-ALT	ALT-ALT	ALT-ALT	ALT-ALT	ALT-ALT	MISSING-ALT	ALT-ALT	ALT-ALT	ALT-ALT	ALT-ALT	ALT-ALT	ALT-ALT	ALT-ALT	ALT-ALT	ALT-ALT	ALT-ALT	ALT-ALT	ALT-ALT	ALT-ALT	ALT-ALT	ALT-ALT	ALT-ALT	ALT-ALT	ALT-ALT	ALT-ALT	ALT-ALT	ALT-ALT	ALT-ALT	ALT-ALT	ALT-ALT	ALT-ALT	ALT-ALT	ALT-ALT	ALT-ALT
26982	PvP01_02_v2:327588	ALT-ALT	HET-HET	ALT-ALT	ALT-ALT	ALT-ALT	ALT-ALT	ALT-ALT	MISSING-REF	ALT-ALT	ALT-ALT	ALT-ALT	MISSING-ALT	ALT-ALT	ALT-ALT	ALT-ALT	ALT-ALT	ALT-ALT	ALT-ALT	ALT-ALT	MISSING-ALT	ALT-ALT	ALT-ALT	ALT-ALT	ALT-ALT	ALT-ALT	ALT-ALT	ALT-ALT	ALT-ALT	ALT-ALT	ALT-ALT	ALT-ALT	ALT-ALT	ALT-ALT	ALT-ALT	ALT-ALT	ALT-ALT	ALT-ALT	ALT-ALT	ALT-ALT	ALT-ALT	ALT-ALT	ALT-ALT	ALT-ALT	ALT-ALT	ALT-ALT	ALT-ALT	ALT-ALT	ALT-ALT
26982	PvP01_02_v2:327616	ALT-ALT	ALT-ALT	REF-REF	REF-REF	ALT-ALT	ALT-ALT	ALT-ALT	MISSING-ALT	ALT-ALT	ALT-ALT	REF-REF	MISSING-ALT	ALT-ALT	MISSING-ALT	ALT-ALT	ALT-ALT	REF-REF	ALT-ALT	ALT-ALT	MISSING-ALT	ALT-ALT	ALT-ALT	ALT-ALT	REF-REF	REF-REF	REF-REF	ALT-ALT	ALT-ALT	ALT-ALT	ALT-ALT	ALT-ALT	REF-REF	HET-HET	HET-HET	REF-REF	REF-REF	REF-REF	ALT-ALT	REF-REF	HET-HET	REF-REF	REF-REF	ALT-HET	MISSING-ALT	ALT-ALT	REF-REF	ALT-ALT	ALT-ALT
26982	PvP01_02_v2:327682	ALT-ALT	HET-HET	REF-REF	REF-REF	ALT-ALT	ALT-ALT	REF-REF	REF-REF	ALT-ALT	ALT-ALT	REF-REF	ALT-ALT	ALT-ALT	ALT-ALT	ALT-ALT	ALT-ALT	ALT-ALT	ALT-ALT	REF-REF	MISSING-REF	ALT-ALT	ALT-ALT	ALT-ALT	ALT-ALT	ALT-ALT	ALT-ALT	ALT-ALT	ALT-ALT	ALT-ALT	ALT-ALT	ALT-ALT	ALT-ALT	ALT-ALT	ALT-ALT	ALT-ALT	ALT-ALT	ALT-ALT	ALT-ALT	ALT-ALT	ALT-ALT	ALT-ALT	ALT-ALT	ALT-ALT	MISSING-ALT	ALT-ALT	ALT-ALT	ALT-ALT	ALT-ALT
26982	PvP01_02_v2:327739	REF-REF	REF-REF	REF-REF	REF-REF	REF-REF	REF-REF	REF-REF	MISSING-REF	REF-REF	HET-REF	REF-REF	REF-REF	REF-REF	REF-REF	MISSING-REF	REF-REF	REF-REF	REF-REF	REF-REF	MISSING-REF	REF-REF	REF-REF	ALT-ALT	REF-REF	REF-REF	REF-REF	REF-REF	REF-REF	REF-REF	REF-REF	ALT-ALT	REF-REF	REF-REF	HET-HET	REF-REF	REF-REF	REF-REF	REF-REF	REF-REF	REF-REF	REF-REF	REF-REF	REF-REF	MISSING-REF	REF-REF	REF-REF	REF-REF	REF-REF
33640	PvP01_02_v2:660464	REF-REF	HET-ALT	REF-REF	REF-REF	ALT-ALT	REF-REF	ALT-ALT	ALT-ALT	ALT-ALT	REF-REF	ALT-ALT	ALT-ALT	REF-REF	REF-REF	HET-REF	ALT-ALT	HET-HET	ALT-ALT	REF-REF	REF-REF	ALT-ALT	REF-REF	REF-REF	REF-REF	REF-REF	ALT-ALT	ALT-ALT	REF-REF	ALT-ALT	REF-REF	ALT-ALT	REF-REF	HET-HET	REF-REF	ALT-ALT	ALT-ALT	ALT-ALT	REF-REF	REF-REF	REF-REF	REF-REF	REF-REF	HET-HET	REF-REF	REF-REF	ALT-ALT	ALT-ALT	REF-REF
33640	PvP01_02_v2:660527	REF-REF	ALT-ALT	REF-REF	REF-REF	ALT-ALT	REF-REF	ALT-ALT	ALT-ALT	REF-REF	REF-REF	ALT-ALT	ALT-ALT	REF-REF	REF-REF	REF-REF	ALT-ALT	HET-HET	ALT-ALT	ALT-ALT	REF-REF	ALT-ALT	REF-REF	REF-REF	REF-REF	REF-REF	ALT-ALT	ALT-ALT	REF-REF	ALT-ALT	REF-REF	ALT-ALT	REF-REF	HET-HET	REF-REF	ALT-ALT	ALT-ALT	ALT-ALT	REF-REF	REF-REF	HET-REF	REF-REF	REF-REF	ALT-ALT	MISSING-REF	REF-REF	ALT-HET	ALT-ALT	REF-REF
33640	PvP01_02_v2:660596	ALT-ALT	ALT-ALT	ALT-ALT	ALT-ALT	ALT-ALT	REF-REF	ALT-ALT	ALT-ALT	ALT-ALT	ALT-ALT	ALT-ALT	ALT-ALT	ALT-ALT	ALT-ALT	ALT-ALT	REF-REF	ALT-ALT	ALT-ALT	ALT-ALT	MISSING-ALT	ALT-ALT	ALT-ALT	ALT-ALT	ALT-ALT	ALT-ALT	ALT-ALT	ALT-ALT	ALT-ALT	ALT-ALT	ALT-ALT	ALT-ALT	ALT-ALT	ALT-ALT	ALT-ALT	ALT-ALT	ALT-ALT	ALT-ALT	ALT-ALT	ALT-ALT	ALT-ALT	ALT-ALT	ALT-ALT	ALT-ALT	MISSING-ALT	ALT-ALT	ALT-ALT	ALT-ALT	ALT-ALT
33640	PvP01_02_v2:660614	ALT-ALT	HET-ALT	REF-REF	REF-REF	ALT-ALT	REF-REF	ALT-ALT	ALT-ALT	ALT-ALT	REF-REF	ALT-ALT	ALT-ALT	ALT-ALT	REF-REF	HET-REF	REF-REF	REF-REF	ALT-ALT	ALT-ALT	MISSING-REF	ALT-ALT	REF-REF	REF-REF	REF-REF	REF-REF	REF-REF	ALT-ALT	REF-REF	REF-REF	HET-REF	REF-REF	REF-REF	HET-HET	REF-REF	REF-REF	ALT-ALT	ALT-ALT	REF-REF	REF-REF	REF-REF	REF-REF	REF-REF	HET-REF	MISSING-REF	REF-REF	ALT-ALT	ALT-ALT	REF-REF
43133	PvP01_03_v2:178938	ALT-ALT	ALT-MISSING	REF-REF	REF-REF	REF-REF	ALT-ALT	ALT-ALT	REF-REF	ALT-ALT	HET-HET	ALT-ALT	REF-REF	ALT-ALT	REF-REF	REF-REF	REF-REF	ALT-ALT	ALT-ALT	ALT-ALT	MISSING-ALT	ALT-ALT	ALT-ALT	ALT-ALT	ALT-ALT	ALT-ALT	ALT-ALT	ALT-ALT	ALT-ALT	ALT-ALT	REF-REF	ALT-ALT	ALT-ALT	ALT-ALT	HET-HET	ALT-MISSING	ALT-ALT	ALT-ALT	ALT-ALT	ALT-ALT	ALT-ALT	ALT-ALT	REF-REF	HET-HET	HET-HET	ALT-ALT	ALT-ALT	ALT-ALT	ALT-ALT
43133	PvP01_03_v2:179021	ALT-ALT	ALT-ALT	ALT-ALT	ALT-ALT	ALT-ALT	ALT-ALT	ALT-ALT	ALT-ALT	ALT-ALT	ALT-ALT	ALT-ALT	ALT-ALT	ALT-ALT	ALT-ALT	ALT-ALT	ALT-ALT	ALT-ALT	ALT-ALT	ALT-ALT	MISSING-ALT	ALT-ALT	ALT-ALT	ALT-ALT	ALT-ALT	ALT-ALT	ALT-ALT	ALT-ALT	ALT-ALT	ALT-ALT	ALT-ALT	ALT-ALT	ALT-ALT	ALT-ALT	ALT-ALT	ALT-ALT	ALT-ALT	ALT-ALT	ALT-ALT	ALT-ALT	ALT-ALT	ALT-ALT	ALT-ALT	ALT-ALT	ALT-ALT	ALT-ALT	ALT-ALT	ALT-ALT	ALT-ALT
43133	PvP01_03_v2:179022	ALT-ALT	ALT-ALT	REF-REF	REF-REF	ALT-ALT	ALT-ALT	ALT-ALT	ALT-ALT	ALT-ALT	ALT-ALT	ALT-ALT	ALT-ALT	ALT-ALT	ALT-ALT	ALT-ALT	REF-REF	ALT-ALT	ALT-ALT	ALT-ALT	MISSING-ALT	ALT-ALT	ALT-ALT	ALT-ALT	ALT-ALT	ALT-ALT	ALT-ALT	ALT-ALT	ALT-ALT	ALT-ALT	ALT-ALT	ALT-ALT	ALT-ALT	ALT-ALT	ALT-ALT	ALT-ALT	ALT-ALT	ALT-ALT	ALT-ALT	ALT-ALT	ALT-ALT	ALT-ALT	ALT-ALT	ALT-ALT	ALT-ALT	ALT-ALT	ALT-ALT	ALT-ALT	ALT-ALT
43133	PvP01_03_v2:179090	ALT-ALT	HET-MISSING	REF-REF	REF-REF	HET-HET	ALT-ALT	ALT-ALT	ALT-ALT	ALT-ALT	ALT-ALT	ALT-ALT	ALT-ALT	REF-REF	REF-REF	HET-REF	REF-REF	REF-REF	REF-REF	ALT-ALT	REF-HET	REF-REF	ALT-ALT	ALT-ALT	ALT-ALT	REF-REF	REF-REF	REF-REF	REF-REF	ALT-ALT	REF-REF	ALT-ALT	REF-REF	REF-REF	REF-REF	REF-MISSING	REF-REF	REF-REF	ALT-ALT	REF-REF	HET-HET	ALT-ALT	ALT-ALT	REF-REF	ALT-ALT	REF-REF	REF-REF	REF-REF	REF-REF
43133	PvP01_03_v2:179094	ALT-ALT	HET-MISSING	REF-REF	REF-REF	REF-REF	REF-REF	REF-REF	REF-REF	ALT-ALT	ALT-ALT	REF-REF	ALT-ALT	REF-REF	REF-REF	REF-REF	REF-REF	ALT-ALT	REF-REF	ALT-ALT	REF-HET	ALT-ALT	ALT-ALT	REF-REF	REF-REF	ALT-ALT	REF-REF	REF-REF	ALT-ALT	ALT-ALT	REF-REF	REF-REF	REF-REF	REF-REF	HET-HET	ALT-MISSING	ALT-ALT	ALT-ALT	ALT-ALT	REF-REF	HET-REF	REF-REF	ALT-ALT	REF-REF	HET-REF	REF-REF	ALT-ALT	HET-HET	ALT-ALT
44595	PvP01_03_v2:252062	ALT-ALT	ALT-HET	ALT-ALT	ALT-ALT	HET-REF	REF-REF	ALT-ALT	REF-REF	REF-REF	REF-REF	REF-REF	MISSING-ALT	REF-REF	ALT-ALT	REF-REF	ALT-REF	REF-REF	REF-REF	REF-REF	REF-REF	REF-REF	REF-REF	REF-REF	REF-REF	REF-REF	REF-REF	REF-REF	REF-REF	REF-REF	HET-REF	REF-REF	REF-REF	ALT-ALT	REF-REF	ALT-ALT	REF-REF	REF-REF	REF-REF	REF-REF	REF-REF	REF-REF	REF-REF	REF-REF	MISSING-REF	REF-REF	REF-REF	REF-REF	ALT-ALT
44595	PvP01_03_v2:252068	ALT-ALT	ALT-HET	ALT-ALT	ALT-ALT	HET-REF	REF-REF	ALT-ALT	REF-REF	REF-REF	REF-REF	REF-REF	MISSING-ALT	REF-REF	ALT-ALT	REF-REF	ALT-REF	REF-REF	REF-REF	REF-REF	REF-REF	REF-REF	REF-REF	REF-REF	REF-REF	REF-REF	REF-REF	REF-REF	REF-REF	REF-REF	HET-REF	REF-REF	REF-REF	ALT-ALT	REF-REF	ALT-ALT	REF-REF	REF-REF	REF-REF	REF-REF	REF-REF	REF-REF	REF-REF	REF-REF	MISSING-REF	REF-REF	REF-REF	REF-REF	ALT-ALT
44595	PvP01_03_v2:252070	ALT-ALT	ALT-HET	ALT-ALT	ALT-ALT	HET-REF	REF-REF	ALT-ALT	REF-REF	REF-REF	REF-REF	REF-REF	MISSING-ALT	REF-REF	ALT-ALT	REF-REF	ALT-HET	REF-REF	REF-REF	REF-REF	REF-REF	REF-REF	REF-REF	REF-REF	REF-REF	REF-REF	REF-REF	REF-REF	REF-REF	REF-REF	HET-REF	REF-REF	REF-REF	ALT-ALT	REF-REF	ALT-ALT	REF-REF	REF-REF	REF-REF	REF-REF	REF-REF	REF-REF	REF-REF	REF-REF	MISSING-REF	REF-REF	REF-REF	REF-REF	ALT-ALT
44595	PvP01_03_v2:252094	ALT-ALT	ALT-ALT	ALT-ALT	ALT-ALT	HET-REF	ALT-ALT	ALT-ALT	ALT-ALT	ALT-ALT	REF-REF	REF-REF	MISSING-ALT	ALT-ALT	ALT-ALT	REF-REF	ALT-MISSING	ALT-ALT	REF-REF	ALT-ALT	MISSING-REF	REF-REF	REF-REF	REF-REF	ALT-ALT	ALT-ALT	REF-REF	REF-REF	REF-REF	REF-REF	HET-REF	REF-REF	REF-REF	ALT-HET	ALT-ALT	ALT-ALT	ALT-ALT	ALT-ALT	REF-REF	ALT-ALT	ALT-ALT	ALT-ALT	ALT-ALT	HET-REF	MISSING-HET	ALT-HET	ALT-ALT	REF-REF	ALT-ALT
44595	PvP01_03_v2:252097	ALT-ALT	ALT-HET	ALT-ALT	ALT-ALT	HET-REF	REF-REF	ALT-ALT	REF-REF	REF-REF	REF-REF	REF-REF	MISSING-ALT	REF-REF	ALT-ALT	REF-REF	ALT-MISSING	REF-REF	REF-REF	REF-REF	MISSING-REF	REF-REF	REF-REF	REF-REF	REF-REF	REF-REF	REF-REF	REF-REF	REF-REF	REF-REF	HET-REF	REF-REF	REF-REF	ALT-ALT	REF-REF	ALT-ALT	REF-REF	REF-REF	REF-REF	REF-REF	REF-REF	REF-REF	REF-REF	REF-REF	MISSING-REF	REF-REF	REF-REF	REF-REF	ALT-ALT
44595	PvP01_03_v2:252103	ALT-ALT	ALT-HET	ALT-ALT	ALT-ALT	HET-REF	REF-REF	ALT-ALT	REF-REF	REF-REF	REF-REF	REF-REF	MISSING-ALT	REF-REF	ALT-ALT	REF-REF	ALT-ALT	REF-REF	REF-REF	REF-REF	MISSING-REF	REF-REF	REF-REF	REF-REF	REF-REF	REF-REF	REF-REF	REF-REF	REF-REF	REF-REF	HET-REF	REF-REF	REF-REF	ALT-HET	REF-REF	ALT-ALT	REF-REF	REF-REF	REF-REF	REF-REF	REF-REF	REF-REF	REF-REF	REF-REF	MISSING-REF	REF-REF	REF-REF	REF-REF	ALT-ALT
44595	PvP01_03_v2:252153	ALT-ALT	ALT-ALT	ALT-ALT	ALT-ALT	HET-REF	ALT-ALT	ALT-ALT	ALT-ALT	ALT-HET*	REF-REF	REF-REF	ALT-ALT	ALT-ALT	MISSING-ALT	REF-REF	ALT-REF	HET-HET	REF-REF	ALT-ALT	MISSING-REF	REF-REF	REF-REF	REF-REF	ALT-ALT	REF-REF	REF-REF	REF-REF	REF-REF	REF-REF	REF-REF	REF-REF	REF-REF	ALT-ALT	ALT-ALT	ALT-ALT	REF-REF	REF-REF	REF-REF	ALT-ALT*	ALT-ALT	ALT-ALT	ALT-ALT	REF-REF	MISSING-HET	ALT-HET	REF-REF	REF-REF	ALT-ALT
44595	PvP01_03_v2:252159	REF-REF	HET-HET	ALT-ALT	ALT-ALT	HET-REF	ALT-ALT	REF-REF	REF-REF	REF-REF	REF-REF	REF-REF	REF-REF	REF-REF	ALT-ALT	REF-REF	ALT-REF	REF-REF	REF-REF	REF-REF	MISSING-REF	REF-REF	REF-REF	REF-REF	REF-REF	REF-REF	REF-REF	REF-REF	REF-REF	REF-REF	REF-REF	REF-REF	REF-REF	REF-REF	REF-REF	ALT-ALT	REF-REF	REF-REF	REF-REF	REF-REF	REF-REF	REF-REF	REF-REF	REF-REF	MISSING-REF	REF-REF	REF-REF	REF-REF	ALT-ALT
44595	PvP01_03_v2:252170	ALT-ALT	ALT-ALT	ALT-ALT	ALT-ALT	HET-REF	ALT-ALT	ALT-ALT	ALT-ALT	ALT-HET	REF-REF	REF-REF	ALT-ALT	ALT-ALT	ALT-ALT	REF-REF	ALT-HET	HET-HET	REF-REF	ALT-ALT	MISSING-REF	REF-REF	REF-REF	REF-REF	ALT-ALT	REF-REF	REF-REF	REF-REF	REF-REF	REF-REF	REF-REF	REF-REF	REF-REF	ALT-ALT	ALT-ALT	ALT-ALT	REF-REF	REF-REF	REF-REF	ALT-ALT	ALT-ALT	ALT-ALT	ALT-ALT	REF-REF	HET-HET	ALT-HET	REF-REF	REF-REF	ALT-ALT
50287	PvP01_03_v2:536621	ALT-ALT	ALT-ALT	ALT-ALT	ALT-ALT	ALT-ALT	ALT-ALT	ALT-ALT	ALT-ALT	ALT-ALT	ALT-ALT	ALT-ALT	MISSING-ALT	ALT-ALT	ALT-ALT	ALT-ALT	ALT-MISSING	ALT-MISSING	ALT-ALT	ALT-ALT	MISSING-MISSING	ALT-ALT	ALT-MISSING	ALT-ALT	ALT-ALT	ALT-MISSING	ALT-ALT	ALT-MISSING	ALT-ALT	ALT-MISSING	ALT-ALT	ALT-ALT	ALT-ALT	ALT-ALT	ALT-ALT	ALT-MISSING	ALT-MISSING	ALT-ALT	ALT-ALT	ALT-ALT	ALT-ALT	ALT-ALT	ALT-ALT	ALT-ALT	ALT-ALT	ALT-ALT	ALT-ALT	ALT-ALT	ALT-ALT
50287	PvP01_03_v2:536630	ALT-ALT	ALT-ALT	ALT-ALT	ALT-ALT	HET-HET	ALT-ALT	ALT-ALT	ALT-ALT	ALT-ALT	ALT-ALT	ALT-ALT	MISSING-ALT	ALT-ALT	ALT-ALT	ALT-ALT	ALT-MISSING	ALT-MISSING	ALT-ALT	ALT-ALT	MISSING-MISSING	ALT-ALT	ALT-MISSING	ALT-ALT	ALT-ALT	ALT-MISSING	REF-REF	ALT-MISSING	ALT-ALT	ALT-MISSING	ALT-ALT	ALT-ALT	ALT-ALT	ALT-ALT	ALT-ALT	ALT-MISSING	ALT-MISSING	ALT-ALT	ALT-ALT	ALT-ALT	HET-HET	ALT-ALT	REF-REF	ALT-HET	ALT-ALT	ALT-ALT	ALT-ALT	ALT-ALT	ALT-ALT
50287	PvP01_03_v2:536651	ALT-ALT	ALT-ALT	ALT-ALT	ALT-ALT	ALT-ALT	ALT-ALT	ALT-ALT	ALT-ALT	ALT-ALT	ALT-ALT	ALT-ALT	MISSING-ALT	ALT-ALT	ALT-ALT	ALT-ALT	ALT-MISSING	ALT-MISSING	ALT-ALT	ALT-ALT	MISSING-MISSING	ALT-ALT	ALT-MISSING	ALT-ALT	ALT-ALT	ALT-MISSING	REF-REF	ALT-MISSING	ALT-ALT	ALT-MISSING	ALT-ALT	ALT-ALT	ALT-ALT	ALT-ALT	ALT-ALT	ALT-MISSING	ALT-MISSING	ALT-ALT	ALT-ALT	ALT-ALT	ALT-ALT	ALT-ALT	ALT-ALT	ALT-ALT	ALT-ALT	ALT-ALT	ALT-ALT	ALT-ALT	ALT-ALT
50287	PvP01_03_v2:536657	REF-REF	HET-HET	ALT-ALT	ALT-ALT	ALT-ALT	ALT-ALT	ALT-ALT	ALT-ALT	ALT-ALT	HET-HET	ALT-ALT	MISSING-ALT	ALT-ALT	ALT-ALT	ALT-ALT	ALT-MISSING	HET-MISSING	REF-REF	ALT-ALT	MISSING-MISSING	REF-REF	ALT-MISSING	ALT-ALT	REF-REF	ALT-MISSING	REF-REF	REF-MISSING	ALT-ALT	ALT-MISSING	REF-REF	ALT-ALT	REF-REF	REF-REF	HET-HET	REF-MISSING	REF-MISSING	REF-REF	ALT-ALT	ALT-ALT	ALT-ALT	REF-REF	ALT-ALT	HET-REF	HET-REF	ALT-ALT	REF-REF	HET-HET	ALT-ALT
50287	PvP01_03_v2:536711	ALT-ALT	ALT-MISSING	ALT-ALT	ALT-ALT	ALT-ALT	ALT-ALT	ALT-ALT	ALT-ALT	ALT-ALT	ALT-ALT	ALT-MISSING	MISSING-ALT	ALT-ALT	ALT-ALT	ALT-ALT	ALT-MISSING	ALT-MISSING	ALT-ALT	ALT-ALT	MISSING-MISSING	ALT-ALT	ALT-MISSING	ALT-ALT	ALT-ALT	ALT-MISSING	ALT-ALT	ALT-MISSING	ALT-ALT	ALT-MISSING	ALT-ALT	ALT-ALT	ALT-ALT	ALT-ALT	ALT-ALT	ALT-MISSING	ALT-MISSING	ALT-ALT	ALT-ALT	ALT-ALT	ALT-ALT	ALT-ALT	ALT-ALT	ALT-ALT	ALT-ALT	ALT-ALT	ALT-ALT	ALT-ALT	ALT-ALT
54827	PvP01_03_v2:763606	REF-REF	REF-MISSING	REF-REF	REF-REF	ALT-ALT	REF-REF	ALT-ALT	MISSING-ALT	REF-REF	ALT-MISSING	ALT-ALT	ALT-ALT	ALT-ALT	ALT-ALT	ALT-ALT	ALT-ALT	ALT-ALT	REF-REF	ALT-ALT	MISSING-ALT	ALT-ALT	ALT-ALT	ALT-ALT	ALT-ALT	ALT-ALT	ALT-ALT	ALT-ALT	ALT-ALT	ALT-ALT	ALT-ALT	ALT-ALT	ALT-ALT	ALT-ALT	ALT-ALT	ALT-ALT	ALT-ALT	ALT-ALT	ALT-ALT	ALT-ALT	ALT-ALT	ALT-ALT	ALT-ALT	ALT-ALT	MISSING-ALT	ALT-ALT	ALT-ALT	ALT-ALT	ALT-ALT
54827	PvP01_03_v2:763658	ALT-ALT	ALT-MISSING	ALT-ALT	ALT-ALT	HET-HET	ALT-ALT	REF-REF	MISSING-ALT	ALT-ALT	ALT-MISSING	ALT-ALT	MISSING-ALT	ALT-ALT	ALT-ALT	ALT-ALT	ALT-ALT	ALT-ALT	ALT-ALT	ALT-ALT	MISSING-ALT	ALT-ALT	ALT-ALT	ALT-ALT	ALT-ALT	ALT-ALT	ALT-ALT	ALT-ALT	ALT-ALT	ALT-ALT	ALT-ALT	ALT-ALT	ALT-ALT	ALT-ALT	ALT-ALT	ALT-ALT	ALT-ALT	ALT-ALT	ALT-ALT	ALT-ALT	ALT-ALT	ALT-ALT	ALT-ALT	ALT-ALT	MISSING-ALT	ALT-ALT	ALT-ALT	ALT-ALT	ALT-ALT
54827	PvP01_03_v2:763660	ALT-ALT	REF-MISSING	REF-REF	REF-REF	REF-REF	REF-REF	REF-REF	MISSING-REF	REF-REF	REF-MISSING	REF-REF	MISSING-REF	REF-REF	REF-REF	REF-REF	REF-REF	REF-REF	REF-REF	REF-REF	MISSING-REF	REF-REF	REF-REF	REF-REF	REF-REF	REF-REF	REF-REF	REF-REF	REF-REF	REF-REF	REF-REF	REF-REF	REF-REF	REF-REF	REF-REF	REF-REF	REF-REF	REF-REF	REF-REF	REF-REF	REF-REF	REF-REF	REF-REF	REF-REF	MISSING-REF	REF-REF	REF-REF	REF-REF	REF-REF
64721	PvP01_04_v2:361788	REF-REF	REF-REF	REF-REF	REF-REF	REF-REF	REF-REF	REF-REF	REF-REF	REF-REF	REF-REF	REF-REF	REF-REF	REF-REF	REF-REF	REF-REF	REF-REF	REF-REF	REF-REF	REF-REF	MISSING-REF	REF-REF	REF-REF	REF-REF	REF-REF	REF-REF	REF-REF	REF-MISSING	REF-REF	REF-REF	REF-REF	REF-REF	REF-REF	REF-REF	REF-REF	REF-REF	REF-REF	REF-REF	REF-REF	REF-REF	REF-REF	REF-REF	REF-REF	REF-REF	MISSING-REF	REF-REF	REF-REF	REF-REF	REF-REF
64721	PvP01_04_v2:361890	REF-REF	REF-REF	REF-REF	REF-REF	REF-REF	REF-REF	REF-REF	REF-REF	REF-REF	REF-REF	REF-REF	REF-REF	REF-REF	REF-REF	REF-REF	REF-REF	REF-REF	REF-REF	REF-REF	MISSING-REF	REF-REF	REF-REF	REF-REF	REF-REF	REF-REF	REF-REF	REF-MISSING	REF-REF	REF-REF	REF-REF	REF-REF	REF-REF	REF-REF	REF-REF	REF-REF	REF-REF	REF-REF	REF-REF	REF-REF	REF-REF	REF-REF	REF-REF	REF-REF	MISSING-REF	REF-REF	REF-REF	REF-REF	REF-REF
64721	PvP01_04_v2:361893	REF-REF	REF-REF	REF-REF	REF-REF	REF-REF	REF-REF	REF-REF	REF-REF	REF-REF	REF-REF	REF-REF	REF-REF	REF-REF	REF-REF	REF-REF	REF-REF	REF-REF	REF-REF	REF-REF	MISSING-REF	REF-REF	REF-REF	REF-REF	REF-REF	REF-REF	REF-REF	REF-MISSING	REF-REF	REF-REF	REF-REF	REF-REF	REF-REF	REF-REF	REF-REF	REF-REF	REF-REF	REF-REF	REF-REF	REF-REF	REF-REF	REF-REF	REF-REF	REF-REF	MISSING-REF	REF-REF	REF-REF	REF-REF	REF-REF
64721	PvP01_04_v2:361899	REF-REF	REF-REF	REF-REF	REF-REF	REF-REF	REF-REF	REF-REF	REF-REF	REF-REF	REF-REF	REF-REF	REF-REF	REF-REF	REF-REF	REF-REF	REF-REF	REF-REF	REF-REF	REF-REF	MISSING-REF	REF-REF	REF-REF	REF-REF	REF-REF	REF-REF	REF-REF	REF-MISSING	REF-REF	REF-REF	REF-REF	REF-REF	REF-REF	REF-REF	REF-REF	REF-REF	REF-REF	REF-REF	REF-REF	REF-REF	REF-REF	REF-REF	REF-REF	REF-REF	MISSING-REF	REF-REF	REF-REF	REF-REF	REF-REF
67489	PvP01_04_v2:500161	REF-REF	REF-REF	REF-REF	REF-REF	REF-REF	REF-REF	REF-REF	REF-REF	REF-REF	REF-REF	REF-REF	ALT-ALT	ALT-MISSING	REF-REF	REF-REF	REF-REF	REF-REF	REF-REF	REF-REF	ALT-ALT	REF-REF	REF-REF	REF-REF	REF-REF	REF-REF	REF-REF	REF-REF	REF-REF	REF-REF	HET-REF	REF-MISSING	REF-REF	REF-REF	REF-REF	REF-REF	REF-REF	REF-REF	REF-REF	REF-REF	REF-REF	REF-REF	REF-REF	REF-REF	REF-HET	REF-REF	REF-REF	REF-REF	REF-REF
67489	PvP01_04_v2:500175	ALT-ALT	ALT-ALT	ALT-ALT	ALT-ALT	ALT-ALT	ALT-ALT	ALT-ALT	ALT-ALT	ALT-ALT	ALT-ALT	ALT-ALT	ALT-ALT	ALT-MISSING	ALT-ALT	ALT-ALT	ALT-ALT	ALT-ALT	ALT-ALT	ALT-ALT	ALT-ALT	ALT-ALT	ALT-ALT	ALT-ALT	ALT-ALT	ALT-ALT	ALT-ALT	ALT-ALT	ALT-ALT	ALT-ALT	ALT-ALT	ALT-ALT	ALT-ALT	ALT-ALT	ALT-ALT	ALT-ALT	ALT-ALT	ALT-ALT	ALT-ALT	ALT-ALT	ALT-ALT	ALT-ALT	ALT-ALT	ALT-ALT	ALT-ALT	ALT-ALT	ALT-ALT	ALT-ALT	ALT-ALT
67489	PvP01_04_v2:500204	REF-REF	HET-REF	ALT-ALT	ALT-ALT	REF-REF	REF-REF	ALT-ALT	ALT-ALT	REF-REF	ALT-ALT	REF-REF	REF-REF	REF-MISSING	ALT-ALT	ALT-ALT	REF-REF	ALT-ALT	REF-REF	REF-REF	ALT-ALT	REF-REF	ALT-ALT	ALT-ALT	ALT-ALT	REF-REF	REF-REF	REF-REF	REF-REF	ALT-ALT	ALT-ALT	ALT-ALT	ALT-ALT	HET-HET	HET-HET	ALT-ALT	ALT-ALT	ALT-ALT	ALT-ALT	ALT-ALT	ALT-HET	ALT-ALT	ALT-ALT	ALT-ALT	MISSING-REF	ALT-ALT	ALT-ALT	REF-REF	REF-REF
67489	PvP01_04_v2:500205	REF-REF	HET-REF	ALT-ALT	ALT-ALT	REF-REF	REF-REF	ALT-ALT	REF-REF	REF-REF	ALT-ALT	REF-REF	REF-REF	REF-MISSING	ALT-ALT	HET-HET	REF-REF	REF-REF	REF-REF	REF-REF	REF-REF	REF-REF	REF-REF	ALT-ALT	REF-REF	REF-REF	REF-REF	REF-REF	REF-REF	REF-REF	REF-REF	REF-MISSING	REF-REF	HET-HET	HET-HET	REF-REF	ALT-ALT	ALT-ALT	REF-REF	REF-REF	REF-REF	REF-REF	ALT-ALT	REF-REF	MISSING-REF	REF-REF	ALT-ALT	REF-REF	REF-REF
67489	PvP01_04_v2:500266	REF-REF	REF-REF	REF-REF	REF-REF	REF-REF	REF-REF	REF-REF	MISSING-REF	REF-REF	REF-REF	REF-REF	REF-REF	REF-MISSING	REF-REF	REF-REF	REF-REF	REF-REF	REF-REF	REF-REF	REF-REF	REF-REF	REF-REF	REF-REF	MISSING-REF	REF-REF	REF-REF	REF-REF	REF-REF	REF-REF	REF-REF	REF-MISSING	REF-REF	REF-REF	REF-REF	REF-REF	REF-REF	REF-REF	REF-REF	REF-REF	REF-REF	REF-REF	REF-REF	REF-REF	REF-REF	REF-REF	REF-REF	REF-REF	REF-REF
67489	PvP01_04_v2:500273	REF-REF	REF-REF	REF-REF	REF-REF	REF-REF	REF-REF	REF-REF	REF-REF	REF-REF	REF-REF	REF-REF	REF-REF	REF-MISSING	REF-REF	REF-REF	REF-REF	REF-REF	REF-REF	REF-REF	REF-REF	REF-REF	REF-REF	REF-REF	MISSING-REF	REF-REF	REF-REF	REF-REF	REF-REF	REF-REF	REF-REF	REF-MISSING	REF-REF	REF-REF	REF-REF	REF-REF	REF-REF	REF-REF	REF-REF	REF-REF	REF-REF	REF-REF	REF-REF	REF-REF	MISSING-REF	REF-REF	REF-REF	REF-REF	REF-REF
74562	PvP01_04_v2:853862	REF-REF	HET-HET	REF-REF	REF-REF	REF-REF	REF-REF	REF-REF	ALT-ALT	REF-REF	ALT-ALT	ALT-ALT	REF-REF	REF-REF	REF-REF	REF-REF	REF-REF	HET-HET	REF-REF	ALT-ALT	MISSING-REF	REF-REF	REF-REF	ALT-ALT	ALT-ALT	ALT-ALT	REF-REF	ALT-ALT	ALT-ALT	REF-REF	HET-HET	REF-REF	ALT-ALT	ALT-ALT	HET-HET	REF-REF	ALT-ALT	ALT-ALT	REF-REF	ALT-ALT	REF-REF	ALT-ALT	ALT-ALT	HET-REF	MISSING-REF	REF-REF	ALT-ALT	REF-REF	ALT-ALT
74562	PvP01_04_v2:853900	ALT-ALT	REF-REF	REF-REF	REF-REF	REF-REF	ALT-ALT	REF-REF	ALT-ALT	ALT-ALT	ALT-ALT	REF-REF	REF-REF	REF-REF	ALT-ALT	HET-HET	ALT-ALT	HET-HET	REF-REF	REF-REF	MISSING-REF	REF-REF	ALT-ALT	REF-REF	REF-REF	REF-REF	REF-REF	REF-REF	REF-REF	ALT-ALT	ALT-HET	ALT-ALT	REF-REF	REF-REF	REF-REF	ALT-ALT	REF-REF	REF-REF	ALT-ALT	REF-REF	REF-REF	REF-REF	REF-REF	HET-REF	MISSING-ALT	REF-REF	REF-REF	HET-REF	ALT-ALT
74562	PvP01_04_v2:853944	ALT-ALT	ALT-ALT	ALT-ALT	ALT-ALT	ALT-ALT	ALT-ALT	ALT-ALT	ALT-ALT	ALT-ALT	ALT-ALT	ALT-ALT	ALT-ALT	ALT-ALT	ALT-ALT	ALT-ALT	ALT-ALT	ALT-ALT	ALT-ALT	ALT-ALT	MISSING-ALT	ALT-ALT	ALT-ALT	ALT-ALT	ALT-ALT	ALT-ALT	ALT-ALT	ALT-ALT	ALT-ALT	ALT-ALT	ALT-ALT	ALT-ALT	ALT-ALT	ALT-ALT	ALT-ALT	ALT-ALT	ALT-ALT	ALT-ALT	ALT-ALT	ALT-ALT	ALT-ALT	ALT-ALT	ALT-ALT	ALT-ALT	MISSING-ALT	ALT-ALT	ALT-ALT	ALT-ALT	ALT-ALT
81132	PvP01_05_v2:170477	REF-REF	ALT-ALT	ALT-ALT	ALT-ALT	REF-REF	REF-REF	ALT-ALT	ALT-ALT	ALT-ALT	ALT-ALT	ALT-ALT	MISSING-REF	ALT-ALT	ALT-ALT	ALT-ALT	ALT-ALT	ALT-ALT	ALT-ALT	ALT-ALT	MISSING-REF	ALT-ALT	ALT-ALT	ALT-ALT	ALT-ALT	ALT-ALT	ALT-ALT	ALT-ALT	ALT-ALT	REF-REF	HET-REF	ALT-ALT	MISSING-ALT	ALT-ALT	REF-REF	ALT-ALT	REF-REF	REF-REF	ALT-ALT	ALT-ALT	HET-HET	ALT-ALT	REF-REF	HET-HET	MISSING-ALT	ALT-ALT	REF-REF	ALT-ALT	ALT-ALT
81132	PvP01_05_v2:170511	REF-REF	HET-REF	ALT-ALT	ALT-ALT	REF-REF	REF-REF	REF-REF	ALT-ALT	ALT-ALT	ALT-ALT	REF-REF	MISSING-REF	ALT-ALT	ALT-ALT	REF-REF	REF-REF	REF-REF	REF-REF	ALT-ALT	MISSING-REF	REF-REF	ALT-ALT	ALT-ALT	ALT-ALT	REF-REF	HET-HET	REF-REF	ALT-ALT	REF-REF	REF-REF	ALT-ALT	MISSING-ALT	ALT-HET	REF-REF	ALT-ALT	REF-REF	REF-REF	ALT-ALT	ALT-ALT	HET-HET	ALT-ALT	REF-REF	HET-HET	ALT-HET	REF-REF	REF-REF	HET-HET	ALT-ALT
81132	PvP01_05_v2:170534	REF-REF	ALT-ALT	REF-REF	REF-REF	REF-REF	REF-REF	REF-REF	REF-REF	REF-REF	REF-REF	ALT-ALT	MISSING-REF	REF-REF	REF-REF	ALT-ALT	REF-REF	REF-REF	ALT-ALT	REF-REF	REF-REF	REF-REF	REF-REF	REF-REF	REF-REF	REF-REF	REF-REF	REF-REF	REF-REF	REF-REF	REF-REF	REF-REF	REF-REF	REF-REF	REF-REF	REF-REF	REF-REF	REF-REF	REF-REF	REF-REF	REF-REF	REF-REF	REF-REF	REF-REF	REF-REF	REF-REF	REF-REF	REF-REF	REF-REF
81132	PvP01_05_v2:170547	REF-REF	REF-REF	REF-REF	REF-REF	REF-REF	REF-REF	REF-REF	REF-REF	REF-REF	REF-REF	REF-REF	MISSING-REF	REF-REF	REF-REF	REF-REF	REF-REF	REF-REF	REF-REF	REF-REF	REF-REF	REF-REF	REF-REF	REF-REF	REF-REF	REF-REF	REF-REF	REF-REF	REF-REF	REF-REF	REF-REF	REF-REF	REF-REF	REF-REF	REF-REF	REF-REF	REF-REF	REF-REF	REF-REF	REF-REF	REF-REF	REF-REF	REF-REF	REF-REF	REF-REF	REF-REF	REF-REF	REF-REF	REF-REF
87526	PvP01_05_v2:490199	ALT-ALT	ALT-ALT	ALT-ALT	ALT-ALT	ALT-ALT	ALT-ALT	ALT-ALT	ALT-ALT	ALT-ALT	ALT-ALT	ALT-ALT	MISSING-ALT	ALT-ALT	ALT-ALT	ALT-ALT	ALT-ALT	ALT-ALT	ALT-ALT	ALT-ALT	ALT-ALT	ALT-ALT	ALT-ALT	ALT-ALT	ALT-ALT	ALT-ALT	ALT-ALT	ALT-ALT	ALT-ALT	ALT-ALT	ALT-ALT	ALT-ALT	ALT-ALT	ALT-ALT	ALT-ALT	ALT-ALT	ALT-ALT	ALT-ALT	ALT-ALT	ALT-ALT	ALT-ALT	ALT-ALT	ALT-ALT	ALT-ALT	ALT-ALT	ALT-ALT	ALT-ALT	ALT-ALT	ALT-ALT
87526	PvP01_05_v2:490220	REF-REF	REF-REF	REF-REF	REF-REF	REF-REF	REF-REF	REF-REF	REF-REF	REF-REF	REF-REF	REF-REF	MISSING-REF	REF-REF	REF-REF	REF-REF	REF-REF	REF-REF	REF-REF	REF-REF	REF-REF	REF-REF	REF-REF	REF-REF	REF-REF	REF-REF	REF-REF	REF-REF	REF-REF	REF-REF	REF-REF	REF-REF	REF-REF	REF-REF	REF-REF	REF-REF	REF-REF	REF-REF	REF-REF	REF-REF	REF-REF	REF-REF	REF-REF	REF-REF	REF-REF	REF-REF	REF-REF	REF-REF	REF-REF
87526	PvP01_05_v2:490223	ALT-ALT	HET-ALT	ALT-ALT	ALT-ALT	ALT-ALT	ALT-ALT	ALT-ALT	ALT-ALT	ALT-ALT	ALT-ALT	ALT-ALT	MISSING-ALT	ALT-ALT	REF-REF	ALT-HET	ALT-ALT	REF-REF	ALT-ALT	REF-REF	REF-REF	ALT-ALT	ALT-ALT	ALT-ALT	ALT-ALT	ALT-ALT	REF-REF	ALT-ALT	ALT-ALT	ALT-ALT	ALT-ALT	REF-REF	ALT-ALT	HET-REF	HET-REF	REF-REF	REF-REF	REF-REF	ALT-ALT	ALT-ALT	ALT-ALT	ALT-ALT	ALT-ALT	HET-HET	HET-REF	REF-REF	REF-REF	ALT-ALT	REF-REF
87526	PvP01_05_v2:490244	ALT-ALT	ALT-ALT	ALT-ALT	ALT-ALT	ALT-ALT	ALT-ALT	ALT-ALT	ALT-ALT	ALT-ALT	ALT-ALT	ALT-ALT	MISSING-ALT	ALT-ALT	ALT-ALT	ALT-ALT	ALT-ALT	ALT-ALT	ALT-ALT	ALT-ALT	ALT-ALT	ALT-ALT	ALT-ALT	ALT-ALT	ALT-ALT	ALT-ALT	ALT-ALT	ALT-ALT	ALT-ALT	ALT-ALT	ALT-ALT	ALT-ALT	ALT-ALT	ALT-ALT	ALT-ALT	ALT-ALT	ALT-ALT	ALT-ALT	ALT-ALT	ALT-ALT	ALT-ALT	ALT-ALT	ALT-ALT	ALT-ALT	ALT-ALT	ALT-ALT	ALT-ALT	ALT-ALT	ALT-ALT
93261	PvP01_05_v2:776829	ALT-ALT	ALT-ALT	ALT-ALT	ALT-ALT	ALT-ALT	ALT-ALT	ALT-ALT	ALT-ALT	ALT-ALT	ALT-ALT	ALT-ALT	ALT-ALT	ALT-ALT	ALT-ALT	ALT-ALT	ALT-ALT	ALT-ALT	ALT-ALT	ALT-ALT	MISSING-ALT	ALT-ALT	ALT-ALT	ALT-ALT	ALT-ALT	ALT-ALT	ALT-ALT	ALT-ALT	ALT-ALT	ALT-ALT	ALT-ALT	ALT-ALT	ALT-ALT	ALT-ALT	ALT-ALT	ALT-ALT	ALT-ALT	ALT-ALT	ALT-ALT	ALT-ALT	ALT-ALT	ALT-ALT	ALT-ALT	ALT-ALT	MISSING-ALT	ALT-ALT	ALT-ALT	ALT-ALT	ALT-ALT
93261	PvP01_05_v2:776958	REF-REF	REF-REF	REF-REF	REF-REF	REF-REF	REF-REF	REF-REF	MISSING-REF	REF-REF	REF-REF	REF-REF	REF-REF	REF-REF	REF-REF	REF-REF	REF-REF	REF-REF	REF-REF	REF-REF	MISSING-REF	REF-REF	REF-REF	REF-REF	REF-REF	REF-REF	REF-REF	REF-REF	REF-REF	REF-REF	REF-REF	REF-REF	REF-REF	HET-HET	REF-REF	REF-REF	REF-REF	REF-REF	REF-REF	REF-REF	REF-REF	REF-REF	REF-REF	REF-REF	REF-REF	REF-REF	REF-REF	REF-REF	REF-REF
93261	PvP01_05_v2:776964	ALT-ALT	REF-REF	REF-REF	REF-REF	REF-REF	REF-REF	REF-REF	REF-REF	REF-REF	REF-REF	REF-REF	REF-REF	REF-REF	REF-REF	REF-REF	REF-REF	REF-REF	REF-REF	REF-REF	MISSING-REF	REF-REF	REF-REF	REF-REF	REF-REF	REF-REF	REF-REF	REF-REF	REF-REF	REF-REF	REF-REF	REF-REF	REF-REF	REF-REF	REF-REF	REF-REF	REF-REF	REF-REF	REF-REF	REF-REF	REF-REF	REF-REF	REF-REF	REF-REF	REF-REF	REF-REF	REF-REF	REF-REF	REF-REF
93261	PvP01_05_v2:776973	REF-REF	REF-REF	REF-REF	REF-REF	REF-REF	REF-REF	REF-REF	REF-REF	REF-REF	REF-REF	REF-REF	REF-REF	REF-REF	REF-REF	REF-REF	REF-REF	REF-REF	REF-REF	REF-REF	MISSING-REF	REF-REF	REF-REF	REF-REF	REF-REF	REF-REF	REF-REF	REF-REF	REF-REF	REF-REF	REF-REF	REF-REF	REF-REF	REF-REF	REF-REF	REF-REF	REF-REF	REF-REF	REF-REF	REF-REF	REF-REF	REF-REF	REF-REF	REF-REF	REF-REF	REF-REF	REF-REF	REF-REF	REF-REF
92164	PvP01_05_v2:722014	ALT-ALT	ALT-ALT	ALT-ALT	ALT-ALT	ALT-ALT	ALT-ALT	ALT-ALT	ALT-ALT	ALT-ALT	ALT-ALT	ALT-ALT	MISSING-ALT	ALT-ALT	ALT-ALT	HET-HET	ALT-ALT	ALT-ALT	ALT-ALT	ALT-ALT	ALT-ALT	ALT-ALT	ALT-ALT	ALT-ALT	ALT-ALT	ALT-ALT	ALT-ALT	ALT-ALT	ALT-ALT	ALT-ALT	ALT-ALT	ALT-ALT	ALT-ALT	ALT-ALT	ALT-ALT	ALT-ALT	ALT-ALT	ALT-ALT	ALT-ALT	ALT-ALT	ALT-ALT	ALT-ALT	ALT-ALT	ALT-ALT	ALT-ALT	ALT-ALT	ALT-ALT	ALT-ALT	ALT-ALT
92164	PvP01_05_v2:722044	ALT-ALT	ALT-ALT	ALT-ALT	ALT-ALT	ALT-ALT	ALT-ALT	ALT-ALT	ALT-ALT	ALT-ALT	ALT-ALT	ALT-ALT	ALT-ALT	ALT-ALT	ALT-ALT	HET-HET	ALT-ALT	ALT-ALT	ALT-ALT	ALT-ALT	ALT-ALT	ALT-ALT	ALT-ALT	ALT-ALT	ALT-ALT	ALT-ALT	ALT-ALT	ALT-ALT	ALT-ALT	ALT-ALT	ALT-ALT	ALT-ALT	ALT-ALT	ALT-ALT	ALT-ALT	ALT-ALT	ALT-ALT	ALT-ALT	ALT-ALT	ALT-ALT	ALT-ALT	ALT-ALT	ALT-ALT	ALT-ALT	ALT-ALT	ALT-ALT	ALT-ALT	ALT-ALT	ALT-ALT
92164	PvP01_05_v2:722067	REF-REF	HET-MISSING	ALT-ALT	ALT-ALT	ALT-ALT	ALT-ALT	ALT-ALT	REF-REF	ALT-ALT	REF-REF	ALT-ALT	ALT-ALT	ALT-ALT	REF-REF	HET-REF	ALT-ALT	ALT-ALT	ALT-ALT	ALT-ALT	ALT-ALT	ALT-ALT	ALT-ALT	ALT-ALT	ALT-ALT	ALT-ALT	ALT-ALT	ALT-ALT	ALT-ALT	ALT-ALT	ALT-ALT	ALT-ALT	ALT-ALT	ALT-ALT	ALT-ALT	ALT-ALT	ALT-ALT	ALT-ALT	ALT-ALT	ALT-ALT	ALT-ALT	ALT-ALT	ALT-ALT	ALT-ALT	ALT-ALT	ALT-ALT	ALT-ALT	ALT-ALT	ALT-ALT
92164	PvP01_05_v2:722089	REF-REF	REF-MISSING	REF-REF	REF-REF	REF-REF	REF-REF	REF-REF	REF-REF	REF-REF	REF-REF	REF-REF	REF-REF	REF-REF	REF-REF	REF-REF	REF-REF	REF-REF	REF-REF	REF-REF	REF-REF	REF-REF	REF-REF	REF-REF	REF-REF	REF-REF	REF-REF	REF-REF	REF-REF	REF-REF	REF-REF	REF-REF	REF-REF	REF-REF	REF-REF	REF-REF	REF-REF	REF-REF	REF-REF	REF-REF	REF-REF	REF-REF	REF-REF	REF-REF	REF-REF	REF-REF	REF-REF	REF-REF	REF-REF
100236	PvP01_05_v2:1125681	ALT-ALT	HET-ALT	ALT-ALT	ALT-ALT	HET-HET	ALT-ALT	ALT-ALT	ALT-ALT	ALT-ALT	ALT-ALT	ALT-ALT	ALT-ALT	REF-REF	REF-REF	HET-HET	ALT-ALT	ALT-ALT	ALT-ALT	REF-REF	MISSING-REF	ALT-ALT	REF-REF	ALT-ALT	ALT-ALT	ALT-ALT	ALT-ALT	ALT-MISSING	ALT-ALT	REF-REF	HET-HET	REF-REF	REF-REF	ALT-ALT	HET-HET	REF-MISSING	ALT-ALT	ALT-ALT	REF-REF	ALT-ALT	ALT-ALT	ALT-ALT	REF-REF	HET-HET	REF-REF	ALT-ALT	ALT-ALT	ALT-ALT	ALT-ALT
100236	PvP01_05_v2:1125699	REF-REF	REF-REF	REF-REF	REF-REF	REF-REF	REF-REF	ALT-ALT	REF-REF	REF-REF	REF-REF	REF-REF	REF-REF	REF-REF	REF-REF	REF-REF	REF-REF	REF-REF	REF-REF	REF-REF	MISSING-REF	REF-REF	REF-REF	REF-REF	REF-REF	REF-MISSING	REF-REF	REF-MISSING	REF-REF	REF-MISSING	REF-REF	REF-REF	REF-REF	REF-REF	REF-REF	REF-MISSING	REF-REF	REF-REF	REF-REF	REF-REF	REF-REF	REF-REF	REF-REF	REF-REF	REF-REF	REF-REF	REF-REF	REF-REF	REF-REF
100236	PvP01_05_v2:1125748	ALT-HET	HET-HET	REF-REF	REF-REF	ALT-ALT	REF-REF	ALT-HET	MISSING-ALT	ALT-ALT	ALT-ALT	ALT-ALT	ALT-ALT	REF-REF	MISSING-REF	HET-REF	ALT-HET	ALT-ALT	ALT-ALT	REF-REF	MISSING-REF	ALT-HET	REF-REF	ALT-HET	ALT-ALT	ALT-MISSING	ALT-ALT	ALT-MISSING	ALT-ALT	REF-MISSING	HET-REF	REF-REF	REF-REF	ALT-HET	HET-HET	REF-MISSING	ALT-ALT	ALT-ALT	REF-REF	ALT-HET	ALT-ALT	ALT-HET	REF-REF	HET-HET	MISSING-REF	ALT-ALT	ALT-HET	ALT-ALT	ALT-HET
104765	PvP01_05_v2:1352102	ALT-ALT	ALT-MISSING	ALT-ALT	ALT-ALT	ALT-HET	ALT-ALT	ALT-ALT	ALT-ALT	REF-REF	HET-REF	ALT-ALT	ALT-ALT	ALT-ALT	ALT-ALT	ALT-ALT	ALT-ALT	REF-REF	ALT-ALT	ALT-ALT	ALT-ALT	REF-REF	ALT-ALT	REF-REF	ALT-ALT	ALT-ALT	ALT-ALT	ALT-ALT	ALT-ALT	ALT-ALT	ALT-ALT	ALT-ALT	ALT-HET	ALT-HET	ALT-ALT	REF-REF	ALT-ALT	ALT-ALT	ALT-ALT	ALT-ALT	ALT-ALT	ALT-ALT	ALT-ALT	ALT-HET	MISSING-ALT	ALT-ALT	ALT-ALT	ALT-ALT	ALT-ALT
104765	PvP01_05_v2:1352147	REF-REF	REF-REF	REF-REF	REF-REF	REF-REF	REF-REF	REF-REF	MISSING-REF	REF-REF	REF-REF	REF-REF	REF-REF	REF-REF	REF-REF	REF-REF	REF-REF	REF-REF	REF-REF	REF-REF	MISSING-REF	REF-REF	REF-REF	REF-REF	REF-REF	REF-REF	REF-REF	REF-REF	REF-REF	REF-REF	REF-REF	REF-REF	REF-REF	REF-REF	REF-REF	REF-REF	REF-REF	REF-REF	REF-REF	REF-REF	REF-REF	REF-REF	REF-REF	REF-REF	MISSING-REF	REF-REF	REF-REF	REF-REF	REF-REF
104765	PvP01_05_v2:1352159	REF-REF	REF-REF	REF-REF	REF-REF	REF-REF	REF-REF	REF-REF	MISSING-REF	REF-REF	REF-REF	REF-REF	REF-REF	REF-REF	REF-REF	REF-REF	REF-REF	REF-REF	REF-REF	REF-REF	REF-REF	REF-REF	REF-REF	REF-REF	REF-REF	REF-REF	REF-REF	REF-REF	REF-REF	REF-REF	REF-REF	REF-REF	REF-REF	REF-REF	REF-REF	REF-REF	REF-REF	REF-REF	REF-REF	REF-REF	REF-REF	REF-REF	REF-REF	REF-REF	MISSING-REF	REF-REF	REF-REF	REF-REF	REF-REF
104765	PvP01_05_v2:1352165	REF-REF	REF-REF	REF-REF	REF-REF	REF-REF	REF-REF	REF-REF	MISSING-REF	REF-REF	REF-REF	REF-REF	REF-REF	REF-REF	REF-REF	REF-REF	REF-REF	REF-REF	REF-REF	REF-REF	REF-REF	REF-REF	REF-REF	REF-REF	REF-REF	REF-REF	REF-REF	REF-REF	REF-REF	REF-REF	REF-REF	REF-REF	REF-REF	REF-REF	REF-REF	REF-REF	REF-REF	REF-REF	REF-REF	REF-REF	REF-REF	REF-REF	REF-REF	REF-REF	MISSING-REF	REF-REF	REF-REF	REF-REF	REF-REF
118844	PvP01_06_v2:531257	ALT-ALT	ALT-ALT	ALT-ALT	ALT-ALT	ALT-ALT	ALT-ALT	ALT-ALT	ALT-ALT	ALT-ALT	ALT-ALT	ALT-ALT	MISSING-ALT	ALT-ALT	ALT-ALT	ALT-ALT	ALT-ALT	ALT-ALT	ALT-ALT	ALT-ALT	MISSING-ALT	ALT-ALT	ALT-ALT	ALT-ALT	ALT-ALT	ALT-ALT	ALT-ALT	ALT-ALT	ALT-ALT	ALT-ALT	ALT-ALT	ALT-ALT	ALT-ALT	ALT-ALT	ALT-ALT	ALT-ALT	ALT-ALT	ALT-ALT	ALT-ALT	ALT-ALT	ALT-ALT	ALT-ALT	ALT-ALT	ALT-ALT	ALT-ALT	REF-REF	ALT-ALT	HET-HET	ALT-ALT
118844	PvP01_06_v2:531270	ALT-ALT	ALT-ALT	ALT-ALT	ALT-ALT	ALT-ALT	ALT-ALT	ALT-ALT	ALT-ALT	ALT-ALT	ALT-ALT	ALT-ALT	MISSING-ALT	ALT-ALT	ALT-ALT	ALT-ALT	ALT-ALT	ALT-ALT	ALT-ALT	ALT-ALT	MISSING-ALT	ALT-ALT	ALT-ALT	ALT-ALT	ALT-ALT	ALT-ALT	ALT-ALT	ALT-ALT	ALT-ALT	ALT-ALT	ALT-ALT	ALT-ALT	ALT-ALT	ALT-ALT	ALT-ALT	ALT-ALT	ALT-ALT	ALT-ALT	ALT-ALT	ALT-ALT	ALT-ALT	ALT-ALT	ALT-ALT	ALT-ALT	ALT-ALT	REF-REF	ALT-ALT	HET-HET	ALT-ALT
118844	PvP01_06_v2:531289	ALT-ALT	REF-REF	REF-REF	REF-REF	REF-REF	ALT-ALT	ALT-ALT	ALT-ALT	REF-REF	REF-REF	REF-REF	MISSING-REF	REF-REF	REF-REF	REF-REF	REF-REF	REF-REF	REF-REF	REF-REF	REF-REF	REF-REF	REF-REF	REF-REF	REF-REF	REF-REF	REF-REF	REF-REF	REF-REF	ALT-ALT	REF-REF	ALT-ALT	REF-REF	REF-REF	REF-REF	REF-REF	REF-REF	REF-REF	REF-REF	REF-REF	REF-REF	REF-REF	ALT-ALT	HET-HET	HET-REF	REF-REF	REF-REF	REF-REF	ALT-ALT
118844	PvP01_06_v2:531294	REF-REF	HET-HET	ALT-ALT	ALT-ALT	ALT-ALT	ALT-ALT	ALT-ALT	ALT-ALT	ALT-ALT	ALT-ALT	ALT-ALT	MISSING-ALT	ALT-ALT	ALT-ALT	ALT-ALT	ALT-ALT	HET-HET	REF-REF	REF-REF	REF-REF	ALT-ALT	REF-REF	REF-REF	REF-REF	ALT-ALT	REF-REF	REF-REF	ALT-ALT	ALT-ALT	HET-HET	ALT-ALT	REF-REF	REF-REF	REF-REF	REF-REF	REF-REF	REF-REF	REF-REF	ALT-HET	REF-REF	REF-REF	ALT-ALT	HET-HET	HET-REF	REF-REF	REF-REF	HET-HET	ALT-ALT
118844	PvP01_06_v2:531303	REF-REF	REF-REF	REF-REF	REF-REF	REF-REF	REF-REF	REF-REF	REF-REF	REF-REF	REF-REF	REF-REF	REF-REF	REF-REF	REF-REF	REF-REF	REF-REF	REF-REF	REF-REF	REF-REF	REF-REF	REF-REF	REF-REF	REF-REF	REF-REF	REF-REF	REF-REF	REF-REF	REF-REF	REF-REF	REF-REF	REF-REF	REF-REF	REF-REF	REF-REF	REF-REF	REF-REF	REF-REF	REF-REF	REF-REF	REF-REF	REF-REF	REF-REF	REF-REF	REF-REF	REF-REF	REF-REF	REF-REF	REF-REF
118844	PvP01_06_v2:531359	ALT-ALT	REF-REF	REF-REF	REF-REF	REF-REF	REF-REF	REF-REF	REF-REF	REF-REF	REF-REF	REF-REF	REF-REF	REF-REF	REF-REF	REF-REF	REF-REF	REF-REF	REF-REF	REF-REF	REF-REF	REF-REF	REF-REF	REF-REF	REF-REF	REF-REF	REF-REF	REF-REF	REF-REF	REF-REF	REF-REF	REF-REF	REF-REF	REF-REF	REF-REF	REF-REF	REF-REF	REF-REF	REF-REF	REF-REF	REF-REF	REF-REF	REF-REF	REF-REF	MISSING-REF	REF-REF	REF-REF	REF-REF	REF-REF
118844	PvP01_06_v2:531370	ALT-ALT	ALT-ALT	ALT-ALT	ALT-ALT	ALT-ALT	ALT-ALT	ALT-ALT	ALT-ALT	ALT-ALT	ALT-ALT	ALT-ALT	ALT-ALT	ALT-ALT	ALT-ALT	ALT-ALT	ALT-ALT	REF-REF	REF-REF	REF-REF	REF-REF	REF-REF	ALT-ALT	REF-REF	MISSING-REF	REF-REF	REF-REF	REF-REF	ALT-ALT	ALT-ALT	HET-HET	ALT-ALT	REF-REF	REF-REF	HET-REF	REF-REF	REF-REF	REF-REF	ALT-ALT	REF-REF	REF-REF	REF-REF	ALT-ALT	HET-REF	MISSING-REF	REF-REF	REF-REF	REF-REF	REF-REF
118844	PvP01_06_v2:531390	REF-REF	REF-REF	REF-REF	REF-REF	REF-REF	REF-REF	REF-REF	REF-REF	REF-REF	REF-REF	REF-REF	REF-REF	REF-REF	REF-REF	REF-REF	REF-REF	REF-REF	REF-REF	REF-REF	REF-REF	REF-REF	ALT-ALT	REF-REF	REF-REF	REF-REF	REF-REF	REF-REF	REF-REF	REF-REF	REF-REF	ALT-ALT	REF-REF	REF-REF	REF-REF	REF-REF	REF-REF	REF-REF	ALT-ALT	REF-REF	REF-REF	REF-REF	REF-REF	HET-REF	MISSING-REF	REF-REF	REF-REF	REF-REF	REF-REF
118844	PvP01_06_v2:531393	ALT-ALT	HET-HET	ALT-ALT	ALT-ALT	ALT-ALT	REF-REF	REF-REF	REF-REF	REF-REF	REF-REF	ALT-ALT	ALT-ALT	REF-REF	ALT-ALT	REF-REF	REF-REF	REF-REF	REF-REF	REF-REF	REF-REF	REF-REF	REF-REF	REF-REF	REF-REF	REF-REF	REF-REF	REF-REF	ALT-ALT	REF-REF	REF-REF	REF-REF	REF-REF	REF-REF	REF-REF	REF-REF	REF-REF	REF-REF	REF-REF	REF-REF	REF-REF	REF-REF	REF-REF	REF-REF	MISSING-REF	REF-REF	REF-REF	REF-REF	REF-REF
127882	PvP01_06_v2:983158	REF-REF	REF-REF	REF-REF	REF-REF	REF-REF	REF-REF	REF-REF	REF-REF	REF-REF	REF-REF	REF-REF	REF-REF	REF-REF	REF-REF	REF-REF	REF-REF	REF-REF	REF-REF	REF-REF	REF-REF	REF-REF	REF-REF	REF-REF	REF-REF	REF-REF	REF-REF	REF-REF	REF-REF	REF-REF	REF-REF	REF-REF	REF-REF	REF-REF	REF-REF	REF-REF	REF-REF	REF-REF	REF-REF	REF-REF	REF-REF	REF-REF	REF-REF	HET-REF	REF-REF	REF-REF	REF-REF	REF-REF	REF-REF
127882	PvP01_06_v2:983175	ALT-ALT	HET-HET	ALT-ALT	ALT-ALT	HET-HET	REF-REF	ALT-ALT	REF-REF	REF-REF	REF-REF	ALT-ALT	REF-REF	REF-REF	REF-REF	REF-REF	REF-REF	HET-HET	REF-REF	REF-REF	ALT-ALT	ALT-ALT	ALT-ALT	REF-REF	REF-REF	ALT-ALT	ALT-ALT	ALT-ALT	REF-REF	REF-REF	REF-REF	REF-REF	REF-REF	HET-HET	HET-HET	REF-REF	ALT-ALT	ALT-ALT	ALT-ALT	REF-REF	HET-HET	REF-REF	REF-REF	REF-REF	REF-REF	REF-REF	ALT-ALT	HET-HET	REF-REF
127882	PvP01_06_v2:983177	REF-REF	REF-HET	REF-REF	REF-REF	REF-REF	ALT-ALT	REF-REF	REF-REF	REF-REF	REF-REF	REF-REF	REF-REF	REF-REF	REF-REF	REF-REF	REF-REF	REF-REF	REF-REF	REF-REF	REF-REF	REF-REF	REF-REF	REF-REF	REF-REF	REF-REF	REF-REF	REF-REF	REF-REF	REF-REF	ALT-HET	REF-REF	ALT-ALT	REF-REF	HET-REF	REF-REF	REF-REF	REF-REF	REF-REF	ALT-ALT	REF-REF	REF-REF	REF-REF	HET-REF	REF-REF	REF-REF	REF-REF	REF-REF	ALT-ALT
127882	PvP01_06_v2:983182	REF-REF	REF-HET	REF-REF	REF-REF	REF-REF	ALT-ALT	REF-REF	REF-REF	REF-REF	REF-REF	REF-REF	REF-REF	REF-REF	REF-REF	REF-REF	REF-REF	REF-REF	REF-REF	REF-REF	REF-REF	REF-REF	REF-REF	REF-REF	REF-REF	REF-REF	REF-REF	REF-REF	REF-REF	REF-REF	ALT-HET	REF-REF	ALT-ALT	REF-REF	HET-REF	REF-REF	REF-REF	REF-REF	REF-REF	ALT-ALT	REF-REF	REF-REF	REF-REF	HET-REF	REF-REF	REF-REF	REF-REF	REF-REF	ALT-ALT
127882	PvP01_06_v2:983193	ALT-ALT	HET-ALT	ALT-ALT	ALT-ALT	HET-REF	REF-REF	ALT-ALT	ALT-ALT	REF-REF	REF-REF	ALT-ALT	ALT-ALT	REF-REF	ALT-ALT	ALT-ALT	ALT-ALT	ALT-ALT	REF-REF	REF-REF	ALT-ALT	ALT-ALT	ALT-ALT	REF-REF	REF-REF	ALT-ALT	ALT-ALT	ALT-ALT	REF-REF	HET-REF	HET-HET	HET-REF	ALT-ALT	ALT-ALT	ALT-ALT	HET-REF	ALT-ALT	ALT-ALT	ALT-ALT	ALT-ALT	ALT-ALT	REF-REF	REF-REF	HET-REF	ALT-ALT	ALT-ALT	ALT-ALT	ALT-ALT	ALT-ALT
127882	PvP01_06_v2:983275	REF-REF	REF-HET	REF-REF	REF-REF	REF-REF	ALT-ALT	REF-REF	ALT-ALT	REF-REF	REF-REF	REF-REF	ALT-ALT	REF-REF	ALT-ALT	ALT-ALT	ALT-ALT	ALT-ALT	REF-REF	REF-REF	ALT-ALT	ALT-ALT	ALT-ALT	REF-REF	REF-REF	ALT-ALT	ALT-ALT	ALT-ALT	REF-REF	HET-HET	HET-HET	HET-HET	ALT-ALT	ALT-ALT	ALT-ALT	HET-HET	ALT-ALT	ALT-ALT	ALT-ALT	ALT-ALT	ALT-ALT	REF-REF	REF-REF	HET-HET	ALT-HET	ALT-ALT	ALT-ALT	ALT-ALT	ALT-ALT
127882	PvP01_06_v2:983294	ALT-ALT	ALT-HET	ALT-ALT	ALT-ALT	ALT-ALT	REF-REF	ALT-ALT	REF-REF	ALT-ALT	ALT-ALT	ALT-ALT	MISSING-REF	ALT-ALT	REF-REF	REF-REF	REF-REF	REF-REF	ALT-ALT	ALT-ALT	REF-REF	REF-REF	REF-REF	ALT-ALT	ALT-ALT	REF-REF	REF-REF	REF-REF	ALT-ALT	HET-HET	HET-REF	HET-HET	REF-REF	REF-REF	REF-REF	HET-HET	REF-REF	REF-REF	REF-REF	REF-REF	REF-REF	ALT-ALT	ALT-ALT	HET-HET	REF-REF	REF-REF	REF-REF	REF-REF	REF-REF
127882	PvP01_06_v2:983333	REF-REF	REF-HET	REF-REF	REF-REF	REF-REF	ALT-ALT	REF-REF	ALT-ALT	REF-REF	REF-REF	REF-REF	MISSING-ALT	REF-REF	ALT-ALT	ALT-ALT	ALT-ALT	ALT-ALT	REF-REF	REF-REF	ALT-ALT	ALT-ALT	ALT-ALT	REF-REF	REF-REF	ALT-ALT	ALT-ALT	ALT-ALT	REF-REF	HET-REF	HET-HET	HET-REF	ALT-ALT	ALT-ALT	ALT-ALT	HET-HET	ALT-ALT	ALT-ALT	ALT-ALT	ALT-ALT	ALT-ALT	REF-REF	REF-REF	HET-REF	ALT-HET	ALT-ALT	ALT-ALT	ALT-ALT	ALT-ALT
111288	PvP01_06_v2:153461	ALT-ALT	REF-MISSING	ALT-ALT	ALT-ALT	HET-HET	REF-REF	REF-REF	MISSING-ALT	ALT-ALT	ALT-ALT	ALT-ALT	REF-REF	ALT-ALT	REF-REF	REF-REF	REF-REF	ALT-ALT	REF-REF	ALT-ALT	MISSING-REF	ALT-ALT	ALT-ALT	REF-REF	MISSING-ALT	ALT-ALT	REF-REF	REF-REF	REF-REF	REF-REF	ALT-HET	REF-REF	REF-REF	ALT-ALT	ALT-ALT	REF-REF	REF-REF	REF-REF	ALT-ALT	REF-REF	HET-HET	ALT-ALT	REF-REF	HET-HET	REF-REF	REF-REF	REF-REF	HET-REF	REF-REF
111288	PvP01_06_v2:153464	ALT-ALT	REF-MISSING	ALT-ALT	ALT-ALT	HET-REF	REF-REF	REF-REF	MISSING-ALT	ALT-ALT	ALT-ALT	ALT-ALT	REF-REF	ALT-ALT	REF-REF	REF-REF	REF-REF	ALT-ALT	REF-REF	ALT-ALT	MISSING-REF	ALT-ALT	ALT-ALT	REF-REF	MISSING-ALT	ALT-ALT	REF-REF	REF-REF	REF-REF	REF-REF	HET-HET	REF-REF	REF-REF	ALT-ALT	ALT-ALT	REF-REF	REF-REF	REF-REF	ALT-ALT	REF-REF	HET-HET	ALT-ALT	REF-REF	HET-HET	REF-REF	REF-REF	REF-REF	HET-REF	REF-REF
111288	PvP01_06_v2:153472	ALT-ALT	REF-HET	ALT-ALT	ALT-ALT	HET-REF	REF-REF	REF-REF	MISSING-ALT	ALT-ALT	ALT-ALT	ALT-ALT	REF-REF	ALT-ALT	REF-REF	REF-REF	REF-REF	ALT-ALT	REF-REF	ALT-ALT	MISSING-REF	ALT-ALT	ALT-ALT	REF-REF	MISSING-ALT	ALT-ALT	REF-REF	REF-REF	REF-REF	REF-REF	HET-HET	REF-REF	REF-REF	ALT-ALT	ALT-ALT	REF-REF	REF-REF	REF-REF	ALT-ALT	REF-REF	HET-HET	ALT-ALT	REF-REF	HET-HET	REF-REF	REF-REF	REF-REF	HET-REF	REF-REF
111288	PvP01_06_v2:153480	ALT-ALT	HET-HET	ALT-ALT	ALT-ALT	HET-REF	REF-REF	REF-REF	MISSING-ALT	ALT-ALT	ALT-HET	ALT-ALT	REF-REF	ALT-ALT	REF-REF	REF-REF	REF-REF	ALT-ALT	REF-REF	ALT-ALT	MISSING-REF	ALT-ALT	ALT-ALT	REF-REF	MISSING-ALT	ALT-ALT	REF-REF	REF-REF	REF-REF	REF-REF	HET-HET	REF-REF	REF-REF	ALT-ALT	ALT-ALT	REF-REF	REF-REF	REF-REF	ALT-ALT	REF-REF	HET-HET	ALT-ALT	REF-REF	HET-HET	REF-REF	REF-REF	REF-REF	HET-REF	REF-REF
111288	PvP01_06_v2:153485	ALT-ALT	HET-HET	ALT-ALT	ALT-ALT	HET-REF	REF-REF	REF-REF	MISSING-ALT	ALT-ALT	ALT-ALT	ALT-ALT	REF-REF	ALT-ALT	REF-REF	REF-REF	REF-REF	ALT-ALT	REF-REF	ALT-ALT	MISSING-REF	ALT-ALT	ALT-ALT	REF-REF	MISSING-ALT	ALT-ALT	REF-REF	REF-REF	REF-REF	REF-REF	HET-HET	REF-REF	REF-REF	ALT-ALT	ALT-ALT	REF-REF	REF-REF	REF-REF	ALT-ALT	REF-REF	HET-HET	ALT-ALT	REF-REF	HET-HET	REF-REF	REF-REF	REF-REF	HET-REF	REF-REF
111288	PvP01_06_v2:153486	ALT-ALT	HET-HET	ALT-ALT	ALT-ALT	HET-REF	REF-REF	REF-REF	MISSING-ALT	ALT-ALT	ALT-ALT	ALT-ALT	REF-REF	ALT-ALT	REF-REF	REF-REF	REF-REF	ALT-ALT	REF-REF	ALT-ALT	MISSING-REF	ALT-ALT	ALT-ALT	REF-REF	MISSING-ALT	ALT-ALT	REF-REF	REF-REF	REF-REF	REF-REF	HET-HET	REF-REF	REF-REF	ALT-ALT	ALT-ALT	REF-REF	REF-REF	REF-REF	ALT-ALT	REF-REF	HET-HET	ALT-ALT	REF-REF	HET-HET	REF-REF	REF-REF	REF-REF	HET-REF	REF-REF
111288	PvP01_06_v2:153574	ALT-ALT	ALT-MISSING	ALT-ALT	ALT-ALT	ALT-ALT	ALT-ALT	ALT-ALT	MISSING-ALT	ALT-ALT	ALT-ALT	ALT-ALT	ALT-ALT	ALT-ALT	ALT-ALT	HET-HET	ALT-ALT	ALT-ALT	REF-REF	ALT-ALT	REF-REF	ALT-ALT	ALT-ALT	ALT-ALT	ALT-ALT	ALT-ALT	HET-HET	ALT-ALT	ALT-ALT	REF-REF	ALT-ALT	ALT-ALT	ALT-ALT	ALT-ALT	ALT-ALT	ALT-ALT	ALT-ALT	ALT-ALT	ALT-ALT	ALT-ALT	ALT-HET	ALT-ALT	ALT-ALT	HET-HET	MISSING-ALT	ALT-ALT	ALT-ALT	ALT-ALT	ALT-ALT
113672	PvP01_06_v2:272691	ALT-ALT	ALT-ALT	REF-REF	REF-REF	ALT-ALT	ALT-ALT	ALT-ALT	ALT-ALT	ALT-ALT	ALT-ALT	ALT-ALT	ALT-ALT	REF-REF	ALT-ALT	ALT-ALT	ALT-ALT	ALT-ALT	REF-REF	ALT-ALT	ALT-ALT	ALT-ALT	ALT-ALT	ALT-ALT	ALT-ALT	ALT-MISSING	REF-REF	ALT-MISSING	ALT-ALT	ALT-ALT	ALT-ALT	ALT-ALT	ALT-ALT	ALT-ALT	ALT-ALT	ALT-MISSING	ALT-ALT	ALT-ALT	ALT-ALT	ALT-ALT	ALT-ALT	ALT-ALT	ALT-ALT	ALT-ALT	ALT-ALT	ALT-ALT	ALT-ALT	ALT-ALT	ALT-ALT
113672	PvP01_06_v2:272747	REF-REF	REF-REF	REF-REF	REF-REF	REF-REF	REF-REF	REF-REF	REF-REF	REF-REF	REF-REF	REF-REF	MISSING-REF	REF-REF	REF-REF	REF-REF	REF-REF	REF-REF	REF-REF	REF-REF	REF-REF	REF-REF	REF-REF	REF-REF	REF-REF	REF-MISSING	REF-REF	REF-MISSING	REF-REF	REF-REF	REF-REF	REF-REF	REF-REF	REF-REF	REF-REF	REF-MISSING	REF-REF	REF-REF	REF-REF	REF-REF	REF-REF	REF-REF	REF-REF	REF-REF	REF-REF	REF-REF	REF-REF	REF-REF	REF-REF
113672	PvP01_06_v2:272791	ALT-ALT	HET-HET	ALT-ALT	ALT-ALT	REF-REF	ALT-ALT	REF-REF	REF-REF	ALT-ALT	REF-REF	ALT-ALT	REF-REF	ALT-ALT	REF-REF	REF-REF	ALT-ALT	HET-HET	ALT-ALT	REF-REF	MISSING-ALT	REF-REF	ALT-ALT	REF-REF	ALT-ALT	REF-REF	REF-REF	REF-MISSING	ALT-ALT	ALT-ALT	HET-REF	REF-REF	ALT-ALT	HET-REF	ALT-ALT	ALT-ALT	ALT-ALT	ALT-ALT	ALT-ALT	REF-REF	HET-HET	ALT-ALT	ALT-ALT	HET-REF	REF-REF	ALT-ALT	ALT-ALT	ALT-HET	ALT-ALT
113672	PvP01_06_v2:272815	ALT-ALT	REF-REF	REF-REF	REF-REF	REF-REF	ALT-ALT	REF-REF	REF-REF	REF-REF	REF-REF	REF-REF	REF-REF	REF-REF	REF-REF	REF-REF	REF-REF	HET-HET	ALT-ALT	REF-REF	MISSING-ALT	REF-REF	ALT-ALT	REF-REF	ALT-ALT	REF-MISSING	REF-REF	REF-MISSING	ALT-ALT	ALT-ALT	HET-REF	REF-REF	ALT-ALT	HET-REF	ALT-ALT	ALT-MISSING	ALT-ALT	ALT-ALT	ALT-ALT	REF-REF	HET-HET	ALT-ALT	ALT-ALT	HET-REF	REF-REF	ALT-ALT	ALT-ALT	ALT-HET	ALT-ALT
139001	PvP01_07_v2:496521	REF-REF	REF-REF	REF-REF	REF-REF	REF-REF	REF-REF	REF-REF	REF-REF	REF-REF	REF-REF	REF-REF	REF-REF	REF-REF	REF-REF	REF-REF	REF-REF	REF-REF	REF-REF	REF-REF	REF-REF	REF-REF	REF-REF	REF-REF	REF-REF	REF-REF	REF-REF	REF-REF	REF-REF	REF-REF	REF-REF	REF-REF	REF-REF	REF-REF	REF-REF	REF-REF	REF-REF	REF-REF	REF-REF	REF-REF	REF-REF	REF-REF	REF-REF	REF-REF	MISSING-REF	REF-REF	REF-REF	REF-REF	REF-REF
139001	PvP01_07_v2:496552	ALT-ALT	ALT-ALT	ALT-ALT	ALT-ALT	ALT-ALT	ALT-ALT	ALT-ALT	ALT-ALT	ALT-ALT	ALT-ALT	ALT-ALT	ALT-ALT	ALT-ALT	ALT-ALT	ALT-ALT	ALT-ALT	ALT-ALT	ALT-ALT	ALT-ALT	ALT-ALT	ALT-ALT	ALT-ALT	ALT-ALT	ALT-ALT	ALT-ALT	ALT-ALT	ALT-ALT	ALT-ALT	ALT-ALT	ALT-ALT	ALT-ALT	ALT-ALT	ALT-ALT	ALT-ALT	ALT-ALT	ALT-ALT	ALT-ALT	ALT-ALT	ALT-ALT	ALT-ALT	ALT-ALT	ALT-ALT	ALT-ALT	MISSING-ALT	ALT-ALT	ALT-ALT	ALT-ALT	ALT-ALT
139001	PvP01_07_v2:496613	ALT-ALT	ALT-HET	ALT-ALT	ALT-ALT	ALT-ALT	ALT-ALT	ALT-ALT	ALT-ALT	REF-REF	REF-REF	ALT-ALT	ALT-ALT	ALT-ALT	ALT-ALT	REF-REF	ALT-ALT	REF-REF	REF-REF	REF-REF	REF-REF	REF-REF	REF-REF	REF-REF	REF-REF	REF-REF	REF-REF	REF-REF	REF-REF	REF-REF	REF-REF	REF-REF	REF-REF	REF-REF	REF-REF	REF-REF	REF-REF	REF-REF	REF-REF	REF-REF	REF-REF	REF-REF	REF-REF	REF-REF	REF-REF	REF-REF	REF-REF	REF-REF	REF-REF
143020	PvP01_07_v2:697429	REF-REF	REF-REF	REF-REF	REF-REF	REF-REF	REF-REF	REF-REF	REF-REF	REF-REF	REF-REF	REF-REF	REF-REF	REF-REF	REF-REF	REF-REF	REF-REF	HET-HET	ALT-ALT	ALT-ALT	MISSING-REF	REF-REF	ALT-ALT	REF-REF	ALT-ALT	ALT-ALT	REF-REF	REF-REF	ALT-ALT	ALT-ALT	REF-REF	ALT-ALT	ALT-ALT	HET-HET	REF-REF	ALT-ALT	ALT-ALT	ALT-ALT	ALT-ALT	REF-REF	REF-REF	ALT-ALT	REF-REF	HET-HET	ALT-HET	ALT-ALT	ALT-ALT	HET-HET	ALT-ALT
143020	PvP01_07_v2:697433	ALT-ALT	ALT-ALT	ALT-ALT	ALT-ALT	ALT-ALT	REF-REF	ALT-ALT	ALT-ALT	ALT-ALT	ALT-ALT	ALT-ALT	ALT-ALT	ALT-ALT	ALT-ALT	ALT-ALT	ALT-ALT	REF-REF	REF-REF	REF-REF	MISSING-HET	ALT-ALT	REF-REF	REF-REF	REF-REF	REF-REF	REF-REF	REF-REF	REF-REF	REF-REF	REF-REF	REF-REF	REF-REF	HET-HET	REF-REF	REF-REF	REF-REF	REF-REF	REF-REF	ALT-ALT	REF-REF	REF-REF	ALT-ALT	REF-REF	REF-REF	REF-REF	REF-REF	HET-REF	REF-REF
143020	PvP01_07_v2:697493	ALT-ALT	HET-HET	ALT-ALT	ALT-ALT	REF-REF	ALT-ALT	REF-REF	REF-REF	REF-REF	REF-REF	REF-REF	MISSING-REF	ALT-ALT	ALT-ALT	ALT-ALT	REF-REF	HET-HET	REF-REF	REF-REF	REF-REF	REF-REF	REF-REF	REF-REF	REF-REF	REF-REF	ALT-ALT	REF-REF	REF-REF	REF-REF	ALT-HET	REF-REF	REF-REF	REF-REF	ALT-HET	REF-REF	REF-REF	REF-REF	REF-REF	REF-REF	ALT-ALT	REF-REF	REF-REF	REF-REF	REF-REF	REF-REF	REF-REF	REF-REF	REF-REF
143020	PvP01_07_v2:697496	ALT-ALT	ALT-ALT	ALT-ALT	ALT-ALT	ALT-ALT	ALT-ALT	ALT-ALT	ALT-ALT	ALT-ALT	ALT-ALT	ALT-ALT	MISSING-ALT	ALT-ALT	ALT-ALT	ALT-ALT	ALT-ALT	ALT-ALT	ALT-ALT	ALT-ALT	ALT-ALT	ALT-ALT	ALT-ALT	ALT-ALT	ALT-ALT	ALT-ALT	ALT-ALT	ALT-ALT	ALT-ALT	ALT-ALT	ALT-ALT	ALT-ALT	ALT-ALT	ALT-ALT	ALT-ALT	ALT-ALT	ALT-ALT	ALT-ALT	ALT-ALT	ALT-ALT	ALT-ALT	ALT-ALT	ALT-ALT	ALT-ALT	ALT-ALT	ALT-ALT	ALT-ALT	ALT-ALT	ALT-ALT
143020	PvP01_07_v2:697499	REF-REF	REF-REF	REF-REF	REF-REF	REF-REF	REF-REF	REF-REF	REF-REF	REF-REF	REF-REF	REF-REF	MISSING-REF	REF-REF	REF-REF	REF-REF	REF-REF	REF-REF	REF-REF	REF-REF	MISSING-REF	REF-REF	REF-REF	REF-REF	REF-REF	REF-REF	REF-REF	REF-REF	REF-REF	REF-REF	REF-REF	REF-REF	REF-REF	REF-REF	REF-REF	REF-REF	REF-REF	REF-REF	REF-REF	REF-REF	REF-REF	REF-REF	REF-REF	REF-REF	REF-REF	REF-REF	REF-REF	REF-REF	REF-REF
143020	PvP01_07_v2:697579	REF-REF	REF-REF	REF-REF	REF-REF	REF-REF	REF-REF	REF-REF	REF-REF	REF-REF	REF-REF	REF-REF	REF-REF	REF-REF	REF-REF	REF-REF	REF-REF	REF-REF	REF-REF	REF-REF	REF-REF	REF-REF	REF-REF	REF-REF	REF-REF	REF-REF	REF-REF	REF-REF	REF-REF	REF-REF	REF-REF	REF-REF	REF-REF	REF-REF	REF-REF	REF-REF	REF-REF	REF-REF	REF-REF	REF-REF	REF-REF	REF-REF	REF-REF	REF-REF	REF-REF	REF-REF	REF-REF	REF-REF	REF-REF
145716	PvP01_07_v2:832234	ALT-ALT	ALT-ALT	ALT-ALT	ALT-ALT	ALT-ALT	ALT-ALT	ALT-ALT	REF-REF	ALT-ALT	ALT-ALT	ALT-ALT	REF-REF	ALT-ALT	ALT-ALT	ALT-ALT	ALT-ALT	ALT-ALT	ALT-ALT	ALT-ALT	MISSING-ALT	ALT-ALT	ALT-ALT	ALT-ALT	ALT-ALT	ALT-ALT	ALT-ALT	ALT-ALT	ALT-ALT	ALT-ALT	ALT-ALT	ALT-ALT	ALT-ALT	ALT-ALT	ALT-ALT	ALT-ALT	ALT-ALT	ALT-ALT	ALT-ALT	ALT-ALT	ALT-ALT	ALT-ALT	ALT-ALT	ALT-HET	MISSING-ALT	ALT-ALT	ALT-ALT	ALT-ALT	ALT-ALT
145716	PvP01_07_v2:832286	REF-REF	HET-HET	REF-REF	REF-REF	ALT-HET	ALT-ALT	REF-REF	REF-REF	ALT-ALT	REF-REF	REF-REF	ALT-ALT	REF-REF	REF-REF	ALT-ALT	ALT-ALT	HET-HET	ALT-ALT	ALT-ALT	MISSING-REF	ALT-ALT	ALT-ALT	ALT-ALT	REF-REF	ALT-ALT	REF-REF	ALT-ALT	REF-REF	REF-REF	REF-REF	ALT-ALT	ALT-ALT	HET-HET	REF-REF	REF-REF	ALT-ALT	ALT-ALT	ALT-ALT	REF-REF	REF-REF	REF-REF	REF-REF	HET-HET	MISSING-ALT	ALT-ALT	ALT-ALT	HET-REF	REF-REF
145716	PvP01_07_v2:832307	ALT-ALT	ALT-ALT	REF-REF	REF-REF	ALT-HET	ALT-ALT	ALT-ALT	ALT-ALT	ALT-ALT	REF-REF	ALT-ALT	ALT-ALT	ALT-ALT	ALT-ALT	HET-HET	ALT-ALT	ALT-ALT	ALT-ALT	ALT-ALT	MISSING-REF	ALT-ALT	ALT-ALT	ALT-ALT	ALT-ALT	ALT-ALT	ALT-ALT	ALT-ALT	REF-REF	ALT-ALT	ALT-ALT	ALT-ALT	ALT-ALT	HET-HET	ALT-ALT	ALT-ALT	ALT-ALT	ALT-ALT	ALT-ALT	ALT-HET	ALT-HET	ALT-ALT	REF-REF	HET-HET	MISSING-ALT	ALT-ALT	ALT-ALT	HET-REF	REF-REF
145716	PvP01_07_v2:832309	ALT-ALT	REF-REF	REF-REF	REF-REF	REF-REF	REF-REF	ALT-ALT	REF-REF	REF-REF	REF-REF	REF-REF	REF-REF	REF-REF	REF-REF	HET-REF	REF-REF	HET-HET	REF-REF	REF-REF	MISSING-REF	ALT-ALT	REF-REF	ALT-ALT	REF-REF	ALT-ALT	REF-REF	REF-REF	REF-REF	REF-REF	REF-REF	REF-REF	REF-REF	REF-REF	REF-REF	REF-REF	ALT-ALT	ALT-ALT	REF-REF	REF-REF	REF-REF	REF-REF	ALT-ALT	HET-HET	MISSING-REF	REF-REF	ALT-ALT	REF-REF	REF-REF
145716	PvP01_07_v2:832313	REF-REF	REF-REF	REF-REF	REF-REF	REF-REF	REF-REF	REF-REF	REF-REF	REF-REF	REF-REF	REF-REF	REF-REF	REF-REF	REF-REF	REF-REF	REF-REF	REF-REF	REF-REF	REF-REF	MISSING-REF	REF-REF	REF-REF	REF-REF	REF-REF	REF-REF	REF-REF	REF-REF	REF-REF	REF-REF	REF-REF	REF-REF	REF-REF	REF-REF	REF-REF	REF-REF	REF-REF	REF-REF	REF-REF	REF-REF	REF-REF	REF-REF	REF-REF	REF-REF	MISSING-REF	REF-REF	REF-REF	REF-REF	REF-REF
145716	PvP01_07_v2:832354	ALT-ALT	REF-REF	REF-REF	REF-REF	REF-REF	REF-REF	REF-REF	REF-REF	REF-REF	REF-REF	REF-REF	REF-REF	ALT-ALT	REF-REF	REF-REF	REF-REF	REF-REF	ALT-ALT	ALT-ALT	MISSING-REF	REF-REF	ALT-ALT	REF-REF	REF-REF	REF-REF	REF-REF	ALT-ALT	REF-REF	REF-REF	REF-REF	ALT-ALT	ALT-ALT	HET-HET	REF-REF	REF-REF	REF-REF	REF-REF	ALT-ALT	REF-REF	REF-REF	REF-REF	REF-REF	REF-REF	MISSING-HET	ALT-ALT	REF-REF	HET-HET	REF-REF
145716	PvP01_07_v2:832371	ALT-ALT	ALT-ALT	ALT-ALT	ALT-ALT	ALT-ALT	ALT-ALT	ALT-ALT	ALT-ALT	ALT-ALT	ALT-ALT	ALT-ALT	ALT-ALT	ALT-ALT	ALT-ALT	ALT-ALT	ALT-ALT	ALT-ALT	ALT-ALT	ALT-ALT	MISSING-ALT	ALT-ALT	ALT-ALT	ALT-ALT	ALT-ALT	ALT-ALT	ALT-ALT	ALT-ALT	ALT-ALT	ALT-ALT	ALT-ALT	ALT-ALT	ALT-ALT	ALT-ALT	ALT-ALT	ALT-ALT	ALT-ALT	ALT-ALT	ALT-ALT	ALT-ALT	ALT-ALT	ALT-ALT	ALT-ALT	ALT-ALT	MISSING-ALT	ALT-ALT	ALT-ALT	ALT-ALT	ALT-ALT
151535	PvP01_07_v2:1123203	ALT-ALT	ALT-MISSING	ALT-ALT	ALT-ALT	ALT-ALT	ALT-ALT	ALT-ALT	ALT-ALT	ALT-ALT	ALT-ALT	ALT-ALT	ALT-ALT	ALT-ALT	ALT-ALT	ALT-ALT	ALT-ALT	ALT-ALT	ALT-ALT	ALT-ALT	ALT-ALT	ALT-ALT	ALT-ALT	ALT-ALT	ALT-ALT	ALT-ALT	ALT-ALT	ALT-MISSING	ALT-ALT	ALT-MISSING	ALT-ALT	ALT-ALT	ALT-ALT	ALT-ALT	ALT-ALT	ALT-MISSING	ALT-ALT	ALT-ALT	ALT-ALT	ALT-ALT	ALT-ALT	ALT-ALT	ALT-ALT	ALT-ALT	MISSING-ALT	ALT-ALT	ALT-ALT	ALT-ALT	ALT-ALT
151535	PvP01_07_v2:1123300	REF-REF	REF-MISSING	REF-REF	REF-REF	REF-REF	REF-REF	REF-REF	MISSING-REF	REF-REF	REF-REF	REF-REF	REF-REF	REF-REF	REF-REF	REF-REF	REF-REF	REF-REF	REF-REF	REF-REF	MISSING-REF	REF-REF	REF-REF	REF-REF	REF-REF	REF-REF	REF-REF	REF-MISSING	REF-REF	REF-MISSING	REF-REF	REF-REF	REF-REF	REF-REF	REF-REF	REF-MISSING	REF-REF	REF-REF	REF-REF	REF-REF	REF-REF	REF-REF	REF-REF	REF-REF	REF-REF	REF-REF	REF-REF	REF-REF	REF-REF
151535	PvP01_07_v2:1123303	ALT-ALT	ALT-MISSING	ALT-ALT	ALT-ALT	ALT-ALT	ALT-ALT	ALT-ALT	MISSING-ALT	ALT-ALT	ALT-ALT	ALT-ALT	ALT-ALT	ALT-ALT	ALT-ALT	ALT-ALT	ALT-ALT	ALT-ALT	ALT-ALT	ALT-ALT	MISSING-ALT	ALT-ALT	ALT-ALT	ALT-ALT	ALT-ALT	ALT-ALT	ALT-ALT	ALT-MISSING	ALT-ALT	ALT-MISSING	ALT-ALT	ALT-ALT	ALT-ALT	ALT-ALT	ALT-ALT	ALT-MISSING	ALT-ALT	ALT-ALT	ALT-ALT	ALT-ALT	ALT-ALT	ALT-ALT	ALT-ALT	ALT-ALT	ALT-ALT	ALT-ALT	ALT-ALT	ALT-ALT	ALT-ALT
151535	PvP01_07_v2:1123330	REF-REF	HET-MISSING	ALT-ALT	ALT-ALT	REF-REF	REF-REF	ALT-ALT	REF-REF	REF-REF	ALT-ALT	ALT-ALT	ALT-ALT	REF-REF	ALT-ALT	ALT-ALT	REF-REF	REF-REF	REF-REF	REF-REF	MISSING-REF	REF-REF	REF-REF	REF-REF	REF-REF	REF-REF	REF-REF	REF-MISSING	REF-REF	REF-MISSING	REF-REF	REF-REF	REF-REF	REF-REF	ALT-ALT	REF-MISSING	REF-REF	REF-REF	REF-REF	REF-REF	HET-HET	REF-REF	REF-REF	HET-HET	REF-HET	REF-REF	REF-REF	REF-REF	REF-REF
157614	PvP01_07_v2:1427122	REF-REF	HET-REF	REF-REF	REF-REF	REF-REF	ALT-ALT	ALT-ALT	REF-REF	ALT-ALT	ALT-ALT	ALT-ALT	ALT-ALT	REF-REF	ALT-ALT	REF-REF	ALT-ALT	REF-REF	REF-REF	REF-REF	REF-REF	REF-REF	REF-REF	REF-REF	REF-REF	REF-REF	REF-REF	REF-REF	ALT-ALT	REF-REF	REF-REF	REF-REF	ALT-ALT	HET-REF	REF-REF	REF-REF	REF-REF	REF-REF	REF-REF	REF-REF	REF-REF	REF-REF	ALT-ALT	REF-REF	REF-REF	ALT-ALT	REF-REF	REF-REF	REF-REF
157614	PvP01_07_v2:1427126	REF-REF	REF-REF	REF-REF	REF-REF	REF-REF	REF-REF	REF-REF	REF-REF	REF-REF	REF-REF	REF-REF	REF-REF	REF-REF	REF-REF	REF-REF	REF-REF	REF-REF	REF-REF	REF-REF	REF-REF	REF-REF	REF-REF	REF-REF	REF-REF	REF-REF	REF-REF	REF-REF	REF-REF	REF-REF	REF-REF	REF-REF	REF-REF	REF-REF	REF-REF	REF-REF	REF-REF	REF-REF	REF-REF	REF-REF	REF-REF	REF-REF	REF-REF	REF-REF	REF-REF	REF-REF	REF-REF	REF-REF	REF-REF
157614	PvP01_07_v2:1427170	REF-REF	HET-ALT	REF-REF	REF-REF	REF-REF	REF-REF	REF-REF	REF-REF	REF-REF	REF-REF	REF-REF	REF-REF	ALT-ALT	REF-REF	REF-REF	REF-REF	HET-HET	REF-REF	REF-REF	REF-REF	ALT-ALT	ALT-ALT	REF-REF	REF-REF	REF-REF	REF-REF	REF-REF	REF-REF	REF-REF	REF-REF	REF-REF	REF-REF	HET-HET	REF-REF	REF-REF	REF-REF	REF-REF	ALT-ALT	REF-REF	HET-REF	REF-REF	REF-REF	REF-REF	REF-REF	ALT-ALT	REF-REF	REF-REF	REF-REF
157614	PvP01_07_v2:1427171	ALT-ALT	HET-REF	ALT-ALT	ALT-ALT	ALT-ALT	REF-REF	ALT-ALT	REF-REF	ALT-ALT	ALT-ALT	ALT-ALT	REF-REF	REF-REF	REF-REF	ALT-HET	ALT-ALT	HET-HET	ALT-ALT	ALT-ALT	REF-REF	REF-REF	REF-REF	ALT-ALT	ALT-ALT	ALT-ALT	REF-REF	ALT-ALT	ALT-ALT	ALT-ALT	ALT-ALT	ALT-ALT	ALT-ALT	HET-HET	HET-REF	ALT-ALT	ALT-ALT	ALT-ALT	REF-REF	ALT-ALT	REF-REF	ALT-ALT	ALT-ALT	ALT-ALT	ALT-HET	REF-REF	ALT-ALT	ALT-HET	ALT-ALT
157614	PvP01_07_v2:1427207	ALT-ALT	ALT-ALT	ALT-ALT	ALT-ALT	ALT-ALT	ALT-ALT	ALT-ALT	ALT-ALT	ALT-ALT	ALT-ALT	ALT-ALT	ALT-ALT	ALT-ALT	ALT-ALT	ALT-ALT	ALT-ALT	ALT-ALT	ALT-ALT	ALT-ALT	ALT-ALT	ALT-ALT	ALT-ALT	ALT-ALT	ALT-ALT	ALT-ALT	ALT-ALT	ALT-ALT	ALT-ALT	ALT-ALT	ALT-ALT	ALT-ALT	ALT-ALT	ALT-ALT	ALT-ALT	ALT-ALT	ALT-ALT	ALT-ALT	ALT-ALT	ALT-ALT	ALT-ALT	ALT-ALT	ALT-ALT	ALT-ALT	ALT-ALT	ALT-ALT	ALT-ALT	ALT-ALT	ALT-ALT
157614	PvP01_07_v2:1427291	ALT-ALT	ALT-ALT	ALT-ALT	ALT-ALT	ALT-ALT	ALT-ALT	ALT-ALT	ALT-ALT	ALT-ALT	ALT-ALT	ALT-ALT	ALT-ALT	ALT-ALT	ALT-ALT	ALT-ALT	ALT-ALT	ALT-ALT	ALT-ALT	ALT-ALT	MISSING-ALT	ALT-ALT	ALT-ALT	ALT-ALT	ALT-ALT	ALT-ALT	ALT-ALT	ALT-ALT	ALT-ALT	ALT-ALT	ALT-ALT	ALT-ALT	ALT-ALT	ALT-ALT	ALT-ALT	ALT-ALT	ALT-ALT	ALT-ALT	ALT-ALT	ALT-ALT	ALT-ALT	ALT-ALT	ALT-ALT	ALT-ALT	ALT-ALT	ALT-ALT	ALT-ALT	ALT-ALT	ALT-ALT
130632	PvP01_07_v2:78144	REF-REF	HET-MISSING	ALT-ALT	ALT-ALT	ALT-ALT	ALT-ALT	REF-REF	MISSING-REF	ALT-ALT	REF-REF	REF-REF	ALT-ALT	ALT-ALT	ALT-ALT	HET-REF	ALT-ALT	REF-REF	REF-REF	REF-REF	REF-REF	REF-REF	REF-REF	REF-REF	REF-REF	REF-REF	REF-REF	REF-REF	REF-REF	ALT-ALT	HET-REF	REF-REF	ALT-ALT	REF-REF	REF-REF	REF-REF	REF-REF	REF-REF	REF-REF	REF-REF	REF-REF	REF-REF	REF-REF	REF-REF	ALT-HET	REF-REF	REF-REF	REF-REF	REF-REF
130632	PvP01_07_v2:78148	ALT-ALT	ALT-MISSING	ALT-ALT	ALT-ALT	ALT-ALT	ALT-ALT	ALT-ALT	MISSING-ALT	ALT-ALT	REF-REF	ALT-ALT	ALT-ALT	ALT-ALT	ALT-ALT	ALT-ALT	ALT-ALT	ALT-ALT	ALT-ALT	ALT-ALT	ALT-ALT	ALT-ALT	ALT-ALT	REF-REF	ALT-ALT	ALT-ALT	ALT-ALT	ALT-ALT	ALT-ALT	ALT-ALT	ALT-ALT	ALT-ALT	ALT-ALT	ALT-HET	ALT-ALT	ALT-ALT	ALT-ALT	ALT-ALT	ALT-ALT	ALT-ALT	ALT-ALT	ALT-ALT	ALT-ALT	ALT-HET	ALT-ALT	ALT-ALT	ALT-ALT	ALT-ALT	ALT-ALT
130632	PvP01_07_v2:78155	REF-REF	REF-MISSING	REF-REF	REF-REF	REF-REF	REF-REF	REF-REF	MISSING-REF	REF-REF	REF-REF	REF-REF	REF-REF	REF-REF	REF-REF	REF-REF	REF-REF	REF-REF	REF-REF	REF-REF	REF-REF	REF-REF	REF-REF	REF-REF	REF-REF	REF-REF	REF-REF	REF-REF	REF-REF	REF-REF	REF-REF	REF-REF	REF-REF	REF-REF	REF-REF	REF-REF	REF-REF	REF-REF	REF-REF	REF-REF	REF-REF	REF-REF	REF-REF	REF-REF	REF-REF	REF-REF	REF-REF	REF-REF	REF-REF
130632	PvP01_07_v2:78172	REF-REF	HET-MISSING	ALT-ALT	ALT-ALT	ALT-HET	ALT-ALT	REF-REF	MISSING-REF	REF-REF	REF-REF	REF-REF	REF-REF	ALT-ALT	REF-REF	HET-REF	REF-REF	REF-REF	REF-REF	REF-REF	REF-REF	REF-REF	REF-REF	REF-REF	REF-REF	REF-REF	REF-REF	REF-REF	REF-REF	ALT-ALT	REF-REF	REF-REF	REF-REF	REF-REF	REF-REF	REF-REF	REF-REF	REF-REF	REF-REF	REF-REF	REF-REF	REF-REF	REF-REF	REF-REF	REF-REF	REF-REF	REF-REF	REF-REF	REF-REF
153449	PvP01_07_v2:1218912	ALT-ALT	ALT-ALT	ALT-ALT	ALT-ALT	ALT-ALT	ALT-ALT	ALT-ALT	ALT-ALT	ALT-ALT	ALT-ALT	REF-REF	MISSING-ALT	ALT-ALT	ALT-ALT	ALT-ALT	ALT-ALT	ALT-ALT	ALT-ALT	ALT-ALT	MISSING-ALT	ALT-ALT	ALT-ALT	ALT-ALT	ALT-ALT	ALT-ALT	REF-REF	ALT-ALT	ALT-ALT	ALT-ALT	HET-REF	REF-REF	REF-REF	ALT-ALT	REF-REF	ALT-ALT	ALT-ALT	ALT-ALT	ALT-ALT	ALT-ALT	HET-REF	ALT-ALT	ALT-ALT	ALT-ALT	ALT-ALT	ALT-ALT	ALT-ALT	ALT-ALT	ALT-ALT
153449	PvP01_07_v2:1218966	REF-REF	HET-HET	REF-REF	REF-REF	HET-HET	REF-REF	REF-REF	REF-REF	REF-REF	REF-REF	REF-REF	MISSING-ALT	REF-REF	REF-REF	REF-REF	REF-REF	REF-REF	REF-REF	ALT-ALT	MISSING-REF	REF-REF	REF-REF	REF-REF	REF-REF	REF-REF	REF-REF	REF-REF	ALT-ALT	REF-REF	REF-REF	REF-REF	REF-REF	REF-REF	REF-REF	REF-REF	REF-REF	REF-REF	REF-REF	REF-REF	REF-REF	REF-REF	REF-REF	REF-REF	ALT-HET	REF-REF	REF-REF	HET-HET	ALT-ALT
153449	PvP01_07_v2:1218995	REF-REF	HET-REF	REF-REF	REF-REF	HET-HET	REF-REF	REF-REF	MISSING-REF	REF-REF	ALT-ALT	REF-REF	MISSING-ALT	REF-REF	ALT-ALT	REF-REF	REF-REF	HET-HET	ALT-ALT	ALT-ALT	MISSING-ALT	REF-REF	REF-REF	REF-REF	REF-REF	ALT-HET	REF-REF	REF-REF	ALT-ALT	REF-REF	REF-REF	REF-REF	REF-REF	HET-HET	REF-REF	REF-REF	ALT-ALT	ALT-ALT	REF-REF	ALT-ALT	REF-REF	REF-REF	ALT-ALT	HET-REF	ALT-HET	REF-REF	ALT-ALT	HET-HET	ALT-ALT
153449	PvP01_07_v2:1219036	REF-REF	HET-HET	ALT-ALT	ALT-ALT	ALT-ALT	REF-REF	REF-REF	REF-REF	ALT-ALT	ALT-ALT	REF-REF	ALT-ALT	REF-REF	ALT-ALT	REF-REF	REF-REF	HET-HET	ALT-ALT	ALT-ALT	MISSING-ALT	REF-REF	REF-REF	REF-REF	REF-REF	ALT-HET	REF-REF	REF-REF	ALT-ALT	REF-REF	REF-REF	REF-REF	REF-REF	HET-HET	REF-REF	REF-REF	ALT-ALT	ALT-ALT	REF-REF	ALT-ALT	REF-REF	REF-REF	ALT-ALT	HET-REF	ALT-HET	REF-REF	ALT-ALT	HET-HET	ALT-ALT
165484	PvP01_08_v2:168548	REF-REF	REF-MISSING	REF-REF	REF-REF	REF-REF	ALT-ALT	REF-REF	REF-REF	REF-REF	REF-REF	REF-REF	REF-REF	REF-REF	REF-REF	REF-REF	REF-REF	REF-REF	REF-REF	REF-REF	MISSING-REF	REF-REF	REF-REF	REF-REF	REF-REF	REF-REF	REF-REF	REF-MISSING	REF-REF	REF-MISSING	REF-REF	REF-REF	REF-REF	REF-REF	REF-REF	REF-REF	REF-REF	REF-REF	REF-REF	REF-REF	REF-REF	REF-REF	REF-REF	REF-REF	REF-REF	REF-REF	REF-REF	REF-REF	REF-REF
165484	PvP01_08_v2:168557	REF-REF	REF-REF	REF-REF	REF-REF	REF-REF	REF-REF	REF-REF	REF-REF	REF-REF	REF-REF	REF-REF	REF-REF	REF-REF	REF-REF	REF-REF	REF-REF	REF-REF	REF-REF	REF-REF	MISSING-REF	REF-REF	REF-REF	REF-REF	REF-REF	REF-REF	REF-REF	REF-REF	REF-REF	REF-REF	REF-REF	REF-REF	REF-REF	REF-REF	REF-REF	REF-REF	REF-REF	REF-REF	REF-REF	REF-REF	REF-REF	REF-REF	REF-REF	REF-REF	REF-REF	REF-REF	REF-REF	REF-REF	REF-REF
165484	PvP01_08_v2:168663	REF-REF	REF-REF	REF-REF	REF-REF	REF-REF	REF-REF	REF-REF	REF-REF	REF-REF	REF-REF	REF-REF	REF-REF	REF-REF	REF-REF	REF-REF	REF-REF	REF-REF	REF-REF	REF-REF	MISSING-REF	REF-REF	REF-REF	REF-REF	REF-REF	REF-REF	REF-REF	REF-REF	REF-REF	REF-REF	REF-REF	REF-REF	REF-REF	REF-REF	REF-REF	REF-REF	REF-REF	REF-REF	REF-REF	REF-REF	REF-REF	REF-REF	REF-REF	REF-REF	REF-REF	REF-REF	REF-REF	REF-REF	REF-REF
165484	PvP01_08_v2:168665	ALT-ALT	ALT-ALT	ALT-ALT	ALT-ALT	ALT-ALT	ALT-ALT	ALT-ALT	ALT-ALT	ALT-ALT	ALT-ALT	ALT-ALT	ALT-ALT	ALT-ALT	ALT-ALT	ALT-ALT	ALT-ALT	ALT-ALT	ALT-ALT	ALT-ALT	MISSING-ALT	ALT-ALT	ALT-ALT	ALT-ALT	ALT-ALT	ALT-ALT	ALT-ALT	ALT-ALT	ALT-ALT	ALT-ALT	ALT-ALT	ALT-ALT	ALT-ALT	ALT-ALT	ALT-ALT	ALT-ALT	ALT-ALT	ALT-ALT	ALT-ALT	ALT-ALT	ALT-ALT	ALT-ALT	ALT-ALT	ALT-ALT	ALT-ALT	ALT-ALT	ALT-ALT	ALT-ALT	ALT-ALT
178560	PvP01_08_v2:822407	ALT-MISSING	ALT-MISSING	ALT-ALT	ALT-ALT	ALT-ALT	ALT-MISSING	ALT-MISSING	ALT-MISSING	ALT-ALT	ALT-ALT	ALT-ALT	ALT-MISSING	ALT-ALT	ALT-ALT	ALT-ALT	ALT-ALT	ALT-ALT	ALT-ALT	ALT-ALT	MISSING-ALT	ALT-ALT	ALT-ALT	ALT-ALT	ALT-ALT	ALT-ALT	ALT-ALT	ALT-ALT	ALT-ALT	ALT-ALT	ALT-ALT	ALT-MISSING	ALT-ALT	ALT-ALT	ALT-ALT	ALT-MISSING	ALT-ALT	ALT-ALT	ALT-ALT	ALT-ALT	ALT-MISSING	ALT-ALT	ALT-ALT	ALT-ALT	ALT-ALT	ALT-ALT	ALT-ALT	ALT-ALT	ALT-MISSING
178560	PvP01_08_v2:822412	ALT-MISSING	HET-MISSING	ALT-ALT	ALT-ALT	HET-HET	ALT-MISSING	REF-MISSING	ALT-MISSING	ALT-ALT	ALT-ALT	ALT-ALT	REF-MISSING	REF-REF	ALT-ALT	ALT-ALT	ALT-ALT	ALT-ALT	REF-REF	REF-REF	MISSING-ALT	REF-REF	ALT-ALT	ALT-ALT	REF-REF	ALT-ALT	ALT-ALT	ALT-ALT	REF-REF	ALT-ALT	HET-HET	ALT-MISSING	ALT-ALT	ALT-ALT	HET-REF	ALT-MISSING	ALT-ALT	ALT-ALT	ALT-ALT	ALT-ALT	ALT-MISSING	REF-REF	REF-REF	HET-REF	HET-REF	ALT-ALT	ALT-ALT	HET-REF	ALT-MISSING
178560	PvP01_08_v2:822413	REF-MISSING	REF-MISSING	REF-REF	REF-REF	REF-REF	REF-MISSING	REF-MISSING	REF-MISSING	REF-REF	REF-REF	ALT-ALT	REF-MISSING	REF-REF	ALT-ALT	HET-REF	REF-REF	REF-REF	REF-REF	REF-REF	MISSING-REF	REF-REF	REF-REF	REF-REF	REF-REF	REF-REF	REF-REF	REF-REF	REF-REF	REF-REF	HET-HET	REF-MISSING	ALT-ALT	REF-REF	REF-REF	REF-MISSING	REF-REF	REF-REF	REF-REF	REF-REF	REF-MISSING	REF-REF	REF-REF	REF-REF	REF-REF	REF-REF	REF-REF	REF-REF	REF-MISSING
178560	PvP01_08_v2:822461	ALT-MISSING	ALT-MISSING	REF-REF	REF-REF	HET-REF	ALT-MISSING	ALT-MISSING	HET-MISSING	ALT-ALT	REF-REF	ALT-ALT	ALT-MISSING	ALT-ALT	ALT-ALT	ALT-ALT	REF-REF	ALT-ALT	ALT-ALT	ALT-ALT	ALT-ALT	ALT-ALT	ALT-ALT	ALT-ALT	REF-REF	ALT-ALT	ALT-ALT	ALT-ALT	REF-REF	ALT-ALT	ALT-ALT	ALT-MISSING	ALT-ALT	ALT-ALT	ALT-ALT	ALT-MISSING	ALT-ALT	ALT-ALT	ALT-ALT	ALT-ALT	ALT-MISSING	REF-REF	ALT-ALT	ALT-ALT	ALT-ALT	ALT-ALT	ALT-ALT	ALT-ALT	ALT-MISSING
178560	PvP01_08_v2:822480	ALT-MISSING	ALT-MISSING	ALT-ALT	ALT-ALT	ALT-ALT	ALT-MISSING	ALT-MISSING	ALT-MISSING	ALT-ALT	ALT-ALT	ALT-ALT	ALT-MISSING	ALT-ALT	ALT-ALT	ALT-ALT	ALT-ALT	ALT-ALT	ALT-ALT	ALT-ALT	ALT-ALT	ALT-ALT	ALT-ALT	ALT-ALT	ALT-ALT	ALT-ALT	ALT-ALT	ALT-ALT	ALT-ALT	ALT-ALT	ALT-ALT	ALT-MISSING	ALT-ALT	ALT-ALT	ALT-ALT	ALT-MISSING	ALT-ALT	ALT-ALT	ALT-ALT	ALT-ALT	ALT-MISSING	ALT-ALT	ALT-ALT	ALT-ALT	ALT-ALT	ALT-ALT	ALT-ALT	ALT-ALT	ALT-MISSING
182475	PvP01_08_v2:1018074	ALT-ALT	HET-HET	REF-REF	REF-REF	HET-HET	ALT-ALT	REF-REF	ALT-ALT	ALT-ALT	REF-REF	REF-REF	REF-REF	ALT-ALT	REF-REF	ALT-ALT	ALT-ALT	REF-REF	ALT-ALT	REF-REF	REF-REF	ALT-ALT	REF-REF	REF-REF	REF-REF	REF-REF	HET-HET	REF-REF	REF-REF	REF-REF	REF-REF	ALT-ALT	REF-REF	REF-REF	REF-REF	ALT-ALT	REF-REF	REF-REF	REF-REF	REF-REF	HET-HET	REF-REF	REF-REF	HET-HET	REF-REF	REF-REF	REF-REF	ALT-HET	ALT-ALT
182475	PvP01_08_v2:1018233	REF-REF	ALT-HET	REF-REF	REF-REF	HET-HET	ALT-REF	ALT-ALT	ALT-ALT	REF-REF	ALT-ALT	ALT-ALT	ALT-ALT	ALT-ALT	REF-REF	REF-REF	REF-REF	HET-HET	ALT-ALT	ALT-ALT	MISSING-REF	ALT-ALT	ALT-ALT	ALT-ALT	ALT-ALT	REF-REF	ALT-ALT	ALT-ALT	ALT-ALT	ALT-ALT	ALT-HET	ALT-ALT	ALT-ALT	HET-HET	ALT-ALT	ALT-ALT	REF-REF	REF-REF	ALT-ALT	ALT-ALT	ALT-ALT	ALT-ALT	ALT-ALT	ALT-ALT	MISSING-HET	REF-REF	REF-REF	ALT-HET	ALT-ALT
182475	PvP01_08_v2:1018241	REF-REF	REF-REF	REF-REF	REF-REF	REF-REF	REF-REF	REF-REF	REF-REF	REF-REF	REF-REF	REF-REF	REF-REF	REF-REF	REF-REF	REF-REF	REF-REF	REF-REF	REF-REF	REF-REF	MISSING-REF	REF-REF	REF-REF	REF-REF	REF-REF	REF-REF	REF-REF	REF-REF	REF-REF	REF-REF	REF-REF	REF-REF	REF-REF	REF-REF	REF-REF	REF-REF	REF-REF	REF-REF	REF-REF	REF-REF	REF-REF	REF-REF	REF-REF	REF-REF	MISSING-REF	REF-REF	REF-REF	REF-REF	REF-REF
182475	PvP01_08_v2:1018248	REF-REF	REF-REF	REF-REF	REF-REF	REF-REF	ALT-HET	REF-REF	REF-REF	REF-REF	REF-REF	REF-REF	REF-REF	REF-REF	REF-REF	HET-REF	REF-REF	REF-REF	ALT-ALT	REF-REF	MISSING-REF	REF-REF	REF-REF	REF-REF	REF-REF	REF-REF	HET-REF	REF-REF	REF-REF	REF-REF	REF-REF	REF-REF	REF-REF	REF-REF	REF-REF	REF-REF	REF-REF	REF-REF	REF-REF	REF-REF	HET-HET	REF-REF	REF-REF	HET-HET	MISSING-REF	REF-REF	REF-REF	HET-HET	ALT-ALT
190188	PvP01_08_v2:1403793	REF-REF	MISSING-ALT	ALT-ALT	ALT-ALT	ALT-ALT	ALT-ALT	ALT-MISSING	MISSING-ALT	ALT-ALT	ALT-ALT	ALT-ALT	MISSING-ALT	ALT-ALT	ALT-ALT	ALT-ALT	ALT-ALT	ALT-ALT	ALT-ALT	ALT-ALT	ALT-ALT	ALT-ALT	ALT-ALT	ALT-ALT	ALT-ALT	ALT-ALT	ALT-ALT	ALT-ALT	ALT-ALT	ALT-ALT	ALT-ALT	ALT-ALT	ALT-ALT	ALT-ALT	ALT-ALT	ALT-ALT	ALT-ALT	ALT-ALT	ALT-ALT	ALT-ALT	ALT-ALT	ALT-ALT	ALT-ALT	ALT-ALT	MISSING-ALT	ALT-ALT	ALT-ALT	ALT-ALT	ALT-ALT
190188	PvP01_08_v2:1403808	REF-REF	MISSING-REF	REF-REF	REF-REF	REF-REF	REF-REF	REF-MISSING	REF-REF	REF-REF	REF-REF	REF-REF	MISSING-ALT	ALT-ALT	REF-REF	REF-REF	ALT-ALT	ALT-ALT	REF-REF	ALT-ALT	MISSING-ALT	ALT-ALT	REF-REF	REF-REF	REF-REF	REF-REF	HET-HET	ALT-ALT	REF-REF	REF-REF	HET-HET	REF-REF	REF-REF	REF-REF	REF-REF	REF-REF	REF-REF	REF-REF	REF-REF	ALT-ALT	HET-REF	REF-REF	REF-REF	REF-REF	MISSING-REF	ALT-ALT	REF-REF	ALT-ALT	REF-REF
190188	PvP01_08_v2:1403811	ALT-ALT	MISSING-HET	REF-REF	REF-REF	REF-REF	REF-REF	ALT-MISSING	REF-REF	ALT-ALT	ALT-ALT	REF-REF	MISSING-REF	REF-REF	ALT-ALT	ALT-ALT	REF-REF	REF-REF	ALT-ALT	REF-REF	MISSING-REF	REF-REF	ALT-ALT	ALT-ALT	ALT-ALT	ALT-HET	HET-REF	REF-REF	ALT-ALT	ALT-ALT	ALT-HET	ALT-ALT	ALT-ALT	ALT-ALT	ALT-ALT	ALT-ALT	ALT-ALT	ALT-ALT	ALT-ALT	REF-REF	HET-HET	ALT-ALT	ALT-ALT	ALT-ALT	MISSING-HET	REF-REF	ALT-ALT	REF-REF	ALT-ALT
190188	PvP01_08_v2:1403852	ALT-ALT	MISSING-HET	REF-REF	REF-REF	HET-HET	ALT-ALT	ALT-MISSING	REF-REF	REF-REF	REF-REF	REF-REF	REF-REF	REF-REF	ALT-ALT	HET-REF	REF-REF	ALT-ALT	REF-REF	ALT-ALT	MISSING-ALT	REF-REF	REF-REF	REF-REF	REF-REF	REF-REF	REF-REF	REF-REF	REF-REF	REF-REF	HET-HET	REF-REF	REF-REF	REF-REF	REF-REF	REF-REF	REF-REF	REF-REF	REF-REF	ALT-ALT	REF-REF	REF-REF	REF-REF	REF-REF	MISSING-REF	REF-REF	REF-REF	REF-REF	REF-REF
190188	PvP01_08_v2:1403883	REF-REF	REF-REF	ALT-ALT	ALT-ALT	REF-REF	REF-REF	REF-MISSING	REF-REF	REF-REF	REF-REF	REF-REF	ALT-ALT	REF-REF	REF-REF	REF-REF	ALT-ALT	REF-REF	REF-REF	REF-REF	MISSING-REF	ALT-ALT	REF-REF	ALT-ALT	REF-REF	REF-REF	REF-REF	ALT-ALT	REF-REF	REF-REF	REF-REF	REF-REF	REF-REF	REF-REF	HET-HET	REF-REF	REF-REF	REF-REF	REF-REF	REF-REF	REF-REF	REF-REF	REF-REF	HET-REF	MISSING-HET	REF-REF	REF-REF	HET-REF	REF-REF
191493	PvP01_08_v2:1468976	ALT-ALT	HET-MISSING	REF-REF	REF-REF	HET-HET	ALT-ALT	ALT-ALT	MISSING-ALT	ALT-ALT	HET-HET	ALT-ALT	ALT-ALT	ALT-ALT	REF-REF	ALT-ALT	REF-REF	REF-REF	REF-REF	REF-REF	REF-REF	REF-REF	REF-REF	REF-REF	ALT-ALT	ALT-ALT	HET-HET	REF-MISSING	REF-REF	ALT-ALT	HET-HET	ALT-ALT	REF-REF	REF-REF	ALT-HET	REF-REF	ALT-ALT	ALT-ALT	REF-REF	REF-REF	HET-HET	ALT-ALT	REF-REF	REF-REF	MISSING-HET	REF-REF	ALT-ALT	HET-REF	ALT-ALT
191493	PvP01_08_v2:1468987	ALT-ALT	ALT-MISSING	ALT-ALT	ALT-ALT	ALT-ALT	ALT-ALT	ALT-ALT	ALT-ALT	ALT-ALT	ALT-ALT	ALT-ALT	ALT-ALT	ALT-ALT	ALT-ALT	ALT-ALT	ALT-ALT	ALT-ALT	ALT-ALT	ALT-ALT	ALT-ALT	ALT-ALT	ALT-ALT	ALT-ALT	ALT-ALT	ALT-ALT	ALT-ALT	ALT-MISSING	ALT-ALT	ALT-ALT	ALT-ALT	ALT-ALT	ALT-ALT	ALT-ALT	ALT-ALT	ALT-ALT	ALT-ALT	ALT-ALT	ALT-ALT	ALT-ALT	ALT-ALT	ALT-ALT	ALT-ALT	ALT-ALT	MISSING-ALT	ALT-ALT	ALT-ALT	ALT-ALT	ALT-ALT
191493	PvP01_08_v2:1468997	REF-REF	ALT-MISSING	REF-REF	REF-REF	ALT-ALT	ALT-ALT	ALT-ALT	MISSING-ALT	ALT-ALT	ALT-ALT	ALT-ALT	ALT-ALT	ALT-ALT	ALT-ALT	ALT-ALT	REF-REF	REF-REF	REF-REF	ALT-ALT	REF-REF	ALT-ALT	REF-REF	REF-REF	REF-REF	ALT-ALT	HET-HET	ALT-MISSING	REF-REF	ALT-ALT	HET-HET	ALT-ALT	REF-REF	REF-REF	HET-HET	REF-REF	ALT-ALT	ALT-ALT	REF-REF	REF-REF	HET-HET	REF-REF	ALT-ALT	REF-REF	MISSING-HET	REF-REF	ALT-ALT	HET-REF	ALT-ALT
191493	PvP01_08_v2:1468998	ALT-ALT	ALT-MISSING	ALT-ALT	ALT-ALT	ALT-ALT	ALT-ALT	ALT-ALT	MISSING-ALT	ALT-ALT	ALT-ALT	ALT-ALT	ALT-ALT	ALT-ALT	ALT-ALT	ALT-ALT	ALT-ALT	ALT-ALT	ALT-ALT	ALT-ALT	ALT-ALT	ALT-ALT	ALT-ALT	ALT-ALT	ALT-ALT	ALT-ALT	ALT-ALT	ALT-MISSING	ALT-ALT	ALT-ALT	ALT-ALT	ALT-ALT	ALT-ALT	ALT-ALT	ALT-ALT	REF-REF	ALT-ALT	ALT-ALT	ALT-ALT	ALT-ALT	ALT-ALT	ALT-ALT	ALT-ALT	HET-HET	MISSING-ALT	ALT-ALT	ALT-ALT	ALT-ALT	ALT-ALT
191493	PvP01_08_v2:1469148	ALT-ALT	ALT-MISSING	ALT-ALT	ALT-ALT	ALT-ALT	ALT-ALT	ALT-ALT	ALT-ALT	ALT-ALT	ALT-ALT	ALT-ALT	ALT-ALT	ALT-ALT	ALT-ALT	ALT-ALT	ALT-ALT	ALT-ALT	ALT-ALT	ALT-ALT	ALT-ALT	ALT-ALT	ALT-ALT	ALT-ALT	REF-REF	REF-REF	ALT-ALT	ALT-MISSING	ALT-ALT	ALT-ALT	ALT-ALT	REF-REF	REF-REF	ALT-ALT	ALT-ALT	ALT-ALT	REF-REF	REF-REF	ALT-ALT	ALT-ALT	ALT-ALT	REF-REF	ALT-ALT	ALT-ALT	ALT-ALT	ALT-ALT	REF-REF	ALT-ALT	ALT-ALT
185264	PvP01_08_v2:1157515	ALT-MISSING	HET-REF	ALT-ALT	ALT-ALT	REF-REF	REF-REF	ALT-ALT	ALT-ALT	ALT-ALT	REF-REF	ALT-ALT	ALT-ALT	REF-REF	REF-REF	REF-REF	ALT-ALT	REF-REF	REF-REF	REF-REF	MISSING-REF	REF-REF	REF-REF	REF-MISSING	REF-REF	REF-REF	REF-REF	REF-REF	REF-REF	REF-REF	REF-REF	REF-REF	REF-REF	REF-REF	REF-REF	REF-REF	REF-REF	REF-REF	REF-REF	REF-REF	REF-REF	REF-REF	REF-REF	REF-REF	REF-REF	REF-MISSING	REF-REF	REF-REF	REF-REF
185264	PvP01_08_v2:1157607	ALT-MISSING	ALT-ALT	ALT-ALT	ALT-ALT	HET-REF	ALT-ALT	REF-REF	MISSING-REF	ALT-ALT	ALT-ALT	ALT-ALT	MISSING-ALT	ALT-ALT	ALT-ALT	ALT-ALT	REF-REF	ALT-ALT	ALT-ALT	ALT-ALT	MISSING-ALT	ALT-ALT	ALT-ALT	ALT-MISSING	MISSING-ALT	ALT-ALT	ALT-ALT	ALT-ALT	ALT-ALT	ALT-ALT	ALT-ALT	ALT-ALT	ALT-ALT	ALT-ALT	ALT-ALT	ALT-ALT	ALT-ALT	ALT-ALT	ALT-ALT	ALT-ALT	ALT-ALT	ALT-ALT	ALT-ALT	ALT-ALT	ALT-ALT	ALT-ALT	ALT-ALT	ALT-ALT	ALT-ALT
185264	PvP01_08_v2:1157634	ALT-MISSING	ALT-ALT	ALT-ALT	ALT-ALT	ALT-ALT	ALT-ALT	ALT-ALT	MISSING-ALT	ALT-ALT	ALT-ALT	ALT-ALT	ALT-ALT	ALT-ALT	ALT-ALT	ALT-ALT	ALT-ALT	ALT-ALT	ALT-ALT	ALT-ALT	MISSING-ALT	ALT-ALT	ALT-ALT	ALT-MISSING	MISSING-ALT	ALT-ALT	ALT-ALT	ALT-ALT	ALT-ALT	ALT-ALT	ALT-ALT	ALT-ALT	ALT-ALT	ALT-ALT	ALT-ALT	ALT-ALT	ALT-ALT	ALT-ALT	ALT-ALT	ALT-ALT	ALT-ALT	ALT-ALT	ALT-ALT	ALT-ALT	ALT-ALT	ALT-MISSING	ALT-ALT	ALT-ALT	ALT-ALT
212462	PvP01_09_v2:756313	REF-REF	REF-MISSING	REF-REF	REF-REF	REF-REF	REF-REF	REF-REF	REF-REF	REF-REF	REF-REF	REF-REF	REF-REF	REF-REF	REF-REF	REF-REF	REF-REF	REF-REF	REF-REF	REF-REF	MISSING-REF	REF-REF	REF-REF	REF-REF	REF-REF	REF-MISSING	REF-REF	REF-MISSING	MISSING-REF	REF-MISSING	REF-REF	REF-REF	REF-REF	REF-REF	REF-REF	REF-MISSING	REF-REF	REF-REF	REF-REF	REF-REF	REF-REF	REF-REF	REF-REF	REF-REF	MISSING-REF	REF-REF	REF-REF	REF-REF	REF-REF
212462	PvP01_09_v2:756334	REF-REF	HET-MISSING	ALT-ALT	ALT-ALT	HET-REF	ALT-ALT	ALT-ALT	ALT-ALT	ALT-ALT	ALT-ALT	ALT-ALT	ALT-ALT	ALT-ALT	ALT-ALT	ALT-ALT	ALT-ALT	ALT-ALT	ALT-ALT	ALT-ALT	ALT-ALT	ALT-ALT	ALT-ALT	ALT-ALT	REF-REF	ALT-MISSING	ALT-ALT	ALT-MISSING	ALT-ALT	ALT-MISSING	ALT-ALT	ALT-ALT	ALT-ALT	ALT-ALT	ALT-ALT	ALT-MISSING	ALT-ALT	ALT-ALT	ALT-ALT	ALT-ALT	ALT-ALT	REF-REF	ALT-ALT	ALT-ALT	MISSING-ALT	ALT-ALT	ALT-ALT	ALT-ALT	ALT-ALT
212462	PvP01_09_v2:756362	REF-REF	HET-MISSING	REF-REF	REF-REF	REF-REF	REF-REF	REF-REF	REF-REF	REF-REF	REF-REF	REF-REF	REF-REF	REF-REF	REF-REF	REF-REF	REF-REF	REF-REF	REF-REF	REF-REF	MISSING-REF	REF-REF	REF-REF	REF-REF	REF-REF	REF-MISSING	REF-REF	REF-MISSING	REF-REF	REF-MISSING	REF-REF	REF-REF	REF-REF	REF-REF	REF-REF	REF-MISSING	REF-REF	REF-REF	REF-REF	REF-REF	REF-REF	REF-REF	REF-REF	REF-REF	MISSING-REF	REF-REF	REF-REF	REF-REF	REF-REF
212462	PvP01_09_v2:756374	ALT-ALT	ALT-MISSING	ALT-ALT	ALT-ALT	ALT-ALT	ALT-ALT	ALT-ALT	ALT-ALT	ALT-ALT	ALT-ALT	ALT-ALT	ALT-ALT	ALT-ALT	ALT-ALT	ALT-ALT	ALT-ALT	ALT-ALT	ALT-ALT	ALT-ALT	MISSING-ALT	ALT-ALT	ALT-ALT	ALT-ALT	ALT-ALT	ALT-MISSING	ALT-ALT	ALT-MISSING	ALT-ALT	ALT-MISSING	ALT-ALT	ALT-ALT	ALT-ALT	ALT-ALT	ALT-ALT	ALT-MISSING	ALT-ALT	ALT-ALT	ALT-ALT	ALT-ALT	ALT-ALT	ALT-ALT	ALT-ALT	ALT-ALT	MISSING-ALT	ALT-ALT	ALT-ALT	ALT-ALT	ALT-ALT
212462	PvP01_09_v2:756407	REF-REF	REF-MISSING	REF-REF	REF-REF	REF-REF	REF-REF	REF-REF	REF-REF	REF-REF	HET-REF	REF-REF	REF-REF	REF-REF	REF-REF	REF-REF	REF-REF	REF-REF	REF-REF	REF-REF	MISSING-REF	REF-REF	REF-REF	REF-REF	REF-REF	REF-MISSING	REF-REF	REF-MISSING	REF-REF	REF-MISSING	REF-REF	REF-REF	REF-REF	REF-REF	REF-REF	REF-MISSING	REF-REF	REF-REF	REF-REF	REF-REF	REF-REF	REF-REF	REF-REF	REF-REF	MISSING-REF	REF-REF	REF-REF	REF-REF	REF-REF
214187	PvP01_09_v2:842508	ALT-ALT	REF-REF	REF-REF	REF-REF	REF-REF	REF-REF	REF-REF	REF-REF	REF-REF	REF-REF	REF-REF	MISSING-REF	REF-REF	REF-REF	REF-REF	REF-REF	REF-REF	REF-REF	REF-REF	REF-REF	REF-REF	REF-REF	REF-REF	REF-REF	REF-REF	REF-REF	REF-REF	REF-REF	REF-REF	REF-REF	REF-REF	REF-REF	REF-REF	REF-REF	REF-REF	REF-REF	REF-REF	REF-REF	REF-REF	REF-REF	REF-REF	REF-REF	REF-REF	REF-REF	REF-REF	REF-REF	REF-REF	REF-REF
214187	PvP01_09_v2:842564	ALT-ALT	REF-REF	REF-REF	REF-REF	HET-HET	REF-REF	REF-REF	MISSING-REF	REF-REF	HET-REF	ALT-ALT	ALT-ALT	REF-REF	REF-REF	HET-HET	ALT-ALT	ALT-ALT	ALT-ALT	ALT-ALT	ALT-ALT	ALT-ALT	ALT-ALT	ALT-ALT	ALT-ALT	ALT-ALT	ALT-ALT	ALT-ALT	ALT-ALT	ALT-ALT	ALT-ALT	REF-REF	ALT-ALT	HET-HET	ALT-ALT	ALT-ALT	ALT-ALT	ALT-ALT	ALT-ALT	ALT-ALT	ALT-ALT	ALT-ALT	ALT-ALT	HET-REF	ALT-ALT	ALT-ALT	ALT-ALT	ALT-ALT	ALT-ALT
214187	PvP01_09_v2:842644	ALT-ALT	ALT-ALT	ALT-ALT	ALT-ALT	HET-HET	ALT-ALT	ALT-ALT	ALT-ALT	ALT-ALT	ALT-ALT	ALT-ALT	ALT-ALT	ALT-ALT	ALT-ALT	ALT-ALT	ALT-ALT	ALT-ALT	ALT-ALT	ALT-ALT	MISSING-ALT	ALT-ALT	ALT-ALT	ALT-ALT	ALT-ALT	ALT-ALT	ALT-ALT	ALT-ALT	ALT-ALT	ALT-ALT	ALT-ALT	ALT-ALT	ALT-ALT	ALT-ALT	ALT-ALT	ALT-ALT	ALT-ALT	ALT-ALT	ALT-ALT	ALT-ALT	ALT-ALT	ALT-ALT	ALT-ALT	ALT-ALT	ALT-ALT	ALT-ALT	ALT-ALT	ALT-ALT	ALT-ALT
214187	PvP01_09_v2:842645	ALT-ALT	ALT-HET	REF-REF	REF-REF	REF-REF	ALT-ALT	REF-REF	ALT-ALT	REF-REF	ALT-ALT	ALT-ALT	ALT-ALT	ALT-ALT	ALT-ALT	ALT-ALT	ALT-ALT	HET-REF	ALT-ALT	REF-REF	MISSING-REF	ALT-ALT	ALT-ALT	REF-REF	REF-REF	REF-REF	REF-REF	ALT-ALT	ALT-ALT	ALT-ALT	REF-REF	ALT-ALT	ALT-ALT	ALT-HET	HET-REF	ALT-ALT	ALT-ALT	ALT-ALT	ALT-ALT	ALT-ALT	REF-REF	REF-REF	ALT-ALT	HET-HET	ALT-ALT	ALT-ALT	ALT-ALT	ALT-ALT	ALT-ALT
220647	PvP01_09_v2:1165617	ALT-ALT	HET-ALT	ALT-ALT	ALT-ALT	ALT-ALT	ALT-ALT	ALT-ALT	ALT-ALT	REF-REF	ALT-ALT	ALT-ALT	ALT-ALT	ALT-ALT	ALT-ALT	ALT-ALT	ALT-ALT	ALT-ALT	ALT-ALT	ALT-ALT	MISSING-ALT	ALT-ALT	ALT-ALT	REF-REF	MISSING-ALT	ALT-ALT	ALT-ALT	ALT-ALT	ALT-ALT	ALT-MISSING	ALT-ALT	ALT-ALT	ALT-ALT	HET-REF	ALT-ALT	ALT-ALT	ALT-ALT	ALT-ALT	ALT-ALT	ALT-ALT	ALT-ALT	ALT-ALT	ALT-ALT	HET-HET	HET-HET	REF-REF	ALT-ALT	ALT-ALT	ALT-ALT
220647	PvP01_09_v2:1165640	REF-REF	REF-REF	REF-REF	REF-REF	REF-REF	REF-REF	REF-REF	REF-REF	REF-REF	REF-REF	REF-REF	REF-REF	REF-REF	REF-REF	REF-REF	REF-REF	REF-REF	REF-REF	REF-REF	MISSING-REF	REF-REF	REF-REF	REF-REF	MISSING-REF	REF-REF	REF-REF	REF-REF	REF-REF	REF-REF	REF-REF	REF-REF	REF-REF	REF-REF	REF-REF	REF-REF	REF-REF	REF-REF	REF-REF	REF-REF	REF-REF	REF-REF	REF-REF	REF-REF	REF-REF	REF-REF	REF-REF	REF-REF	REF-REF
220647	PvP01_09_v2:1165673	ALT-ALT	ALT-ALT	ALT-ALT	ALT-ALT	ALT-ALT	ALT-ALT	ALT-ALT	ALT-ALT	ALT-ALT	ALT-ALT	ALT-ALT	ALT-ALT	ALT-ALT	ALT-ALT	ALT-ALT	ALT-ALT	ALT-ALT	ALT-ALT	ALT-ALT	MISSING-ALT	ALT-ALT	ALT-ALT	ALT-ALT	ALT-ALT	ALT-ALT	ALT-ALT	ALT-ALT	ALT-ALT	ALT-ALT	ALT-ALT	ALT-ALT	ALT-ALT	ALT-ALT	ALT-ALT	ALT-ALT	ALT-ALT	ALT-ALT	ALT-ALT	ALT-ALT	ALT-ALT	ALT-ALT	ALT-ALT	ALT-ALT	ALT-ALT	ALT-ALT	ALT-ALT	ALT-ALT	ALT-ALT
220647	PvP01_09_v2:1165689	ALT-ALT	REF-HET	REF-REF	REF-REF	REF-REF	REF-REF	REF-REF	REF-REF	REF-REF	REF-REF	REF-REF	REF-REF	REF-REF	REF-REF	REF-REF	REF-REF	HET-HET	REF-REF	REF-REF	MISSING-HET	REF-REF	REF-REF	REF-REF	REF-REF	REF-REF	REF-REF	REF-REF	ALT-ALT	ALT-ALT	ALT-ALT	REF-REF	REF-REF	HET-REF	ALT-ALT	REF-REF	REF-REF	REF-REF	REF-REF	REF-REF	ALT-ALT	REF-REF	REF-REF	HET-REF	HET-HET	REF-REF	REF-REF	REF-REF	REF-REF
226528	PvP01_09_v2:1459601	REF-REF	REF-MISSING	REF-REF	REF-REF	REF-REF	REF-REF	REF-REF	REF-REF	ALT-ALT	ALT-ALT	ALT-ALT	REF-REF	ALT-ALT	REF-REF	REF-REF	ALT-ALT	REF-REF	REF-REF	REF-REF	MISSING-REF	REF-REF	REF-REF	REF-REF	MISSING-REF	REF-MISSING	REF-REF	REF-MISSING	REF-REF	REF-REF	REF-REF	REF-REF	REF-REF	REF-REF	REF-REF	REF-MISSING	REF-REF	REF-REF	REF-REF	REF-REF	REF-REF	REF-REF	REF-REF	REF-REF	REF-REF	REF-REF	REF-REF	REF-REF	REF-REF
226528	PvP01_09_v2:1459615	REF-REF	HET-MISSING	REF-REF	REF-REF	HET-HET	ALT-ALT	ALT-ALT	REF-REF	ALT-ALT	ALT-ALT	ALT-ALT	ALT-ALT	ALT-ALT	REF-REF	REF-REF	ALT-ALT	REF-REF	REF-REF	REF-REF	MISSING-ALT	REF-REF	ALT-ALT	ALT-ALT	MISSING-ALT	REF-MISSING	REF-REF	REF-MISSING	ALT-ALT	ALT-ALT	HET-HET	ALT-ALT	ALT-ALT	HET-HET	ALT-HET	ALT-MISSING	REF-REF	REF-REF	ALT-ALT	ALT-ALT	ALT-ALT	ALT-ALT	ALT-ALT	HET-HET	HET-HET	ALT-ALT	REF-REF	ALT-ALT	ALT-ALT
226528	PvP01_09_v2:1459654	REF-REF	HET-MISSING	REF-REF	REF-REF	REF-REF	REF-REF	REF-REF	REF-REF	REF-REF	REF-REF	REF-REF	REF-REF	REF-REF	REF-REF	REF-REF	REF-REF	REF-REF	REF-REF	REF-REF	MISSING-REF	REF-REF	REF-REF	REF-REF	REF-REF	REF-MISSING	REF-REF	REF-MISSING	REF-REF	REF-REF	REF-REF	REF-REF	REF-REF	REF-REF	REF-REF	REF-MISSING	REF-REF	REF-REF	REF-REF	REF-REF	REF-REF	REF-REF	REF-REF	REF-REF	REF-REF	REF-REF	REF-REF	REF-REF	REF-REF
226528	PvP01_09_v2:1459689	ALT-ALT	HET-REF	REF-REF	REF-REF	HET-REF	REF-REF	REF-REF	ALT-ALT	ALT-ALT	ALT-HET	ALT-ALT	REF-REF	ALT-ALT	REF-REF	ALT-ALT	ALT-ALT	ALT-ALT	ALT-ALT	ALT-ALT	MISSING-REF	ALT-ALT	ALT-ALT	ALT-ALT	REF-REF	ALT-ALT	ALT-ALT	ALT-MISSING	ALT-ALT	ALT-ALT	ALT-ALT	REF-REF	ALT-ALT	ALT-ALT	ALT-ALT	ALT-ALT	ALT-ALT	ALT-ALT	ALT-ALT	ALT-ALT	ALT-ALT	REF-REF	ALT-ALT	HET-REF	ALT-ALT	REF-REF	ALT-ALT	REF-REF	ALT-ALT
226528	PvP01_09_v2:1459713	REF-REF	REF-REF	REF-REF	REF-REF	HET-HET	REF-REF	REF-REF	REF-REF	ALT-ALT	REF-REF	ALT-ALT	REF-REF	ALT-ALT	ALT-ALT	REF-REF	REF-REF	REF-REF	REF-REF	REF-REF	MISSING-REF	REF-REF	ALT-ALT	ALT-ALT	REF-REF	REF-REF	REF-REF	REF-MISSING	ALT-ALT	ALT-ALT	ALT-HET	REF-REF	ALT-ALT	HET-HET	HET-HET	ALT-ALT	REF-REF	REF-REF	ALT-ALT	ALT-HET	ALT-ALT	REF-REF	ALT-ALT	REF-REF	HET-HET	REF-REF	REF-REF	REF-REF	ALT-ALT
226528	PvP01_09_v2:1459717	ALT-ALT	REF-HET	REF-REF	REF-REF	REF-REF	ALT-ALT	ALT-ALT	REF-REF	REF-REF	ALT-HET	REF-REF	ALT-ALT	REF-REF	REF-REF	REF-REF	ALT-ALT	REF-REF	REF-REF	REF-REF	MISSING-HET	REF-REF	REF-REF	REF-REF	ALT-ALT	REF-REF	REF-REF	REF-MISSING	REF-REF	REF-REF	REF-REF	ALT-ALT	REF-REF	REF-REF	REF-REF	REF-MISSING	REF-REF	REF-REF	REF-REF	REF-REF	REF-REF	ALT-ALT	REF-REF	HET-HET	REF-REF	ALT-ALT	REF-REF	ALT-ALT	REF-REF
226528	PvP01_09_v2:1459729	ALT-ALT	HET-MISSING	REF-REF	REF-REF	ALT-ALT	ALT-ALT	ALT-ALT	ALT-ALT	ALT-ALT	ALT-ALT	ALT-ALT	MISSING-ALT	ALT-ALT	ALT-ALT	ALT-ALT	ALT-ALT	REF-REF	REF-REF	REF-REF	MISSING-ALT	REF-REF	ALT-ALT	ALT-ALT	ALT-ALT	REF-MISSING	REF-REF	REF-MISSING	ALT-ALT	ALT-ALT	HET-HET	ALT-ALT	ALT-ALT	HET-HET	HET-HET	ALT-MISSING	REF-REF	REF-REF	ALT-ALT	ALT-ALT	ALT-ALT	ALT-ALT	ALT-ALT	HET-HET	ALT-HET	ALT-ALT	REF-REF	ALT-ALT	ALT-ALT
231108	PvP01_09_v2:1688612	ALT-ALT	HET-MISSING	REF-REF	REF-REF	ALT-ALT	ALT-ALT	ALT-ALT	ALT-ALT	REF-REF	ALT-ALT	REF-REF	ALT-ALT	REF-REF	ALT-ALT	ALT-ALT	REF-REF	ALT-ALT	ALT-ALT	REF-REF	MISSING-ALT	REF-REF	REF-REF	REF-REF	ALT-ALT	ALT-ALT	ALT-ALT	ALT-ALT	ALT-ALT	REF-REF	ALT-ALT	ALT-ALT	ALT-ALT	HET-HET	HET-REF	ALT-ALT	ALT-ALT	ALT-ALT	REF-REF	REF-REF	HET-HET	ALT-ALT	ALT-ALT	HET-HET	HET-HET	ALT-ALT	ALT-ALT	HET-REF	ALT-ALT
231108	PvP01_09_v2:1688650	REF-REF	REF-REF	REF-REF	REF-REF	REF-REF	REF-REF	REF-REF	REF-REF	REF-REF	REF-REF	REF-REF	REF-REF	REF-REF	REF-REF	REF-REF	REF-REF	REF-REF	REF-REF	REF-REF	REF-REF	REF-REF	REF-REF	REF-REF	REF-REF	REF-REF	REF-REF	REF-REF	REF-REF	REF-REF	REF-REF	REF-REF	REF-REF	REF-REF	REF-REF	REF-REF	REF-REF	REF-REF	REF-REF	REF-REF	REF-REF	REF-REF	REF-REF	REF-REF	REF-REF	REF-REF	REF-REF	REF-REF	REF-REF
231108	PvP01_09_v2:1688696	REF-REF	ALT-ALT	ALT-ALT	ALT-ALT	ALT-ALT	ALT-ALT	ALT-ALT	ALT-ALT	ALT-ALT	ALT-ALT	ALT-ALT	ALT-ALT	ALT-ALT	ALT-ALT	ALT-ALT	ALT-ALT	HET-HET	REF-REF	REF-REF	MISSING-HET	REF-REF	REF-REF	REF-REF	REF-REF	REF-REF	ALT-HET	REF-REF	REF-REF	REF-REF	ALT-ALT	REF-REF	REF-REF	HET-HET	REF-REF	REF-REF	REF-REF	REF-REF	REF-REF	REF-REF	HET-HET	REF-REF	REF-REF	REF-REF	REF-REF	REF-REF	REF-REF	REF-REF	ALT-ALT
234628	PvP01_09_v2:1864595	REF-REF	REF-REF	REF-REF	REF-REF	HET-REF	REF-REF	REF-REF	MISSING-ALT	ALT-ALT	REF-REF	REF-REF	ALT-ALT	ALT-ALT	ALT-ALT	REF-REF	REF-REF	ALT-ALT	ALT-ALT	ALT-ALT	ALT-ALT	ALT-ALT	ALT-ALT	REF-REF	ALT-ALT	ALT-ALT	ALT-ALT	ALT-ALT	ALT-ALT	ALT-ALT	ALT-ALT	REF-REF	ALT-ALT	ALT-ALT	ALT-ALT	ALT-ALT	ALT-ALT	ALT-ALT	ALT-ALT	ALT-ALT	ALT-ALT	ALT-ALT	ALT-ALT	ALT-ALT	MISSING-ALT	ALT-ALT	ALT-ALT	ALT-ALT	ALT-ALT
234628	PvP01_09_v2:1864615	REF-REF	REF-REF	REF-REF	REF-REF	REF-REF	REF-REF	REF-REF	MISSING-REF	REF-REF	REF-REF	REF-REF	REF-REF	REF-REF	REF-REF	REF-REF	REF-REF	REF-REF	REF-REF	REF-REF	REF-REF	REF-REF	REF-REF	REF-REF	REF-REF	REF-REF	REF-REF	REF-REF	REF-REF	REF-REF	REF-REF	REF-REF	REF-REF	REF-REF	REF-REF	REF-REF	REF-REF	REF-REF	REF-REF	REF-REF	REF-REF	REF-REF	REF-REF	REF-REF	MISSING-REF	REF-REF	REF-REF	REF-REF	REF-REF
234628	PvP01_09_v2:1864642	REF-REF	REF-MISSING	REF-REF	REF-REF	REF-REF	REF-REF	REF-REF	MISSING-REF	REF-REF	REF-REF	REF-REF	REF-REF	REF-REF	REF-REF	REF-REF	REF-REF	REF-REF	REF-REF	REF-REF	REF-REF	REF-REF	REF-REF	REF-REF	REF-REF	REF-REF	REF-REF	REF-REF	REF-REF	REF-REF	REF-REF	REF-REF	REF-REF	REF-REF	REF-REF	REF-REF	REF-REF	REF-REF	REF-REF	REF-REF	REF-REF	REF-REF	REF-REF	REF-REF	MISSING-REF	REF-REF	REF-REF	REF-REF	REF-REF
240353	PvP01_09_v2:2150872	REF-REF	HET-HET	ALT-ALT	ALT-HET	ALT-ALT	REF-REF	REF-REF	ALT-ALT	REF-REF	HET-HET	REF-REF	REF-REF	REF-REF	ALT-ALT	ALT-ALT	REF-REF	REF-REF	REF-REF	REF-REF	REF-REF	REF-REF	REF-REF	REF-REF	REF-REF	REF-REF	REF-REF	REF-REF	REF-REF	REF-REF	REF-REF	REF-REF	REF-REF	REF-REF	REF-REF	REF-REF	REF-REF	REF-REF	REF-REF	REF-REF	REF-REF	REF-REF	REF-REF	REF-REF	MISSING-REF	REF-REF	REF-REF	REF-REF	REF-REF
240353	PvP01_09_v2:2150879	REF-REF	HET-HET	ALT-ALT	ALT-HET	ALT-ALT	REF-REF	REF-REF	ALT-HET	REF-REF	HET-HET	REF-REF	REF-REF	REF-REF	ALT-ALT	REF-REF	REF-REF	ALT-ALT	REF-REF	ALT-REF	REF-REF	ALT-REF	ALT-ALT	ALT-ALT	REF-REF	ALT-ALT	HET-REF	REF-REF	REF-REF	ALT-ALT	REF-REF	REF-REF	ALT-ALT	HET-HET	REF-REF	REF-REF	ALT-ALT	ALT-ALT	ALT-HET	REF-REF	HET-REF	REF-REF	REF-REF	ALT-HET	MISSING-HET	REF-REF	ALT-ALT	HET-HET	ALT-HET
240353	PvP01_09_v2:2150901	ALT-ALT	HET-ALT	ALT-ALT	ALT-HET	ALT-ALT	ALT-ALT	REF-REF	ALT-HET	ALT-ALT	ALT-ALT	ALT-ALT	ALT-ALT	REF-REF	ALT-ALT	REF-REF	REF-REF	ALT-ALT	REF-REF	ALT-ALT	REF-REF	ALT-ALT	ALT-ALT	ALT-ALT	REF-REF	ALT-ALT	HET-REF	REF-REF	REF-REF	ALT-ALT	REF-REF	REF-REF	ALT-ALT	HET-HET	REF-REF	REF-REF	ALT-ALT	ALT-ALT	ALT-HET	ALT-ALT	HET-REF	REF-REF	REF-REF	ALT-HET	ALT-HET	REF-REF	ALT-ALT	HET-HET	ALT-HET
240353	PvP01_09_v2:2150917	REF-REF	REF-REF	REF-REF	REF-REF	REF-REF	REF-REF	ALT-ALT	REF-REF	REF-REF	REF-REF	REF-REF	REF-REF	ALT-ALT	REF-REF	ALT-ALT	ALT-ALT	REF-REF	ALT-ALT	REF-REF	ALT-ALT	REF-REF	REF-REF	REF-REF	ALT-ALT	REF-REF	HET-REF	ALT-ALT	ALT-ALT	REF-REF	ALT-HET	ALT-ALT	REF-REF	HET-REF	ALT-ALT	ALT-ALT	REF-REF	REF-REF	REF-REF	REF-REF	HET-HET	ALT-ALT	ALT-ALT	REF-REF	REF-REF	ALT-ALT	REF-REF	HET-REF	REF-REF
240353	PvP01_09_v2:2150950	REF-REF	REF-REF	REF-REF	REF-REF	REF-REF	REF-REF	REF-REF	REF-REF	REF-REF	REF-REF	REF-REF	MISSING-REF	REF-REF	REF-REF	ALT-ALT	REF-REF	REF-REF	REF-REF	REF-REF	REF-REF	REF-REF	REF-REF	REF-REF	REF-REF	REF-REF	REF-REF	REF-REF	REF-REF	REF-REF	REF-REF	REF-REF	REF-REF	REF-REF	REF-REF	REF-REF	REF-REF	REF-REF	REF-REF	REF-REF	REF-REF	REF-REF	REF-REF	REF-REF	REF-REF	REF-REF	REF-REF	REF-REF	REF-REF
240353	PvP01_09_v2:2150952	REF-REF	REF-REF	REF-REF	REF-REF	REF-REF	REF-REF	REF-REF	REF-REF	REF-REF	REF-REF	REF-REF	MISSING-REF	REF-REF	REF-REF	ALT-ALT	REF-REF	REF-REF	REF-REF	REF-REF	REF-REF	REF-REF	REF-REF	REF-REF	REF-REF	REF-REF	REF-REF	REF-REF	REF-REF	REF-REF	REF-REF	REF-REF	REF-REF	REF-REF	REF-REF	REF-REF	REF-REF	REF-REF	REF-REF	REF-REF	REF-REF	REF-REF	REF-REF	REF-REF	REF-REF	REF-REF	REF-REF	REF-REF	REF-REF
240353	PvP01_09_v2:2150956	ALT-ALT	HET-HET	ALT-ALT	ALT-ALT	ALT-ALT	ALT-ALT	ALT-ALT	ALT-ALT	ALT-ALT	HET-HET	ALT-ALT	MISSING-REF	ALT-ALT	ALT-ALT	ALT-ALT	ALT-ALT	ALT-ALT	ALT-ALT	ALT-ALT	ALT-ALT	ALT-ALT	ALT-ALT	ALT-ALT	ALT-ALT	ALT-ALT	ALT-ALT	ALT-ALT	ALT-ALT	ALT-ALT	ALT-ALT	ALT-ALT	ALT-ALT	ALT-ALT	ALT-ALT	ALT-ALT	ALT-ALT	ALT-ALT	ALT-HET	ALT-ALT	ALT-ALT	ALT-ALT	ALT-ALT	ALT-ALT	ALT-ALT	ALT-ALT	ALT-ALT	ALT-ALT	ALT-ALT
202627	PvP01_09_v2:264627	REF-REF	HET-ALT	REF-REF	REF-REF	HET-HET	ALT-ALT	ALT-ALT	ALT-ALT	REF-REF	HET-HET	ALT-ALT	REF-REF	REF-REF	ALT-ALT	ALT-ALT	ALT-ALT	REF-REF	ALT-ALT	ALT-ALT	ALT-ALT	REF-REF	REF-REF	ALT-ALT	ALT-ALT	ALT-HET	REF-REF	REF-REF	REF-REF	ALT-ALT	ALT-ALT	ALT-ALT	ALT-ALT	HET-HET	ALT-ALT	ALT-ALT	ALT-ALT	ALT-ALT	REF-REF	REF-REF	HET-REF	ALT-ALT	ALT-ALT	ALT-ALT	MISSING-HET	ALT-ALT	ALT-ALT	HET-HET	ALT-ALT
202627	PvP01_09_v2:264638	REF-REF	HET-HET	REF-REF	REF-REF	HET-REF	ALT-ALT	ALT-ALT	ALT-ALT	REF-REF	HET-HET	ALT-ALT	REF-REF	REF-REF	ALT-ALT	ALT-ALT	ALT-ALT	REF-REF	ALT-ALT	ALT-ALT	HET-REF	REF-REF	REF-REF	ALT-ALT	ALT-ALT	ALT-HET	REF-REF	REF-REF	REF-REF	REF-REF	ALT-ALT	ALT-ALT	ALT-ALT	HET-HET	ALT-ALT	ALT-ALT	ALT-ALT	ALT-ALT	REF-REF	REF-REF	HET-REF	ALT-ALT	ALT-ALT	HET-HET	MISSING-REF	ALT-ALT	ALT-ALT	HET-HET	ALT-ALT
202627	PvP01_09_v2:264645	REF-REF	HET-HET	REF-REF	REF-REF	HET-REF	ALT-ALT	ALT-ALT	ALT-ALT	REF-REF	HET-HET	ALT-ALT	REF-REF	REF-REF	ALT-ALT	REF-REF	ALT-ALT	REF-REF	ALT-ALT	ALT-ALT	HET-REF	REF-REF	REF-REF	ALT-ALT	ALT-ALT	ALT-HET	REF-REF	REF-REF	REF-REF	REF-REF	ALT-ALT	ALT-ALT	ALT-ALT	HET-HET	ALT-ALT	ALT-ALT	ALT-ALT	ALT-ALT	REF-REF	REF-REF	HET-REF	ALT-ALT	ALT-ALT	HET-HET	REF-REF	ALT-ALT	ALT-ALT	HET-HET	ALT-ALT
202627	PvP01_09_v2:264646	REF-REF	HET-HET	REF-REF	REF-REF	HET-REF	ALT-ALT	ALT-ALT	ALT-ALT	REF-REF	HET-HET	ALT-ALT	REF-REF	REF-REF	ALT-ALT	REF-REF	ALT-ALT	REF-REF	ALT-ALT	ALT-ALT	HET-REF	REF-REF	REF-REF	ALT-ALT	ALT-ALT	ALT-HET	REF-REF	REF-REF	REF-REF	REF-REF	ALT-ALT	ALT-ALT	ALT-ALT	HET-HET	ALT-ALT	ALT-ALT	ALT-ALT	ALT-ALT	REF-REF	REF-REF	HET-REF	ALT-ALT	ALT-ALT	HET-HET	REF-REF	ALT-ALT	ALT-ALT	HET-HET	ALT-ALT
202627	PvP01_09_v2:264652	REF-REF	HET-HET	REF-REF	REF-REF	HET-REF	ALT-ALT	ALT-ALT	ALT-ALT	REF-REF	HET-HET	ALT-ALT	REF-REF	REF-REF	ALT-ALT	REF-REF	ALT-ALT	REF-REF	ALT-ALT	ALT-ALT	HET-REF	REF-REF	REF-REF	ALT-ALT	ALT-ALT	ALT-HET	REF-REF	REF-REF	REF-REF	REF-REF	ALT-ALT	ALT-ALT	ALT-ALT	HET-HET	ALT-HET	ALT-ALT	ALT-ALT	ALT-ALT	REF-REF	REF-REF	HET-REF	ALT-ALT	ALT-ALT	HET-HET	REF-REF	ALT-ALT	ALT-ALT	HET-HET	ALT-ALT
202627	PvP01_09_v2:264656	REF-REF	HET-HET	REF-REF	REF-REF	HET-REF	ALT-ALT	ALT-ALT	ALT-ALT	REF-REF	HET-HET	ALT-ALT	REF-REF	REF-REF	ALT-ALT	REF-REF	ALT-ALT	REF-REF	ALT-ALT	ALT-ALT	HET-REF	REF-REF	REF-REF	ALT-ALT	ALT-ALT	ALT-HET	REF-REF	REF-REF	REF-REF	REF-REF	ALT-ALT	ALT-ALT	ALT-ALT	HET-HET	ALT-ALT	ALT-ALT	ALT-ALT	ALT-ALT	REF-REF	REF-REF	HET-REF	ALT-ALT	ALT-ALT	HET-HET	REF-REF	ALT-ALT	ALT-ALT	HET-HET	ALT-ALT
202627	PvP01_09_v2:264671	REF-REF	HET-HET	REF-REF	REF-REF	HET-REF	ALT-ALT	ALT-ALT	ALT-ALT	REF-REF	HET-HET	ALT-ALT	REF-REF	REF-REF	ALT-ALT	REF-REF	ALT-ALT	REF-REF	ALT-ALT	ALT-ALT	MISSING-REF	REF-REF	REF-REF	ALT-ALT	ALT-ALT	ALT-HET	REF-REF	REF-REF	REF-REF	REF-REF	ALT-ALT	ALT-ALT	ALT-ALT	HET-HET	ALT-HET	ALT-ALT	ALT-ALT	ALT-ALT	REF-REF	REF-REF	HET-REF	ALT-ALT	ALT-ALT	HET-REF	REF-HET	ALT-ALT	ALT-ALT	HET-HET	ALT-ALT
202627	PvP01_09_v2:264684	REF-REF	HET-HET	REF-REF	REF-REF	HET-REF	ALT-ALT	ALT-ALT	ALT-ALT	REF-REF	HET-HET	ALT-ALT	MISSING-REF	REF-REF	ALT-ALT	REF-REF	ALT-ALT	REF-REF	ALT-ALT	ALT-ALT	MISSING-REF	REF-REF	REF-REF	ALT-ALT	ALT-ALT	ALT-HET	REF-REF	REF-REF	REF-REF	REF-REF	ALT-ALT	ALT-ALT	ALT-ALT	HET-HET	HET-HET	ALT-ALT	ALT-ALT	ALT-ALT	REF-REF	REF-REF	HET-REF	ALT-ALT	ALT-ALT	HET-REF	REF-HET	ALT-ALT	ALT-ALT	HET-HET	ALT-ALT
202627	PvP01_09_v2:264698	REF-REF	HET-HET	REF-REF	REF-REF	HET-REF	ALT-ALT	ALT-ALT	ALT-ALT	REF-REF	HET-HET	ALT-ALT	MISSING-REF	REF-REF	ALT-ALT	REF-REF	ALT-ALT	REF-REF	REF-REF	REF-REF	MISSING-REF	REF-REF	REF-REF	ALT-ALT	ALT-ALT	ALT-HET	REF-REF	REF-REF	REF-REF	REF-REF	ALT-ALT	ALT-ALT	REF-REF	HET-HET	REF-REF	REF-REF	ALT-ALT	ALT-ALT	REF-REF	REF-REF	REF-REF	ALT-ALT	ALT-ALT	HET-REF	REF-HET	ALT-ALT	ALT-ALT	HET-HET	ALT-ALT
206308	PvP01_09_v2:448575	REF-REF	REF-REF	REF-REF	REF-REF	REF-REF	REF-REF	REF-REF	REF-REF	REF-REF	REF-REF	REF-REF	MISSING-REF	REF-REF	REF-REF	REF-REF	REF-REF	REF-REF	REF-REF	REF-REF	REF-REF	REF-REF	REF-REF	REF-REF	REF-REF	REF-REF	REF-REF	REF-REF	REF-REF	REF-REF	REF-REF	REF-REF	REF-REF	REF-REF	REF-REF	REF-REF	REF-REF	REF-REF	REF-REF	REF-REF	REF-REF	REF-REF	REF-REF	REF-REF	MISSING-REF	REF-REF	REF-REF	REF-REF	REF-REF
206308	PvP01_09_v2:448601	ALT-ALT	ALT-ALT	ALT-ALT	ALT-ALT	ALT-ALT	ALT-ALT	ALT-ALT	ALT-ALT	ALT-ALT	ALT-ALT	ALT-ALT	MISSING-ALT	ALT-ALT	ALT-ALT	ALT-ALT	ALT-ALT	ALT-ALT	ALT-ALT	ALT-ALT	ALT-ALT	ALT-ALT	ALT-ALT	ALT-ALT	ALT-ALT	ALT-ALT	ALT-ALT	ALT-ALT	ALT-ALT	ALT-ALT	ALT-ALT	ALT-ALT	ALT-ALT	ALT-ALT	ALT-ALT	ALT-ALT	ALT-ALT	ALT-ALT	ALT-ALT	ALT-ALT	ALT-ALT	ALT-ALT	ALT-ALT	ALT-ALT	MISSING-ALT	ALT-ALT	ALT-ALT	ALT-ALT	ALT-ALT
206308	PvP01_09_v2:448630	ALT-ALT	HET-REF	REF-REF	REF-REF	ALT-ALT	ALT-ALT	ALT-ALT	REF-REF	ALT-ALT	HET-REF	REF-REF	MISSING-REF	REF-REF	REF-REF	REF-REF	ALT-ALT	ALT-ALT	ALT-ALT	ALT-ALT	REF-REF	REF-REF	ALT-ALT	ALT-ALT	ALT-ALT	ALT-ALT	ALT-ALT	ALT-ALT	REF-REF	ALT-ALT	HET-REF	ALT-ALT	REF-REF	HET-HET	ALT-ALT	ALT-ALT	ALT-ALT	ALT-ALT	ALT-ALT	ALT-ALT	ALT-ALT	ALT-ALT	ALT-ALT	HET-REF	MISSING-REF	ALT-ALT	ALT-ALT	ALT-ALT	ALT-ALT
MDR1_Y976F	PvP01_10_v2:480207	ALT-ALT	ALT-MISSING	ALT-ALT	ALT-ALT	ALT-ALT	ALT-ALT	ALT-ALT	ALT-ALT	ALT-ALT	ALT-ALT	ALT-ALT	ALT-ALT	ALT-ALT	ALT-ALT	ALT-ALT	ALT-ALT	ALT-ALT	ALT-ALT	ALT-ALT	REF-REF	ALT-ALT	ALT-ALT	REF-REF	ALT-ALT	ALT-ALT	ALT-ALT	ALT-ALT	REF-REF	ALT-ALT	HET-HET	ALT-ALT	ALT-ALT	ALT-ALT	ALT-ALT	ALT-ALT	ALT-ALT	ALT-ALT	ALT-ALT	ALT-ALT	ALT-ALT	ALT-ALT	ALT-ALT	HET-HET	REF-REF	ALT-ALT	ALT-ALT	ALT-ALT	ALT-ALT
246142	PvP01_10_v2:203317	REF-REF	ALT-ALT	REF-REF	REF-REF	HET-HET	REF-REF	ALT-ALT	REF-REF	REF-REF	REF-REF	REF-REF	REF-REF	ALT-ALT	ALT-ALT	ALT-ALT	REF-REF	HET-HET	ALT-ALT	REF-REF	REF-REF	ALT-ALT	ALT-ALT	ALT-ALT	REF-REF	REF-REF	REF-REF	ALT-ALT	REF-REF	REF-REF	REF-REF	REF-REF	REF-REF	REF-REF	HET-REF	ALT-ALT	REF-REF	REF-REF	ALT-ALT	REF-REF	REF-REF	REF-REF	ALT-ALT	REF-REF	REF-REF	ALT-ALT	REF-REF	ALT-ALT	ALT-ALT
246142	PvP01_10_v2:203365	REF-REF	HET-REF	REF-REF	REF-REF	HET-HET	ALT-ALT	REF-REF	REF-REF	REF-REF	REF-REF	REF-REF	ALT-ALT	REF-REF	REF-REF	ALT-ALT	REF-REF	REF-REF	ALT-ALT	ALT-ALT	MISSING-REF	REF-REF	REF-REF	REF-REF	REF-REF	ALT-ALT	REF-REF	REF-REF	ALT-ALT	ALT-ALT	HET-REF	ALT-ALT	REF-REF	HET-REF	REF-REF	REF-REF	REF-REF	REF-REF	REF-REF	ALT-ALT	ALT-ALT	REF-REF	REF-REF	REF-REF	REF-REF	REF-REF	REF-REF	REF-REF	REF-REF
246142	PvP01_10_v2:203459	ALT-ALT	HET-ALT	ALT-ALT	ALT-ALT	HET-HET	REF-REF	ALT-ALT	MISSING-ALT	ALT-ALT	ALT-ALT	REF-REF	REF-REF	ALT-ALT	ALT-ALT	REF-REF	ALT-ALT	ALT-ALT	REF-REF	ALT-ALT	MISSING-ALT	ALT-ALT	ALT-ALT	ALT-ALT	MISSING-ALT	ALT-ALT	ALT-ALT	ALT-ALT	ALT-ALT	ALT-ALT	REF-REF	ALT-ALT	ALT-ALT	ALT-ALT	ALT-HET	ALT-ALT	ALT-ALT	ALT-ALT	ALT-ALT	REF-REF	REF-REF	ALT-ALT	ALT-ALT	HET-REF	ALT-HET	ALT-ALT	ALT-ALT	ALT-ALT	ALT-ALT
246142	PvP01_10_v2:203461	ALT-ALT	HET-ALT	ALT-ALT	ALT-ALT	HET-HET	REF-REF	ALT-ALT	MISSING-ALT	ALT-ALT	ALT-ALT	REF-REF	REF-REF	ALT-ALT	ALT-ALT	REF-REF	ALT-ALT	ALT-ALT	REF-REF	ALT-ALT	MISSING-ALT	ALT-ALT	ALT-ALT	ALT-ALT	MISSING-ALT	ALT-ALT	ALT-ALT	ALT-ALT	ALT-ALT	ALT-ALT	REF-REF	ALT-ALT	ALT-ALT	ALT-ALT	ALT-HET	ALT-ALT	ALT-ALT	ALT-ALT	ALT-ALT	REF-REF	REF-REF	ALT-ALT	ALT-ALT	HET-REF	ALT-HET	ALT-ALT	ALT-ALT	ALT-ALT	ALT-ALT
246142	PvP01_10_v2:203476	ALT-ALT	HET-ALT	ALT-ALT	ALT-ALT	HET-REF	REF-REF	ALT-ALT	ALT-ALT	ALT-ALT	ALT-ALT	REF-REF	REF-REF	ALT-ALT	ALT-ALT	REF-REF	ALT-ALT	ALT-ALT	REF-REF	ALT-ALT	MISSING-ALT	ALT-ALT	ALT-ALT	ALT-ALT	MISSING-ALT	ALT-ALT	ALT-ALT	ALT-ALT	ALT-ALT	ALT-ALT	REF-REF	ALT-ALT	ALT-ALT	ALT-ALT	HET-HET	ALT-ALT	ALT-ALT	ALT-ALT	ALT-ALT	REF-REF	REF-REF	ALT-ALT	ALT-ALT	HET-REF	ALT-HET	ALT-ALT	ALT-ALT	ALT-ALT	ALT-ALT
246142	PvP01_10_v2:203481	ALT-ALT	HET-ALT	ALT-ALT	ALT-ALT	HET-REF	REF-REF	ALT-ALT	ALT-ALT	ALT-ALT	ALT-ALT	REF-REF	REF-REF	ALT-ALT	ALT-ALT	REF-REF	ALT-ALT	ALT-ALT	REF-REF	ALT-ALT	MISSING-ALT	ALT-ALT	ALT-ALT	ALT-ALT	MISSING-ALT	ALT-ALT	ALT-ALT	ALT-ALT	ALT-ALT	ALT-ALT	REF-REF	ALT-ALT	ALT-ALT	ALT-ALT	HET-HET	ALT-ALT	ALT-ALT	ALT-ALT	ALT-ALT	REF-REF	REF-REF	ALT-ALT	ALT-ALT	HET-REF	ALT-HET	ALT-ALT	ALT-ALT	ALT-ALT	ALT-ALT
247163	PvP01_10_v2:254365	ALT-ALT	ALT-ALT	ALT-ALT	ALT-ALT	ALT-ALT	ALT-ALT	ALT-ALT	ALT-ALT	REF-REF	ALT-ALT	ALT-ALT	ALT-ALT	ALT-ALT	ALT-ALT	ALT-ALT	ALT-ALT	ALT-ALT	ALT-ALT	ALT-ALT	MISSING-ALT	ALT-ALT	ALT-ALT	ALT-ALT	ALT-ALT	ALT-ALT	ALT-ALT	ALT-ALT	ALT-ALT	ALT-ALT	ALT-ALT	ALT-ALT	ALT-ALT	ALT-ALT	ALT-ALT	ALT-ALT	ALT-ALT	ALT-ALT	ALT-ALT	ALT-ALT	ALT-ALT	ALT-ALT	ALT-ALT	ALT-ALT	MISSING-ALT	ALT-ALT	ALT-ALT	ALT-ALT	ALT-ALT
247163	PvP01_10_v2:254393	REF-REF	ALT-ALT	ALT-ALT	ALT-ALT	ALT-ALT	ALT-ALT	ALT-ALT	ALT-ALT	REF-REF	ALT-ALT	ALT-ALT	ALT-ALT	ALT-ALT	ALT-ALT	ALT-ALT	ALT-ALT	ALT-ALT	ALT-ALT	ALT-ALT	MISSING-ALT	ALT-ALT	ALT-ALT	ALT-ALT	ALT-ALT	ALT-ALT	ALT-ALT	ALT-ALT	ALT-ALT	ALT-ALT	ALT-ALT	ALT-ALT	ALT-ALT	ALT-ALT	ALT-ALT	ALT-ALT	ALT-ALT	ALT-ALT	ALT-ALT	ALT-ALT	ALT-ALT	ALT-ALT	ALT-ALT	ALT-ALT	MISSING-ALT	ALT-ALT	ALT-ALT	ALT-ALT	ALT-ALT
247163	PvP01_10_v2:254401	REF-REF	ALT-ALT	ALT-ALT	ALT-ALT	ALT-ALT	ALT-ALT	ALT-ALT	ALT-ALT	ALT-ALT	ALT-ALT	ALT-ALT	ALT-ALT	ALT-ALT	ALT-ALT	ALT-ALT	ALT-ALT	ALT-ALT	ALT-ALT	ALT-ALT	MISSING-ALT	ALT-ALT	ALT-ALT	ALT-ALT	ALT-ALT	ALT-ALT	ALT-ALT	ALT-ALT	ALT-ALT	ALT-ALT	ALT-ALT	ALT-ALT	ALT-ALT	ALT-ALT	ALT-ALT	ALT-ALT	ALT-ALT	ALT-ALT	ALT-ALT	ALT-ALT	ALT-ALT	ALT-ALT	ALT-ALT	ALT-ALT	MISSING-ALT	ALT-ALT	ALT-ALT	ALT-ALT	ALT-ALT
247163	PvP01_10_v2:254409	REF-REF	ALT-ALT	ALT-ALT	ALT-ALT	ALT-ALT	ALT-ALT	ALT-ALT	ALT-ALT	ALT-ALT	ALT-ALT	ALT-ALT	ALT-ALT	ALT-ALT	ALT-ALT	ALT-ALT	ALT-ALT	ALT-ALT	ALT-ALT	ALT-ALT	MISSING-ALT	ALT-ALT	ALT-ALT	ALT-ALT	ALT-ALT	ALT-ALT	ALT-ALT	ALT-ALT	ALT-ALT	ALT-ALT	ALT-ALT	ALT-ALT	ALT-ALT	ALT-ALT	ALT-ALT	ALT-ALT	ALT-ALT	ALT-ALT	ALT-ALT	ALT-ALT	ALT-ALT	ALT-ALT	ALT-ALT	ALT-ALT	MISSING-ALT	ALT-ALT	ALT-ALT	ALT-ALT	ALT-ALT
247163	PvP01_10_v2:254411	REF-REF	ALT-ALT	ALT-ALT	ALT-ALT	ALT-ALT	ALT-ALT	ALT-ALT	ALT-ALT	ALT-ALT	ALT-ALT	ALT-ALT	ALT-ALT	ALT-ALT	ALT-ALT	ALT-ALT	ALT-ALT	ALT-ALT	ALT-ALT	ALT-ALT	MISSING-ALT	ALT-ALT	ALT-ALT	ALT-ALT	ALT-ALT	ALT-ALT	ALT-ALT	ALT-ALT	ALT-ALT	ALT-ALT	ALT-ALT	ALT-ALT	ALT-ALT	ALT-ALT	ALT-ALT	ALT-ALT	ALT-ALT	ALT-ALT	ALT-ALT	ALT-ALT	ALT-ALT	ALT-ALT	ALT-ALT	ALT-ALT	MISSING-ALT	ALT-ALT	ALT-ALT	ALT-ALT	ALT-ALT
247163	PvP01_10_v2:254412	REF-REF	ALT-ALT	ALT-ALT	ALT-ALT	ALT-ALT	ALT-ALT	ALT-ALT	ALT-ALT	ALT-ALT	ALT-ALT	ALT-ALT	ALT-ALT	ALT-ALT	ALT-ALT	ALT-ALT	ALT-ALT	ALT-ALT	ALT-ALT	ALT-ALT	MISSING-ALT	ALT-ALT	ALT-ALT	ALT-ALT	ALT-ALT	ALT-ALT	ALT-ALT	ALT-ALT	ALT-ALT	ALT-ALT	ALT-ALT	ALT-ALT	ALT-ALT	ALT-ALT	ALT-ALT	ALT-ALT	ALT-ALT	ALT-ALT	ALT-ALT	ALT-ALT	ALT-ALT	ALT-ALT	ALT-ALT	ALT-ALT	MISSING-ALT	ALT-ALT	ALT-ALT	ALT-ALT	ALT-ALT
256576	PvP01_10_v2:725010	ALT-ALT	HET-MISSING	REF-REF	REF-REF	HET-HET	REF-REF	REF-REF	ALT-ALT	HET-ALT	ALT-ALT	REF-REF	ALT-ALT	REF-REF	ALT-ALT	REF-REF	REF-REF	ALT-ALT	ALT-ALT	ALT-ALT	REF-REF	ALT-ALT	ALT-ALT	ALT-ALT	ALT-ALT	ALT-MISSING	REF-REF	ALT-MISSING	REF-REF	ALT-ALT	ALT-ALT	ALT-ALT	ALT-ALT	ALT-ALT	ALT-ALT	ALT-ALT	ALT-ALT	ALT-ALT	ALT-ALT	REF-REF	HET-HET	ALT-ALT	ALT-ALT	ALT-ALT	REF-REF	ALT-ALT	ALT-ALT	ALT-ALT	ALT-ALT
256576	PvP01_10_v2:725016	ALT-ALT	HET-MISSING	REF-REF	REF-REF	HET-HET	REF-REF	REF-REF	ALT-ALT	REF-REF	REF-REF	REF-REF	ALT-ALT	REF-REF	ALT-ALT	REF-REF	REF-REF	REF-REF	REF-REF	REF-REF	REF-REF	REF-REF	ALT-ALT	REF-REF	REF-REF	REF-MISSING	REF-REF	REF-MISSING	REF-REF	REF-REF	HET-REF	REF-REF	ALT-ALT	HET-REF	HET-HET	REF-REF	REF-REF	REF-REF	ALT-ALT	REF-REF	REF-REF	REF-REF	REF-REF	HET-REF	REF-REF	ALT-ALT	REF-REF	REF-REF	ALT-ALT
256576	PvP01_10_v2:725074	ALT-ALT	ALT-ALT	ALT-ALT	ALT-ALT	ALT-ALT	ALT-ALT	ALT-ALT	ALT-ALT	ALT-ALT	ALT-ALT	ALT-ALT	ALT-ALT	ALT-ALT	ALT-ALT	ALT-ALT	ALT-ALT	ALT-ALT	ALT-ALT	ALT-ALT	MISSING-ALT	ALT-ALT	ALT-ALT	ALT-ALT	ALT-ALT	ALT-ALT	ALT-ALT	ALT-ALT	ALT-ALT	ALT-ALT	ALT-ALT	ALT-ALT	ALT-ALT	ALT-ALT	ALT-ALT	ALT-ALT	ALT-ALT	ALT-ALT	ALT-ALT	ALT-ALT	ALT-ALT	ALT-ALT	ALT-ALT	ALT-ALT	MISSING-ALT	ALT-ALT	ALT-ALT	ALT-ALT	ALT-ALT
256576	PvP01_10_v2:725169	ALT-ALT	HET-MISSING	ALT-ALT	ALT-ALT	ALT-ALT	ALT-ALT	REF-REF	ALT-ALT	REF-REF	ALT-ALT	ALT-ALT	ALT-ALT	ALT-ALT	ALT-ALT	ALT-ALT	ALT-ALT	ALT-ALT	ALT-ALT	ALT-ALT	MISSING-ALT	ALT-ALT	ALT-ALT	ALT-ALT	ALT-ALT	ALT-MISSING	ALT-ALT	ALT-MISSING	ALT-ALT	ALT-ALT	HET-REF	ALT-ALT	ALT-ALT	ALT-ALT	REF-REF	ALT-ALT	ALT-ALT	ALT-ALT	ALT-ALT	ALT-ALT	ALT-ALT	ALT-ALT	ALT-ALT	HET-REF	MISSING-ALT	REF-REF	ALT-ALT	ALT-ALT	ALT-ALT
264031	PvP01_10_v2:1097784	REF-REF	HET-REF	REF-REF	REF-REF	HET-HET	REF-REF	ALT-ALT	REF-REF	REF-REF	REF-REF	REF-REF	ALT-ALT	ALT-ALT	REF-REF	REF-REF	REF-REF	REF-REF	ALT-ALT	ALT-ALT	MISSING-ALT	REF-REF	ALT-ALT	ALT-ALT	REF-REF	REF-REF	REF-REF	REF-REF	ALT-ALT	REF-REF	HET-HET	REF-REF	REF-REF	HET-REF	REF-REF	ALT-ALT	REF-REF	REF-REF	ALT-ALT	REF-REF	ALT-ALT	REF-REF	ALT-ALT	ALT-HET	REF-REF	REF-REF	REF-REF	REF-REF	ALT-ALT
264031	PvP01_10_v2:1097807	REF-REF	REF-REF	ALT-ALT	ALT-ALT	REF-REF	REF-REF	REF-REF	REF-REF	REF-REF	REF-REF	ALT-ALT	MISSING-REF	REF-REF	REF-REF	REF-REF	REF-REF	HET-HET	ALT-ALT	ALT-ALT	ALT-ALT	ALT-ALT	ALT-ALT	ALT-ALT	REF-REF	ALT-ALT	ALT-ALT	ALT-ALT	ALT-ALT	ALT-ALT	HET-HET	REF-REF	REF-REF	ALT-ALT	REF-REF	ALT-ALT	ALT-ALT	ALT-ALT	ALT-ALT	REF-REF	ALT-ALT	REF-REF	ALT-ALT	ALT-ALT	REF-REF	REF-REF	ALT-ALT	ALT-ALT	ALT-ALT
264031	PvP01_10_v2:1097816	ALT-ALT	HET-ALT	REF-REF	REF-REF	HET-REF	ALT-ALT	REF-REF	ALT-ALT	ALT-ALT	REF-REF	REF-REF	MISSING-REF	REF-REF	REF-REF	ALT-ALT	ALT-ALT	REF-REF	REF-REF	REF-REF	REF-REF	REF-REF	REF-REF	REF-REF	REF-REF	REF-REF	ALT-HET	REF-REF	REF-REF	REF-REF	REF-REF	ALT-ALT	REF-REF	HET-HET	HET-REF	REF-REF	REF-REF	REF-REF	REF-REF	REF-REF	REF-REF	REF-REF	REF-REF	REF-REF	HET-REF	REF-REF	REF-REF	REF-REF	REF-REF
264031	PvP01_10_v2:1097871	REF-REF	REF-REF	REF-REF	REF-REF	REF-REF	REF-REF	ALT-ALT	REF-REF	REF-REF	REF-REF	REF-REF	REF-REF	REF-REF	REF-REF	REF-REF	REF-REF	REF-REF	REF-REF	REF-REF	MISSING-REF	REF-REF	REF-REF	REF-REF	REF-REF	REF-REF	REF-REF	REF-REF	REF-REF	REF-REF	REF-REF	REF-REF	REF-REF	REF-REF	REF-REF	REF-REF	REF-REF	REF-REF	REF-REF	REF-REF	REF-REF	REF-REF	REF-REF	REF-REF	REF-REF	REF-REF	REF-REF	REF-REF	REF-REF
264031	PvP01_10_v2:1097940	ALT-ALT	ALT-ALT	ALT-ALT	ALT-ALT	ALT-ALT	ALT-ALT	ALT-ALT	ALT-ALT	ALT-ALT	ALT-ALT	ALT-ALT	ALT-ALT	ALT-ALT	ALT-ALT	ALT-ALT	ALT-ALT	ALT-ALT	ALT-ALT	ALT-ALT	MISSING-ALT	ALT-ALT	ALT-ALT	ALT-ALT	ALT-ALT	ALT-ALT	ALT-ALT	ALT-ALT	ALT-ALT	ALT-ALT	ALT-ALT	ALT-ALT	ALT-ALT	ALT-ALT	ALT-ALT	ALT-ALT	ALT-ALT	ALT-ALT	ALT-ALT	ALT-ALT	ALT-ALT	ALT-ALT	ALT-ALT	ALT-ALT	MISSING-ALT	ALT-ALT	ALT-ALT	ALT-ALT	ALT-ALT
267505	PvP01_10_v2:1271499	REF-REF	HET-MISSING	REF-REF	REF-REF	HET-HET	REF-REF	ALT-ALT	MISSING-REF	REF-REF	REF-REF	ALT-ALT	REF-REF	REF-REF	REF-REF	REF-REF	ALT-ALT	REF-REF	REF-REF	ALT-ALT	REF-REF	REF-REF	REF-REF	ALT-ALT	REF-REF	REF-REF	REF-REF	REF-REF	REF-REF	REF-REF	REF-REF	REF-REF	REF-REF	HET-HET	REF-REF	REF-REF	REF-REF	REF-REF	REF-REF	REF-REF	REF-REF	REF-REF	REF-REF	REF-REF	MISSING-HET	ALT-ALT	REF-REF	REF-REF	REF-REF
267505	PvP01_10_v2:1271505	ALT-ALT	REF-MISSING	REF-REF	REF-REF	HET-HET	REF-REF	REF-REF	MISSING-ALT	ALT-ALT	HET-REF	REF-REF	REF-REF	REF-REF	REF-REF	ALT-ALT	REF-REF	ALT-ALT	ALT-ALT	REF-REF	HET-HET	ALT-ALT	ALT-ALT	REF-REF	REF-REF	ALT-ALT	ALT-ALT	REF-REF	ALT-ALT	REF-REF	ALT-ALT	REF-REF	REF-REF	HET-HET	ALT-HET	ALT-ALT	ALT-ALT	ALT-ALT	ALT-ALT	ALT-ALT	ALT-ALT	REF-REF	ALT-ALT	HET-HET	MISSING-HET	REF-REF	ALT-ALT	ALT-ALT	ALT-ALT
267505	PvP01_10_v2:1271644	REF-REF	HET-MISSING	REF-REF	REF-REF	ALT-ALT	REF-REF	ALT-ALT	MISSING-ALT	ALT-ALT	ALT-ALT	ALT-ALT	ALT-ALT	REF-REF	REF-REF	ALT-ALT	ALT-ALT	HET-HET	REF-REF	REF-REF	MISSING-HET	REF-REF	ALT-ALT	REF-REF	ALT-ALT	ALT-ALT	ALT-ALT	ALT-ALT	REF-REF	ALT-ALT	HET-HET	ALT-ALT	ALT-ALT	REF-REF	ALT-ALT	ALT-ALT	REF-REF	REF-REF	ALT-ALT	ALT-ALT	HET-REF	ALT-ALT	ALT-ALT	REF-REF	REF-HET	REF-REF	REF-REF	REF-REF	REF-REF
MDR1_F1076L	PvP01_10_v2:479908	ALT-ALT	REF-REF	REF-REF	REF-REF	REF-REF	REF-REF	REF-REF	REF-REF	REF-REF	REF-REF	REF-REF	REF-REF	REF-REF	REF-REF	REF-REF	REF-REF	REF-REF	REF-REF	REF-REF	MISSING-REF	REF-REF	REF-REF	REF-REF	REF-REF	REF-REF	REF-REF	REF-REF	REF-REF	REF-REF	REF-REF	REF-REF	REF-REF	REF-REF	REF-REF	REF-REF	REF-REF	REF-REF	REF-REF	REF-REF	REF-REF	REF-REF	REF-REF	REF-REF	MISSING-REF	REF-REF	REF-REF	REF-REF	REF-REF
259053	PvP01_10_v2:848869	REF-REF	REF-MISSING	REF-REF	REF-REF	REF-REF	REF-REF	REF-REF	REF-REF	REF-REF	REF-REF	REF-REF	REF-REF	REF-REF	REF-REF	REF-REF	REF-REF	REF-REF	REF-REF	REF-REF	REF-REF	REF-REF	REF-REF	REF-REF	REF-REF	REF-REF	REF-REF	REF-REF	REF-REF	REF-REF	REF-REF	REF-REF	REF-REF	REF-REF	REF-REF	REF-REF	REF-REF	REF-REF	REF-REF	REF-REF	REF-REF	REF-REF	REF-REF	REF-REF	MISSING-REF	REF-REF	REF-REF	REF-REF	REF-REF
259053	PvP01_10_v2:848913	REF-REF	REF-REF	REF-REF	REF-REF	REF-REF	REF-REF	REF-REF	REF-REF	REF-REF	REF-REF	REF-REF	REF-REF	REF-REF	REF-REF	REF-REF	REF-REF	ALT-ALT	REF-REF	ALT-ALT	ALT-ALT	ALT-ALT	REF-REF	REF-REF	ALT-ALT	ALT-ALT	ALT-HET	ALT-ALT	ALT-ALT	REF-REF	ALT-ALT	ALT-ALT	ALT-ALT	ALT-ALT	ALT-ALT	ALT-ALT	ALT-ALT	ALT-ALT	REF-REF	ALT-ALT	HET-HET	ALT-ALT	ALT-ALT	ALT-ALT	ALT-HET	REF-REF	ALT-ALT	ALT-ALT	ALT-ALT
259053	PvP01_10_v2:848916	ALT-ALT	ALT-ALT	ALT-ALT	ALT-ALT	ALT-ALT	ALT-ALT	ALT-ALT	ALT-ALT	ALT-ALT	ALT-ALT	ALT-ALT	MISSING-ALT	ALT-ALT	ALT-ALT	ALT-ALT	ALT-ALT	ALT-ALT	ALT-ALT	ALT-ALT	ALT-ALT	ALT-ALT	ALT-ALT	ALT-ALT	ALT-ALT	ALT-ALT	ALT-ALT	ALT-ALT	ALT-ALT	ALT-ALT	ALT-ALT	ALT-ALT	ALT-ALT	ALT-ALT	ALT-ALT	ALT-ALT	ALT-ALT	ALT-ALT	ALT-ALT	ALT-ALT	ALT-ALT	ALT-ALT	ALT-ALT	ALT-ALT	ALT-ALT	ALT-ALT	ALT-ALT	ALT-ALT	ALT-ALT
270238	PvP01_10_v2:1408101	ALT-ALT	HET-REF	ALT-ALT	ALT-ALT	HET-REF	ALT-ALT	REF-REF	REF-REF	ALT-ALT	REF-REF	ALT-ALT	MISSING-REF	REF-REF	REF-REF	ALT-ALT	ALT-ALT	ALT-ALT	REF-REF	ALT-ALT	ALT-ALT	ALT-ALT	ALT-ALT	REF-REF	ALT-ALT	ALT-ALT	ALT-ALT	ALT-ALT	ALT-ALT	ALT-ALT	ALT-ALT	REF-REF	ALT-ALT	HET-REF	ALT-ALT	ALT-ALT	REF-REF	REF-REF	ALT-ALT	ALT-ALT	ALT-ALT	ALT-ALT	ALT-ALT	ALT-ALT	ALT-HET	ALT-ALT	REF-REF	ALT-ALT	REF-REF
270238	PvP01_10_v2:1408155	ALT-ALT	HET-HET	ALT-ALT	ALT-ALT	HET-REF	ALT-ALT	REF-REF	REF-REF	ALT-ALT	REF-REF	ALT-ALT	MISSING-ALT	REF-REF	ALT-ALT	ALT-ALT	ALT-ALT	REF-REF	REF-REF	ALT-ALT	MISSING-ALT	REF-REF	ALT-ALT	REF-REF	REF-REF	ALT-ALT	REF-REF	ALT-ALT	ALT-ALT	ALT-ALT	HET-REF	REF-REF	ALT-ALT	HET-REF	HET-HET	REF-REF	REF-REF	REF-REF	ALT-ALT	ALT-ALT	HET-REF	REF-REF	ALT-ALT	HET-HET	HET-HET	ALT-ALT	REF-REF	REF-REF	REF-REF
270238	PvP01_10_v2:1408170	ALT-ALT	HET-HET	REF-REF	REF-REF	HET-REF	ALT-ALT	REF-REF	REF-REF	ALT-ALT	REF-REF	ALT-ALT	MISSING-ALT	REF-REF	ALT-ALT	ALT-ALT	ALT-ALT	REF-REF	REF-REF	ALT-ALT	MISSING-ALT	REF-REF	ALT-ALT	REF-REF	REF-REF	ALT-ALT	REF-REF	ALT-ALT	ALT-ALT	ALT-ALT	HET-REF	REF-REF	ALT-ALT	HET-REF	HET-HET	REF-REF	REF-REF	REF-REF	ALT-ALT	ALT-ALT	HET-REF	REF-REF	ALT-ALT	HET-HET	HET-HET	ALT-ALT	REF-REF	REF-REF	REF-REF
276606	PvP01_11_v2:177899	ALT-ALT	REF-REF	REF-REF	REF-REF	REF-REF	REF-REF	ALT-ALT	ALT-ALT	REF-REF	HET-HET	REF-REF	REF-REF	REF-REF	REF-REF	REF-REF	REF-REF	HET-REF	REF-REF	REF-REF	ALT-HET	ALT-ALT	REF-REF	REF-REF	ALT-ALT	REF-REF	HET-REF	ALT-ALT	REF-REF	REF-REF	REF-REF	ALT-ALT	REF-REF	REF-REF	REF-REF	REF-REF	REF-REF	REF-REF	REF-REF	ALT-ALT	HET-HET	ALT-ALT	REF-REF	HET-HET	HET-HET	ALT-ALT	REF-REF	ALT-ALT	REF-REF
276606	PvP01_11_v2:177966	REF-REF	HET-REF	ALT-ALT	ALT-ALT	HET-REF	ALT-ALT	REF-REF	REF-REF	ALT-ALT	ALT-ALT	ALT-ALT	REF-REF	REF-REF	ALT-ALT	HET-REF	ALT-ALT	REF-REF	ALT-ALT	ALT-ALT	REF-REF	REF-REF	REF-REF	REF-REF	REF-REF	REF-REF	REF-REF	REF-REF	REF-REF	REF-REF	REF-REF	REF-REF	ALT-ALT	REF-REF	REF-REF	REF-REF	REF-REF	REF-REF	REF-REF	REF-REF	REF-REF	REF-REF	ALT-ALT	REF-REF	REF-REF	REF-REF	REF-REF	REF-REF	REF-REF
276606	PvP01_11_v2:177971	ALT-ALT	HET-REF	REF-REF	REF-REF	REF-REF	REF-REF	ALT-ALT	REF-REF	REF-REF	REF-REF	REF-REF	REF-REF	REF-REF	REF-REF	REF-REF	REF-REF	HET-REF	REF-REF	REF-REF	ALT-HET	ALT-ALT	REF-REF	ALT-ALT	ALT-ALT	REF-REF	HET-REF	ALT-ALT	REF-REF	REF-REF	REF-REF	REF-REF	REF-REF	REF-REF	HET-HET	REF-REF	REF-REF	REF-REF	REF-REF	ALT-ALT	HET-HET	ALT-ALT	REF-REF	HET-HET	ALT-HET	ALT-ALT	REF-REF	ALT-ALT	REF-REF
285205	PvP01_11_v2:607789	REF-REF	REF-REF	REF-REF	REF-REF	REF-REF	REF-REF	REF-REF	MISSING-REF	REF-REF	REF-REF	REF-REF	REF-REF	REF-REF	REF-REF	REF-REF	REF-REF	REF-REF	REF-REF	REF-REF	MISSING-REF	REF-REF	REF-REF	REF-REF	REF-REF	REF-REF	REF-REF	REF-REF	REF-REF	REF-REF	REF-REF	REF-REF	REF-REF	REF-REF	REF-REF	REF-REF	REF-REF	REF-REF	REF-REF	REF-REF	REF-REF	REF-REF	REF-REF	REF-REF	MISSING-REF	REF-REF	REF-REF	REF-REF	REF-REF
285205	PvP01_11_v2:607801	ALT-ALT	REF-REF	ALT-ALT	ALT-ALT	REF-REF	REF-REF	REF-REF	MISSING-REF	REF-REF	REF-REF	REF-REF	REF-REF	REF-REF	REF-REF	REF-REF	REF-REF	REF-REF	REF-REF	REF-REF	MISSING-REF	REF-REF	REF-REF	REF-REF	REF-REF	REF-REF	REF-REF	REF-REF	REF-REF	REF-REF	REF-REF	REF-REF	REF-REF	REF-REF	REF-REF	REF-REF	REF-REF	REF-REF	REF-REF	REF-REF	REF-REF	REF-REF	REF-REF	REF-REF	REF-REF	REF-REF	REF-REF	REF-REF	REF-REF
285205	PvP01_11_v2:607881	REF-REF	REF-REF	REF-REF	REF-REF	REF-REF	REF-REF	REF-REF	MISSING-REF	REF-REF	REF-REF	REF-REF	REF-REF	REF-REF	REF-REF	REF-REF	REF-REF	REF-REF	REF-REF	REF-REF	REF-REF	REF-REF	REF-REF	REF-REF	REF-REF	REF-REF	REF-REF	REF-REF	REF-REF	REF-REF	REF-REF	REF-REF	REF-REF	REF-REF	REF-REF	REF-REF	REF-REF	REF-REF	REF-REF	REF-REF	REF-REF	REF-REF	REF-REF	REF-REF	REF-REF	REF-REF	REF-REF	REF-REF	REF-REF
285205	PvP01_11_v2:607927	ALT-ALT	ALT-ALT	ALT-ALT	ALT-ALT	ALT-ALT	ALT-ALT	ALT-ALT	ALT-ALT	ALT-ALT	REF-REF	ALT-ALT	ALT-ALT	ALT-ALT	ALT-ALT	ALT-ALT	ALT-ALT	ALT-ALT	ALT-ALT	ALT-ALT	ALT-ALT	ALT-ALT	ALT-ALT	ALT-ALT	MISSING-ALT	ALT-ALT	ALT-ALT	ALT-ALT	ALT-ALT	ALT-ALT	ALT-ALT	ALT-ALT	ALT-ALT	ALT-ALT	ALT-ALT	ALT-ALT	ALT-ALT	ALT-ALT	ALT-ALT	ALT-ALT	ALT-ALT	ALT-ALT	ALT-ALT	ALT-ALT	ALT-ALT	ALT-ALT	ALT-ALT	ALT-ALT	ALT-ALT
291380	PvP01_11_v2:916516	REF-REF	HET-HET	ALT-ALT	ALT-ALT	REF-REF	ALT-ALT	REF-REF	REF-REF	REF-REF	REF-REF	ALT-ALT	REF-REF	REF-REF	REF-REF	REF-REF	REF-REF	REF-REF	REF-REF	REF-REF	REF-REF	REF-REF	REF-REF	REF-REF	REF-REF	REF-REF	REF-REF	REF-REF	REF-REF	REF-REF	REF-REF	REF-REF	REF-REF	REF-REF	REF-REF	REF-REF	REF-REF	REF-REF	REF-REF	REF-REF	REF-REF	REF-REF	REF-REF	REF-REF	MISSING-REF	REF-REF	REF-REF	REF-REF	REF-REF
291380	PvP01_11_v2:916621	ALT-ALT	HET-HET	REF-REF	REF-REF	ALT-ALT	REF-REF	ALT-ALT	ALT-ALT	ALT-ALT	ALT-ALT	ALT-ALT	ALT-ALT	ALT-ALT	ALT-ALT	ALT-ALT	ALT-ALT	ALT-ALT	ALT-ALT	ALT-ALT	ALT-ALT	ALT-ALT	ALT-ALT	ALT-ALT	ALT-ALT	ALT-ALT	ALT-ALT	ALT-ALT	ALT-ALT	ALT-ALT	ALT-ALT	ALT-ALT	ALT-ALT	ALT-ALT	ALT-ALT	ALT-ALT	ALT-ALT	ALT-ALT	ALT-ALT	ALT-ALT	ALT-ALT	ALT-ALT	ALT-ALT	ALT-ALT	MISSING-ALT	ALT-ALT	ALT-ALT	ALT-ALT	ALT-ALT
291380	PvP01_11_v2:916632	ALT-ALT	HET-HET	REF-REF	REF-REF	ALT-ALT	REF-REF	ALT-ALT	ALT-ALT	ALT-ALT	ALT-ALT	ALT-ALT	ALT-ALT	ALT-ALT	ALT-ALT	ALT-ALT	REF-REF	ALT-ALT	ALT-ALT	ALT-ALT	MISSING-ALT	ALT-ALT	ALT-ALT	ALT-ALT	ALT-ALT	ALT-ALT	ALT-ALT	ALT-ALT	ALT-ALT	ALT-ALT	ALT-ALT	ALT-ALT	ALT-ALT	ALT-ALT	ALT-ALT	ALT-ALT	ALT-ALT	ALT-ALT	ALT-ALT	ALT-ALT	ALT-ALT	ALT-ALT	ALT-ALT	ALT-ALT	MISSING-ALT	ALT-ALT	ALT-ALT	ALT-ALT	ALT-ALT
291380	PvP01_11_v2:916676	REF-REF	HET-ALT	REF-REF	REF-REF	ALT-ALT	REF-REF	ALT-ALT	MISSING-ALT	ALT-ALT	ALT-ALT	ALT-ALT	REF-REF	ALT-ALT	ALT-ALT	ALT-ALT	REF-REF	ALT-ALT	ALT-ALT	ALT-ALT	MISSING-ALT	ALT-ALT	ALT-ALT	ALT-ALT	ALT-ALT	ALT-ALT	ALT-ALT	ALT-ALT	ALT-ALT	ALT-ALT	ALT-ALT	ALT-ALT	ALT-ALT	ALT-ALT	ALT-ALT	ALT-ALT	ALT-ALT	ALT-ALT	ALT-ALT	ALT-ALT	ALT-ALT	ALT-ALT	ALT-ALT	ALT-ALT	ALT-ALT	ALT-ALT	ALT-ALT	ALT-ALT	ALT-ALT
296123	PvP01_11_v2:1153667	REF-REF	REF-MISSING	REF-REF	REF-REF	REF-REF	ALT-ALT	REF-REF	ALT-ALT	REF-REF	HET-HET	ALT-ALT	MISSING-REF	ALT-ALT	REF-REF	REF-REF	ALT-ALT	REF-REF	REF-REF	REF-REF	REF-REF	REF-REF	REF-REF	REF-REF	MISSING-REF	REF-REF	ALT-HET	REF-REF	REF-REF	ALT-ALT	HET-REF	REF-REF	REF-REF	REF-REF	REF-REF	REF-REF	REF-REF	REF-REF	REF-REF	REF-REF	REF-REF	REF-REF	ALT-ALT	REF-REF	MISSING-REF	REF-REF	REF-REF	HET-HET	REF-REF
296123	PvP01_11_v2:1153703	REF-REF	REF-MISSING	REF-REF	REF-REF	REF-REF	REF-REF	REF-REF	REF-REF	REF-REF	REF-REF	REF-REF	MISSING-REF	REF-REF	REF-REF	REF-REF	REF-REF	REF-REF	REF-REF	REF-REF	MISSING-REF	REF-REF	REF-REF	REF-REF	REF-REF	REF-REF	REF-REF	REF-REF	REF-REF	REF-REF	REF-REF	REF-REF	REF-REF	REF-REF	REF-REF	REF-REF	REF-REF	REF-REF	REF-REF	REF-REF	REF-REF	REF-REF	REF-REF	REF-REF	MISSING-REF	REF-REF	REF-REF	REF-REF	REF-REF
296123	PvP01_11_v2:1153706	REF-REF	REF-MISSING	REF-REF	REF-REF	REF-REF	REF-REF	REF-REF	REF-REF	REF-REF	REF-REF	REF-REF	MISSING-REF	REF-REF	REF-REF	REF-REF	REF-REF	REF-REF	REF-REF	REF-REF	MISSING-REF	REF-REF	REF-REF	REF-REF	REF-REF	REF-REF	REF-REF	REF-REF	REF-REF	REF-REF	REF-REF	REF-REF	REF-REF	REF-REF	REF-REF	REF-REF	REF-REF	REF-REF	REF-REF	REF-REF	REF-REF	REF-REF	REF-REF	REF-REF	MISSING-REF	REF-REF	REF-REF	REF-REF	REF-REF
296123	PvP01_11_v2:1153850	REF-REF	HET-MISSING	REF-REF	REF-REF	ALT-ALT	ALT-ALT	ALT-ALT	ALT-ALT	ALT-ALT	HET-REF	REF-REF	MISSING-REF	REF-REF	REF-REF	REF-REF	ALT-ALT	REF-REF	REF-REF	REF-REF	REF-REF	REF-REF	REF-REF	REF-REF	REF-REF	REF-REF	REF-REF	REF-REF	REF-REF	REF-REF	REF-REF	REF-REF	REF-REF	REF-REF	REF-REF	REF-REF	REF-REF	REF-REF	REF-REF	REF-REF	REF-REF	REF-REF	REF-REF	REF-REF	MISSING-HET	REF-REF	REF-REF	REF-REF	REF-REF
301517	PvP01_11_v2:1423370	ALT-ALT	ALT-ALT	ALT-ALT	ALT-ALT	ALT-ALT	ALT-ALT	ALT-ALT	ALT-ALT	ALT-ALT	ALT-ALT	ALT-ALT	MISSING-ALT	ALT-ALT	ALT-ALT	ALT-ALT	ALT-ALT	ALT-ALT	ALT-ALT	ALT-ALT	ALT-ALT	ALT-ALT	ALT-ALT	ALT-ALT	ALT-ALT	ALT-ALT	ALT-ALT	ALT-ALT	ALT-ALT	ALT-ALT	ALT-ALT	ALT-ALT	ALT-ALT	ALT-ALT	ALT-ALT	ALT-ALT	ALT-ALT	ALT-ALT	ALT-ALT	ALT-ALT	ALT-ALT	ALT-ALT	ALT-ALT	ALT-ALT	ALT-ALT	ALT-ALT	ALT-ALT	ALT-ALT	ALT-ALT
301517	PvP01_11_v2:1423416	ALT-ALT	ALT-ALT	ALT-ALT	ALT-ALT	ALT-ALT	ALT-ALT	ALT-ALT	ALT-ALT	ALT-ALT	ALT-ALT	ALT-ALT	MISSING-ALT	ALT-ALT	ALT-ALT	ALT-ALT	ALT-ALT	ALT-ALT	ALT-ALT	ALT-ALT	MISSING-ALT	ALT-ALT	ALT-ALT	ALT-ALT	ALT-ALT	ALT-ALT	ALT-ALT	ALT-ALT	ALT-ALT	ALT-ALT	ALT-ALT	ALT-ALT	ALT-ALT	ALT-ALT	ALT-ALT	ALT-ALT	ALT-ALT	ALT-ALT	ALT-ALT	ALT-ALT	ALT-ALT	ALT-ALT	ALT-ALT	ALT-ALT	MISSING-ALT	ALT-ALT	ALT-ALT	ALT-ALT	ALT-ALT
301517	PvP01_11_v2:1423431	REF-REF	HET-REF	REF-REF	REF-REF	REF-REF	REF-REF	REF-REF	REF-REF	REF-REF	REF-REF	REF-REF	REF-REF	REF-REF	REF-REF	REF-REF	ALT-ALT	ALT-ALT	ALT-ALT	ALT-ALT	MISSING-ALT	ALT-ALT	ALT-ALT	ALT-ALT	ALT-ALT	ALT-ALT	ALT-ALT	ALT-ALT	ALT-ALT	ALT-ALT	ALT-ALT	ALT-ALT	ALT-ALT	ALT-ALT	ALT-ALT	ALT-ALT	ALT-ALT	ALT-ALT	ALT-ALT	ALT-ALT	ALT-ALT	ALT-ALT	ALT-ALT	ALT-ALT	MISSING-ALT	ALT-ALT	ALT-ALT	ALT-ALT	ALT-ALT
301517	PvP01_11_v2:1423478	REF-REF	HET-ALT	ALT-ALT	ALT-ALT	HET-HET	ALT-ALT	REF-REF	ALT-ALT	ALT-ALT	REF-REF	REF-REF	ALT-ALT	REF-REF	ALT-ALT	REF-REF	ALT-ALT	ALT-ALT	ALT-ALT	ALT-ALT	ALT-ALT	ALT-ALT	ALT-ALT	ALT-ALT	ALT-ALT	ALT-ALT	ALT-ALT	ALT-ALT	ALT-ALT	ALT-ALT	ALT-ALT	ALT-ALT	ALT-ALT	ALT-ALT	ALT-ALT	ALT-ALT	ALT-ALT	ALT-ALT	ALT-ALT	ALT-ALT	ALT-ALT	ALT-ALT	ALT-ALT	ALT-ALT	ALT-ALT	ALT-ALT	ALT-ALT	ALT-ALT	ALT-ALT
301517	PvP01_11_v2:1423489	ALT-ALT	ALT-ALT	ALT-ALT	ALT-ALT	ALT-ALT	ALT-ALT	ALT-ALT	ALT-ALT	ALT-ALT	ALT-ALT	ALT-ALT	ALT-ALT	ALT-ALT	ALT-ALT	ALT-ALT	ALT-ALT	ALT-ALT	ALT-ALT	ALT-ALT	ALT-ALT	ALT-ALT	ALT-ALT	ALT-ALT	ALT-ALT	ALT-ALT	ALT-ALT	ALT-ALT	ALT-ALT	ALT-ALT	ALT-ALT	ALT-ALT	ALT-ALT	ALT-ALT	ALT-ALT	ALT-ALT	ALT-ALT	ALT-ALT	ALT-ALT	ALT-ALT	ALT-ALT	ALT-ALT	ALT-ALT	ALT-ALT	ALT-ALT	ALT-ALT	ALT-ALT	ALT-ALT	ALT-ALT
301517	PvP01_11_v2:1423512	ALT-ALT	ALT-ALT	ALT-ALT	ALT-ALT	ALT-ALT	ALT-ALT	ALT-ALT	ALT-ALT	ALT-ALT	ALT-ALT	ALT-ALT	ALT-ALT	ALT-ALT	ALT-ALT	ALT-ALT	ALT-ALT	ALT-ALT	ALT-ALT	ALT-ALT	ALT-ALT	ALT-ALT	ALT-ALT	ALT-ALT	ALT-ALT	ALT-ALT	ALT-ALT	ALT-ALT	ALT-ALT	ALT-ALT	ALT-ALT	ALT-ALT	ALT-ALT	ALT-ALT	ALT-ALT	ALT-ALT	ALT-ALT	ALT-ALT	ALT-ALT	ALT-ALT	ALT-ALT	ALT-ALT	ALT-ALT	ALT-ALT	ALT-ALT	ALT-ALT	ALT-ALT	ALT-ALT	ALT-ALT
301517	PvP01_11_v2:1423519	ALT-ALT	HET-ALT	ALT-ALT	ALT-ALT	ALT-ALT	ALT-ALT	ALT-ALT	ALT-ALT	ALT-ALT	ALT-ALT	ALT-ALT	ALT-ALT	ALT-ALT	ALT-ALT	ALT-ALT	ALT-ALT	ALT-ALT	ALT-ALT	ALT-ALT	ALT-ALT	ALT-ALT	ALT-ALT	ALT-ALT	ALT-ALT	ALT-ALT	ALT-ALT	ALT-ALT	ALT-ALT	ALT-ALT	ALT-ALT	ALT-ALT	ALT-ALT	ALT-ALT	ALT-ALT	ALT-ALT	ALT-ALT	ALT-ALT	ALT-ALT	ALT-ALT	ALT-ALT	ALT-ALT	ALT-ALT	ALT-ALT	ALT-ALT	ALT-ALT	ALT-ALT	ALT-ALT	ALT-ALT
304503	PvP01_11_v2:1572691	REF-REF	HET-HET	ALT-ALT	ALT-ALT	REF-REF	ALT-ALT	ALT-ALT	ALT-ALT	ALT-ALT	REF-REF	ALT-ALT	MISSING-REF	ALT-ALT	ALT-HET	ALT-HET	ALT-ALT	REF-REF	REF-REF	REF-REF	MISSING-REF	ALT-ALT	REF-REF	REF-REF	REF-REF	REF-REF	REF-REF	REF-MISSING	REF-REF	REF-REF	HET-HET	REF-REF	REF-REF	HET-HET	REF-REF	REF-MISSING	REF-REF	REF-REF	REF-REF	REF-REF	REF-REF	REF-REF	REF-REF	REF-REF	HET-HET	REF-REF	REF-REF	REF-REF	REF-REF
304503	PvP01_11_v2:1572700	REF-REF	REF-REF	REF-REF	REF-REF	REF-REF	REF-REF	REF-REF	REF-REF	REF-REF	REF-REF	REF-REF	REF-REF	REF-REF	REF-REF	REF-REF	REF-REF	REF-REF	REF-REF	REF-REF	REF-REF	REF-REF	REF-REF	REF-REF	REF-REF	REF-REF	REF-REF	REF-MISSING	REF-REF	REF-REF	REF-REF	REF-REF	REF-REF	REF-REF	REF-REF	REF-MISSING	REF-REF	REF-REF	REF-REF	REF-REF	REF-REF	REF-REF	REF-REF	REF-REF	REF-REF	REF-REF	REF-REF	REF-REF	REF-REF
304503	PvP01_11_v2:1572790	REF-REF	REF-REF	REF-REF	REF-REF	REF-REF	REF-REF	REF-REF	MISSING-REF	REF-REF	REF-REF	REF-REF	REF-REF	REF-REF	REF-REF	REF-REF	REF-REF	REF-REF	REF-REF	REF-REF	MISSING-REF	REF-REF	REF-REF	REF-REF	REF-REF	REF-REF	REF-REF	REF-MISSING	REF-REF	REF-REF	REF-REF	REF-REF	REF-REF	REF-REF	REF-REF	REF-MISSING	REF-REF	REF-REF	REF-REF	REF-REF	REF-REF	REF-REF	REF-REF	REF-REF	REF-REF	REF-REF	REF-REF	REF-REF	REF-REF
304503	PvP01_11_v2:1572840	ALT-ALT	ALT-ALT	ALT-ALT	ALT-ALT	ALT-ALT	ALT-ALT	ALT-ALT	ALT-ALT	ALT-ALT	ALT-ALT	ALT-ALT	ALT-ALT	ALT-ALT	ALT-ALT	HET-REF	ALT-ALT	REF-REF	REF-REF	REF-REF	REF-REF	REF-REF	REF-REF	REF-REF	REF-REF	REF-REF	REF-REF	REF-MISSING	REF-REF	REF-REF	REF-REF	REF-REF	REF-REF	REF-REF	REF-REF	REF-MISSING	REF-REF	REF-REF	REF-REF	REF-REF	REF-REF	REF-REF	REF-REF	REF-REF	MISSING-REF	REF-REF	REF-REF	REF-REF	REF-REF
307891	PvP01_11_v2:1742121	REF-REF	REF-MISSING	ALT-ALT	ALT-ALT	REF-REF	REF-REF	REF-REF	MISSING-REF	REF-REF	REF-REF	REF-REF	REF-REF	REF-REF	REF-REF	REF-REF	REF-REF	REF-REF	REF-REF	REF-REF	MISSING-REF	REF-REF	REF-REF	REF-REF	MISSING-REF	REF-REF	REF-REF	REF-REF	REF-REF	REF-REF	REF-REF	REF-REF	REF-REF	REF-REF	REF-REF	REF-REF	REF-REF	REF-REF	REF-REF	REF-REF	REF-REF	REF-REF	REF-REF	REF-REF	REF-REF	REF-REF	REF-REF	REF-REF	REF-REF
307891	PvP01_11_v2:1742160	REF-REF	REF-REF	REF-REF	REF-REF	REF-REF	REF-REF	REF-REF	MISSING-REF	REF-REF	REF-REF	REF-REF	REF-REF	REF-REF	REF-REF	REF-REF	REF-REF	REF-REF	REF-REF	REF-REF	MISSING-REF	REF-REF	REF-REF	REF-REF	MISSING-REF	REF-REF	REF-REF	REF-REF	REF-REF	REF-REF	REF-REF	REF-REF	REF-REF	REF-REF	REF-REF	REF-REF	REF-REF	REF-REF	REF-REF	REF-REF	REF-REF	REF-REF	REF-REF	REF-REF	REF-REF	REF-REF	REF-REF	REF-REF	REF-REF
307891	PvP01_11_v2:1742165	ALT-ALT	ALT-ALT	ALT-ALT	ALT-ALT	ALT-ALT	ALT-ALT	ALT-ALT	MISSING-ALT	ALT-ALT	ALT-ALT	ALT-ALT	ALT-ALT	ALT-ALT	ALT-ALT	ALT-ALT	ALT-ALT	ALT-ALT	ALT-ALT	ALT-ALT	MISSING-ALT	ALT-ALT	ALT-ALT	ALT-ALT	MISSING-ALT	ALT-ALT	ALT-ALT	ALT-ALT	ALT-ALT	ALT-ALT	ALT-ALT	ALT-ALT	ALT-ALT	ALT-ALT	ALT-ALT	ALT-ALT	ALT-ALT	ALT-ALT	ALT-ALT	ALT-ALT	ALT-ALT	ALT-ALT	ALT-ALT	ALT-ALT	ALT-ALT	ALT-ALT	ALT-ALT	ALT-ALT	ALT-ALT
307891	PvP01_11_v2:1742207	ALT-ALT	ALT-MISSING	ALT-ALT	ALT-ALT	ALT-ALT	ALT-ALT	ALT-ALT	ALT-ALT	ALT-ALT	ALT-ALT	ALT-ALT	ALT-ALT	ALT-ALT	ALT-ALT	HET-REF	ALT-ALT	ALT-ALT	ALT-ALT	ALT-ALT	ALT-ALT	ALT-ALT	ALT-ALT	ALT-ALT	MISSING-ALT	ALT-ALT	ALT-ALT	ALT-ALT	ALT-ALT	ALT-ALT	ALT-ALT	ALT-ALT	ALT-ALT	ALT-ALT	ALT-ALT	ALT-ALT	ALT-ALT	ALT-ALT	ALT-ALT	ALT-ALT	ALT-ALT	ALT-ALT	ALT-ALT	ALT-ALT	ALT-ALT	ALT-ALT	ALT-ALT	ALT-ALT	ALT-ALT
313080	PvP01_11_v2:2001516	ALT-ALT	ALT-ALT	ALT-ALT	ALT-ALT	HET-HET	ALT-ALT	ALT-ALT	ALT-ALT	ALT-ALT	ALT-ALT	ALT-ALT	REF-REF	ALT-ALT	REF-REF	HET-REF	REF-REF	REF-REF	REF-REF	ALT-ALT	MISSING-ALT	REF-REF	ALT-ALT	ALT-ALT	ALT-ALT	ALT-ALT	ALT-ALT	REF-MISSING	ALT-ALT	ALT-ALT	HET-HET	ALT-ALT	ALT-ALT	HET-HET	ALT-ALT	REF-MISSING	REF-REF	REF-REF	ALT-ALT	REF-REF	HET-REF	ALT-ALT	ALT-ALT	HET-HET	MISSING-HET	REF-REF	REF-REF	REF-REF	ALT-ALT
313080	PvP01_11_v2:2001517	REF-REF	REF-REF	REF-REF	REF-REF	REF-REF	REF-REF	REF-REF	REF-REF	REF-REF	REF-REF	REF-REF	REF-REF	REF-REF	REF-REF	REF-REF	REF-REF	REF-REF	REF-REF	REF-REF	MISSING-REF	REF-REF	REF-REF	REF-REF	REF-REF	REF-REF	REF-REF	REF-MISSING	REF-REF	REF-REF	REF-REF	REF-REF	REF-REF	REF-REF	REF-REF	REF-MISSING	REF-REF	REF-REF	REF-REF	REF-REF	REF-REF	REF-REF	REF-REF	REF-REF	REF-REF	REF-REF	REF-REF	REF-REF	REF-REF
313080	PvP01_11_v2:2001576	REF-REF	REF-REF	REF-REF	REF-REF	REF-REF	REF-REF	REF-REF	MISSING-REF	REF-REF	REF-REF	REF-REF	REF-REF	REF-REF	REF-REF	REF-REF	REF-REF	REF-REF	REF-REF	REF-REF	MISSING-REF	REF-REF	REF-REF	REF-REF	REF-REF	REF-REF	REF-REF	REF-MISSING	REF-REF	REF-REF	REF-REF	REF-REF	REF-REF	REF-REF	REF-REF	REF-MISSING	REF-REF	REF-REF	REF-REF	REF-REF	REF-REF	REF-REF	REF-REF	REF-REF	MISSING-REF	REF-REF	REF-REF	REF-REF	REF-REF
313080	PvP01_11_v2:2001591	ALT-ALT	HET-HET	REF-REF	REF-REF	HET-REF	REF-REF	REF-REF	MISSING-REF	REF-REF	ALT-ALT	ALT-ALT	REF-REF	REF-REF	REF-REF	REF-REF	REF-REF	ALT-ALT	REF-REF	ALT-ALT	MISSING-REF	ALT-ALT	ALT-ALT	ALT-ALT	REF-REF	ALT-ALT	ALT-ALT	ALT-MISSING	ALT-ALT	REF-REF	HET-REF	ALT-ALT	ALT-ALT	REF-REF	ALT-ALT	ALT-ALT	ALT-ALT	ALT-ALT	ALT-ALT	ALT-ALT	ALT-ALT	REF-REF	ALT-ALT	REF-REF	MISSING-HET	REF-REF	ALT-ALT	ALT-ALT	ALT-ALT
313080	PvP01_11_v2:2001674	REF-REF	ALT-ALT	ALT-ALT	ALT-ALT	ALT-ALT	ALT-ALT	ALT-ALT	ALT-ALT	ALT-ALT	ALT-ALT	ALT-ALT	MISSING-ALT	ALT-ALT	ALT-ALT	ALT-ALT	ALT-ALT	ALT-ALT	ALT-ALT	ALT-ALT	MISSING-ALT	ALT-ALT	ALT-ALT	ALT-ALT	ALT-ALT	ALT-ALT	ALT-ALT	ALT-MISSING	ALT-ALT	ALT-ALT	ALT-ALT	ALT-ALT	MISSING-ALT	ALT-ALT	ALT-ALT	ALT-MISSING	ALT-ALT	ALT-ALT	ALT-ALT	ALT-ALT	ALT-ALT	ALT-ALT	ALT-ALT	ALT-ALT	MISSING-ALT	ALT-ALT	ALT-ALT	ALT-ALT	ALT-ALT
313080	PvP01_11_v2:2001699	REF-REF	REF-REF	REF-REF	REF-REF	REF-REF	REF-REF	REF-REF	REF-REF	REF-REF	REF-REF	REF-REF	MISSING-REF	REF-REF	REF-REF	REF-REF	REF-REF	REF-REF	REF-REF	REF-REF	MISSING-REF	REF-REF	REF-REF	REF-REF	REF-REF	REF-REF	REF-REF	REF-MISSING	REF-REF	REF-REF	REF-REF	REF-REF	MISSING-REF	REF-REF	REF-REF	REF-MISSING	REF-REF	REF-REF	REF-REF	REF-REF	REF-REF	REF-REF	REF-REF	REF-REF	MISSING-REF	REF-REF	REF-REF	REF-REF	REF-REF
274564	PvP01_11_v2:75771	REF-REF	REF-REF	REF-REF	REF-REF	REF-REF	REF-REF	REF-REF	REF-REF	REF-REF	REF-REF	REF-REF	MISSING-REF	REF-REF	REF-REF	REF-REF	REF-REF	REF-REF	REF-REF	REF-REF	MISSING-REF	REF-REF	REF-REF	REF-REF	REF-REF	REF-REF	REF-REF	REF-REF	REF-REF	REF-REF	REF-REF	REF-REF	REF-REF	REF-REF	REF-REF	REF-REF	REF-REF	REF-REF	REF-REF	REF-REF	REF-REF	REF-REF	REF-REF	REF-REF	MISSING-REF	REF-REF	REF-REF	REF-REF	REF-REF
274564	PvP01_11_v2:75778	ALT-ALT	REF-REF	REF-REF	REF-REF	HET-REF	REF-REF	REF-REF	REF-REF	REF-REF	ALT-ALT	REF-REF	MISSING-REF	ALT-ALT	ALT-ALT	REF-REF	ALT-ALT	REF-REF	REF-REF	REF-REF	MISSING-ALT	REF-REF	REF-REF	REF-REF	REF-REF	REF-REF	REF-REF	REF-REF	REF-REF	REF-REF	HET-REF	REF-REF	REF-REF	REF-REF	REF-REF	REF-REF	REF-REF	REF-REF	REF-REF	REF-REF	REF-REF	REF-REF	REF-REF	REF-REF	MISSING-HET	REF-REF	REF-REF	REF-REF	REF-REF
274564	PvP01_11_v2:75780	REF-REF	HET-HET	REF-REF	REF-REF	REF-REF	REF-REF	REF-REF	REF-REF	REF-REF	REF-REF	REF-REF	MISSING-REF	REF-REF	REF-REF	HET-REF	REF-REF	REF-REF	ALT-ALT	REF-REF	MISSING-REF	ALT-ALT	REF-REF	REF-REF	REF-REF	ALT-ALT	REF-REF	ALT-ALT	ALT-ALT	REF-REF	HET-HET	REF-REF	REF-REF	HET-HET	REF-REF	ALT-ALT	ALT-ALT	ALT-ALT	REF-REF	REF-REF	REF-REF	REF-REF	ALT-ALT	HET-HET	MISSING-HET	REF-REF	ALT-ALT	HET-REF	REF-REF
274564	PvP01_11_v2:75782	ALT-ALT	REF-REF	REF-REF	REF-REF	HET-REF	REF-REF	REF-REF	REF-REF	REF-REF	ALT-ALT	REF-REF	MISSING-REF	ALT-ALT	ALT-ALT	REF-REF	ALT-ALT	REF-REF	REF-REF	REF-REF	MISSING-ALT	REF-REF	REF-REF	REF-REF	REF-REF	REF-REF	REF-REF	REF-REF	REF-REF	REF-REF	HET-REF	REF-REF	REF-REF	REF-REF	REF-REF	REF-REF	REF-REF	REF-REF	REF-REF	REF-REF	REF-REF	REF-REF	REF-REF	REF-REF	MISSING-HET	REF-REF	REF-REF	REF-REF	REF-REF
274564	PvP01_11_v2:75790	ALT-ALT	HET-ALT	ALT-ALT	ALT-ALT	HET-REF	ALT-ALT	ALT-ALT	REF-REF	REF-REF	ALT-ALT	REF-REF	MISSING-ALT	ALT-ALT	ALT-ALT	HET-REF	ALT-ALT	REF-REF	ALT-ALT	ALT-ALT	MISSING-ALT	ALT-ALT	REF-REF	ALT-ALT	ALT-ALT	ALT-ALT	ALT-ALT	ALT-ALT	ALT-ALT	ALT-ALT	ALT-ALT	ALT-ALT	REF-REF	ALT-ALT	REF-REF	ALT-ALT	ALT-ALT	ALT-ALT	REF-REF	REF-REF	ALT-ALT	ALT-ALT	ALT-ALT	HET-HET	MISSING-ALT	REF-REF	ALT-ALT	HET-REF	REF-REF
274564	PvP01_11_v2:75798	ALT-ALT	REF-REF	REF-REF	REF-REF	HET-REF	REF-REF	REF-REF	REF-REF	REF-REF	ALT-ALT	REF-REF	MISSING-REF	ALT-ALT	ALT-ALT	REF-REF	ALT-ALT	REF-REF	REF-REF	REF-REF	MISSING-ALT	REF-REF	REF-REF	REF-REF	REF-REF	REF-REF	REF-REF	REF-REF	REF-REF	REF-REF	HET-REF	REF-REF	REF-REF	REF-REF	REF-REF	REF-REF	REF-REF	REF-REF	REF-REF	REF-REF	REF-REF	REF-REF	REF-REF	REF-REF	MISSING-HET	REF-REF	REF-REF	REF-REF	REF-REF
322153	PvP01_12_v2:324221	REF-REF	REF-REF	REF-REF	REF-REF	REF-REF	REF-REF	REF-REF	REF-REF	REF-REF	REF-REF	REF-REF	REF-REF	REF-REF	REF-REF	REF-REF	REF-REF	REF-REF	REF-REF	REF-REF	REF-REF	REF-REF	REF-REF	REF-REF	REF-REF	REF-REF	REF-REF	REF-REF	REF-REF	REF-REF	REF-REF	REF-REF	REF-REF	REF-REF	REF-REF	REF-REF	REF-REF	REF-REF	REF-REF	REF-REF	REF-REF	REF-REF	REF-REF	REF-REF	REF-REF	REF-REF	REF-REF	REF-REF	REF-REF
322153	PvP01_12_v2:324232	REF-REF	ALT-ALT	ALT-ALT	ALT-ALT	ALT-ALT	ALT-ALT	ALT-ALT	ALT-ALT	ALT-ALT	ALT-ALT	ALT-ALT	ALT-ALT	ALT-ALT	ALT-ALT	ALT-ALT	ALT-ALT	REF-REF	REF-REF	REF-REF	REF-REF	REF-REF	REF-REF	REF-REF	REF-REF	REF-REF	REF-REF	REF-REF	REF-REF	REF-REF	REF-REF	REF-REF	REF-REF	REF-REF	REF-REF	REF-REF	REF-REF	REF-REF	REF-REF	REF-REF	REF-REF	REF-REF	REF-REF	REF-REF	REF-REF	REF-REF	REF-REF	REF-REF	REF-REF
322153	PvP01_12_v2:324242	REF-REF	REF-REF	REF-REF	REF-REF	REF-REF	REF-REF	REF-REF	REF-REF	REF-REF	REF-REF	REF-REF	REF-REF	REF-REF	REF-REF	REF-REF	REF-REF	REF-REF	REF-REF	REF-REF	REF-REF	REF-REF	REF-REF	REF-REF	REF-REF	REF-REF	REF-REF	REF-REF	REF-REF	REF-REF	REF-REF	REF-REF	REF-REF	REF-REF	REF-REF	REF-REF	REF-REF	REF-REF	REF-REF	REF-REF	REF-REF	REF-REF	REF-REF	REF-REF	REF-REF	REF-REF	REF-REF	REF-REF	REF-REF
326331	PvP01_12_v2:532971	ALT-ALT	ALT-ALT	ALT-ALT	ALT-ALT	ALT-ALT	ALT-ALT	ALT-ALT	ALT-ALT	ALT-ALT	ALT-ALT	ALT-ALT	ALT-ALT	ALT-ALT	ALT-ALT	ALT-ALT	ALT-ALT	ALT-ALT	ALT-ALT	ALT-ALT	ALT-ALT	ALT-ALT	ALT-ALT	ALT-ALT	ALT-ALT	ALT-ALT	ALT-ALT	ALT-ALT	ALT-ALT	ALT-ALT	ALT-ALT	ALT-ALT	ALT-ALT	ALT-ALT	ALT-ALT	ALT-ALT	ALT-ALT	ALT-ALT	ALT-ALT	ALT-ALT	ALT-ALT	ALT-ALT	ALT-ALT	ALT-ALT	MISSING-ALT	ALT-ALT	ALT-ALT	ALT-ALT	ALT-ALT
326331	PvP01_12_v2:533091	ALT-ALT	ALT-ALT	ALT-ALT	ALT-ALT	ALT-ALT	ALT-ALT	ALT-ALT	ALT-ALT	ALT-ALT	ALT-ALT	ALT-ALT	MISSING-ALT	ALT-ALT	ALT-ALT	ALT-ALT	ALT-ALT	ALT-ALT	ALT-ALT	ALT-ALT	ALT-ALT	ALT-ALT	ALT-ALT	ALT-ALT	ALT-ALT	ALT-ALT	ALT-ALT	ALT-ALT	ALT-ALT	ALT-ALT	ALT-ALT	ALT-ALT	ALT-ALT	ALT-ALT	ALT-ALT	ALT-ALT	ALT-ALT	ALT-ALT	ALT-ALT	ALT-ALT	ALT-ALT	ALT-ALT	ALT-ALT	ALT-ALT	MISSING-ALT	ALT-ALT	ALT-ALT	ALT-ALT	ALT-ALT
326331	PvP01_12_v2:533094	ALT-ALT	HET-REF	REF-REF	REF-REF	ALT-ALT	ALT-ALT	ALT-ALT	ALT-ALT	ALT-ALT	HET-HET	REF-REF	MISSING-REF	REF-REF	REF-REF	ALT-ALT	ALT-ALT	REF-REF	REF-REF	REF-REF	REF-REF	REF-REF	REF-REF	ALT-ALT	REF-REF	REF-REF	REF-REF	REF-REF	REF-REF	REF-REF	REF-REF	REF-REF	REF-REF	REF-REF	REF-REF	REF-REF	REF-REF	REF-REF	REF-REF	REF-REF	REF-REF	REF-REF	REF-REF	REF-REF	MISSING-REF	REF-REF	REF-REF	REF-REF	ALT-ALT
326331	PvP01_12_v2:533101	REF-REF	REF-REF	REF-REF	REF-REF	REF-REF	REF-REF	REF-REF	REF-REF	REF-REF	REF-REF	REF-REF	MISSING-REF	REF-REF	ALT-ALT	REF-REF	REF-REF	REF-REF	REF-REF	REF-REF	REF-REF	REF-REF	REF-REF	REF-REF	REF-REF	REF-REF	REF-REF	REF-REF	REF-REF	REF-REF	REF-REF	REF-REF	REF-REF	REF-REF	REF-REF	REF-REF	REF-REF	REF-REF	REF-REF	REF-REF	REF-REF	REF-REF	REF-REF	REF-REF	MISSING-REF	REF-REF	REF-REF	REF-REF	REF-REF
329094	PvP01_12_v2:671184	ALT-ALT	ALT-ALT	ALT-ALT	ALT-ALT	ALT-ALT	ALT-ALT	ALT-ALT	ALT-ALT	ALT-ALT	ALT-ALT	ALT-ALT	MISSING-ALT	ALT-ALT	ALT-ALT	ALT-ALT	ALT-ALT	ALT-ALT	ALT-ALT	ALT-ALT	ALT-ALT	ALT-ALT	ALT-ALT	ALT-ALT	ALT-ALT	ALT-ALT	ALT-ALT	ALT-ALT	ALT-ALT	ALT-ALT	ALT-ALT	ALT-ALT	ALT-ALT	ALT-ALT	ALT-ALT	ALT-ALT	ALT-ALT	ALT-ALT	ALT-ALT	ALT-ALT	ALT-ALT	ALT-ALT	ALT-ALT	ALT-ALT	ALT-ALT	ALT-ALT	ALT-ALT	ALT-ALT	ALT-ALT
329094	PvP01_12_v2:671258	REF-REF	REF-REF	REF-REF	REF-REF	REF-REF	REF-REF	REF-REF	MISSING-REF	REF-REF	REF-REF	REF-REF	REF-REF	REF-REF	REF-REF	REF-REF	REF-REF	REF-REF	REF-REF	REF-REF	REF-REF	REF-REF	REF-REF	REF-REF	REF-REF	REF-REF	REF-REF	REF-REF	REF-REF	REF-REF	REF-REF	REF-REF	REF-REF	REF-REF	REF-REF	REF-REF	REF-REF	REF-REF	REF-REF	REF-REF	REF-REF	REF-REF	REF-REF	REF-REF	MISSING-REF	REF-REF	REF-REF	REF-REF	REF-REF
329094	PvP01_12_v2:671280	REF-REF	HET-HET	REF-REF	REF-REF	HET-HET	ALT-ALT	ALT-ALT	MISSING-ALT	ALT-ALT	ALT-ALT	ALT-ALT	ALT-ALT	ALT-ALT	ALT-ALT	ALT-ALT	ALT-ALT	HET-REF	ALT-ALT	ALT-ALT	ALT-HET	ALT-ALT	ALT-ALT	ALT-ALT	REF-REF	REF-REF	HET-HET	REF-REF	REF-REF	REF-REF	ALT-ALT	ALT-ALT	REF-REF	ALT-ALT	REF-REF	ALT-ALT	ALT-ALT	ALT-ALT	ALT-ALT	ALT-ALT	REF-REF	REF-REF	REF-REF	HET-REF	MISSING-ALT	ALT-ALT	ALT-ALT	HET-HET	ALT-ALT
335584	PvP01_12_v2:995698	ALT-ALT	REF-REF	REF-REF	REF-REF	REF-REF	REF-REF	REF-REF	REF-REF	REF-REF	REF-REF	REF-REF	REF-REF	REF-REF	REF-REF	REF-REF	REF-REF	REF-REF	REF-REF	REF-REF	MISSING-REF	REF-REF	REF-REF	REF-REF	REF-REF	REF-REF	REF-REF	REF-REF	REF-REF	REF-REF	REF-REF	REF-REF	REF-REF	REF-REF	REF-REF	REF-REF	REF-REF	REF-REF	REF-REF	REF-REF	REF-REF	REF-REF	REF-REF	REF-REF	MISSING-REF	REF-REF	REF-REF	REF-REF	REF-REF
335584	PvP01_12_v2:995701	ALT-ALT	REF-REF	REF-REF	REF-REF	REF-REF	REF-REF	REF-REF	REF-REF	REF-REF	REF-REF	REF-REF	REF-REF	REF-REF	REF-REF	REF-REF	REF-REF	REF-REF	REF-REF	REF-REF	MISSING-REF	REF-REF	REF-REF	REF-REF	REF-REF	REF-REF	REF-REF	REF-REF	REF-REF	REF-REF	REF-REF	REF-REF	REF-REF	REF-REF	REF-REF	REF-REF	REF-REF	REF-REF	REF-REF	REF-REF	REF-REF	REF-REF	REF-REF	REF-REF	MISSING-REF	REF-REF	REF-REF	REF-REF	REF-REF
335584	PvP01_12_v2:995758	REF-REF	HET-HET	REF-REF	REF-REF	REF-REF	REF-REF	ALT-ALT	ALT-ALT	REF-REF	ALT-ALT	ALT-ALT	REF-REF	ALT-ALT	REF-REF	HET-REF	REF-REF	REF-REF	REF-REF	REF-REF	MISSING-HET	REF-REF	REF-REF	REF-REF	REF-REF	REF-REF	REF-REF	REF-REF	REF-REF	REF-REF	REF-REF	REF-REF	REF-REF	REF-REF	REF-REF	REF-REF	REF-REF	REF-REF	REF-REF	REF-REF	REF-REF	REF-REF	REF-REF	HET-REF	MISSING-REF	REF-REF	REF-REF	REF-REF	REF-REF
344819	PvP01_12_v2:1457400	ALT-ALT	REF-REF	ALT-ALT	ALT-ALT	REF-REF	REF-REF	ALT-ALT	ALT-ALT	REF-REF	ALT-ALT	REF-REF	MISSING-REF	REF-REF	ALT-ALT	REF-REF	REF-REF	REF-REF	REF-REF	REF-REF	MISSING-REF	ALT-ALT	REF-REF	REF-REF	REF-REF	REF-REF	REF-REF	REF-REF	REF-REF	REF-REF	REF-REF	REF-REF	REF-REF	REF-REF	REF-REF	REF-REF	REF-REF	REF-REF	REF-REF	REF-REF	REF-REF	REF-REF	REF-REF	HET-REF	MISSING-REF	REF-REF	REF-REF	REF-REF	REF-REF
344819	PvP01_12_v2:1457422	REF-REF	HET-HET	REF-REF	REF-REF	HET-REF	REF-REF	REF-REF	REF-REF	REF-REF	REF-REF	REF-REF	MISSING-REF	REF-REF	REF-REF	HET-REF	REF-REF	REF-REF	ALT-ALT	REF-REF	ALT-ALT	REF-REF	REF-REF	REF-REF	ALT-ALT	ALT-HET	HET-HET	ALT-ALT	REF-REF	ALT-ALT	REF-REF	ALT-ALT	ALT-ALT	HET-HET	REF-REF	ALT-ALT	ALT-ALT	ALT-ALT	REF-REF	REF-REF	ALT-ALT	ALT-ALT	ALT-ALT	HET-HET	MISSING-HET	REF-REF	ALT-ALT	ALT-ALT	ALT-ALT
344819	PvP01_12_v2:1457509	ALT-ALT	HET-REF	ALT-ALT	ALT-ALT	REF-REF	REF-REF	REF-REF	REF-REF	REF-REF	REF-REF	REF-REF	REF-REF	REF-REF	REF-REF	REF-REF	REF-REF	REF-REF	ALT-ALT	REF-REF	MISSING-ALT	REF-REF	REF-REF	REF-REF	ALT-ALT	ALT-ALT	HET-HET	ALT-ALT	REF-REF	ALT-ALT	HET-HET	ALT-ALT	ALT-ALT	ALT-ALT	REF-REF	ALT-ALT	ALT-ALT	ALT-ALT	REF-REF	ALT-ALT	ALT-ALT	ALT-ALT	ALT-ALT	HET-HET	ALT-HET	ALT-ALT	ALT-ALT	ALT-ALT	ALT-ALT
344819	PvP01_12_v2:1457514	REF-REF	REF-REF	REF-REF	REF-REF	REF-REF	REF-REF	REF-REF	REF-REF	REF-REF	REF-REF	REF-REF	REF-REF	REF-REF	REF-REF	REF-REF	REF-REF	REF-REF	REF-REF	REF-REF	MISSING-REF	REF-REF	REF-REF	REF-REF	REF-REF	REF-REF	REF-REF	REF-REF	REF-REF	REF-REF	REF-REF	REF-REF	REF-REF	REF-REF	REF-REF	REF-REF	REF-REF	REF-REF	REF-REF	REF-REF	REF-REF	REF-REF	REF-REF	REF-REF	REF-REF	REF-REF	REF-REF	REF-REF	REF-REF
354590	PvP01_12_v2:1945903	REF-REF	REF-MISSING	REF-REF	REF-REF	REF-REF	REF-REF	REF-REF	REF-REF	REF-REF	REF-REF	REF-REF	REF-REF	REF-REF	REF-REF	REF-REF	REF-REF	REF-REF	REF-REF	REF-REF	REF-REF	REF-REF	REF-REF	REF-REF	MISSING-REF	REF-MISSING	REF-REF	REF-MISSING	REF-REF	REF-MISSING	REF-REF	REF-REF	REF-REF	REF-REF	REF-REF	REF-MISSING	REF-REF	REF-REF	REF-REF	REF-REF	REF-REF	REF-REF	REF-REF	REF-REF	MISSING-REF	REF-REF	REF-REF	REF-REF	REF-REF
354590	PvP01_12_v2:1945959	ALT-ALT	ALT-MISSING	ALT-ALT	ALT-ALT	ALT-ALT	ALT-ALT	ALT-ALT	ALT-ALT	ALT-ALT	ALT-ALT	ALT-ALT	ALT-ALT	ALT-ALT	ALT-ALT	ALT-ALT	ALT-ALT	ALT-ALT	ALT-ALT	ALT-ALT	ALT-ALT	ALT-ALT	ALT-ALT	ALT-ALT	MISSING-ALT	ALT-MISSING	ALT-ALT	ALT-MISSING	ALT-ALT	ALT-MISSING	ALT-ALT	ALT-ALT	ALT-ALT	ALT-ALT	ALT-ALT	ALT-MISSING	ALT-ALT	ALT-ALT	ALT-ALT	ALT-ALT	ALT-ALT	ALT-ALT	ALT-ALT	ALT-ALT	MISSING-ALT	ALT-ALT	ALT-ALT	ALT-ALT	ALT-ALT
354590	PvP01_12_v2:1946046	REF-REF	HET-MISSING	ALT-ALT	ALT-ALT	ALT-ALT	REF-REF	ALT-ALT	MISSING-REF	ALT-ALT	HET-REF	ALT-ALT	ALT-ALT	ALT-ALT	REF-REF	ALT-ALT	ALT-ALT	REF-REF	ALT-ALT	REF-REF	REF-REF	REF-REF	REF-REF	REF-REF	REF-REF	ALT-MISSING	REF-REF	ALT-MISSING	REF-REF	REF-MISSING	HET-HET	REF-REF	REF-REF	REF-REF	REF-REF	REF-MISSING	REF-REF	REF-REF	REF-REF	ALT-ALT	REF-REF	REF-REF	REF-REF	HET-HET	ALT-ALT	REF-REF	REF-REF	ALT-ALT	REF-REF
354590	PvP01_12_v2:1946055	REF-REF	REF-MISSING	REF-REF	REF-REF	REF-REF	REF-REF	REF-REF	MISSING-REF	REF-REF	REF-REF	REF-REF	REF-REF	REF-REF	REF-REF	REF-REF	REF-REF	REF-REF	REF-REF	REF-REF	REF-REF	REF-REF	REF-REF	REF-REF	REF-REF	REF-MISSING	REF-REF	REF-MISSING	REF-REF	REF-MISSING	REF-REF	REF-REF	REF-REF	REF-REF	REF-REF	REF-MISSING	REF-REF	REF-REF	REF-REF	REF-REF	REF-REF	REF-REF	REF-REF	REF-REF	REF-REF	REF-REF	REF-REF	REF-REF	REF-REF
357841	PvP01_12_v2:2108486	REF-REF	HET-HET	ALT-ALT	ALT-ALT	ALT-ALT	REF-REF	ALT-ALT	ALT-ALT	REF-REF	HET-REF	ALT-ALT	ALT-ALT	ALT-ALT	ALT-ALT	ALT-ALT	ALT-ALT	ALT-ALT	ALT-ALT	ALT-ALT	MISSING-ALT	ALT-ALT	ALT-ALT	ALT-ALT	MISSING-ALT	ALT-ALT	ALT-ALT	ALT-ALT	ALT-ALT	ALT-ALT	ALT-ALT	ALT-ALT	ALT-ALT	ALT-ALT	HET-HET	ALT-ALT	ALT-ALT	ALT-ALT	ALT-ALT	ALT-ALT	ALT-ALT	ALT-ALT	ALT-ALT	ALT-ALT	MISSING-ALT	ALT-ALT	ALT-ALT	ALT-ALT	ALT-ALT
357841	PvP01_12_v2:2108487	ALT-ALT	ALT-ALT	ALT-ALT	ALT-ALT	ALT-ALT	ALT-ALT	ALT-ALT	ALT-ALT	ALT-ALT	ALT-ALT	ALT-ALT	ALT-ALT	ALT-ALT	ALT-ALT	ALT-ALT	ALT-ALT	ALT-ALT	ALT-ALT	ALT-ALT	MISSING-ALT	ALT-ALT	ALT-ALT	ALT-ALT	MISSING-ALT	ALT-ALT	ALT-ALT	ALT-ALT	ALT-ALT	ALT-ALT	ALT-ALT	ALT-ALT	ALT-ALT	ALT-ALT	ALT-ALT	ALT-ALT	ALT-ALT	ALT-ALT	ALT-ALT	ALT-ALT	ALT-ALT	ALT-ALT	ALT-ALT	ALT-ALT	MISSING-ALT	ALT-ALT	ALT-ALT	ALT-ALT	ALT-ALT
357841	PvP01_12_v2:2108611	REF-REF	REF-REF	REF-REF	REF-REF	REF-REF	REF-REF	REF-REF	REF-REF	REF-REF	REF-REF	REF-REF	MISSING-REF	REF-REF	REF-REF	REF-REF	REF-REF	REF-REF	REF-REF	REF-REF	MISSING-REF	REF-REF	REF-REF	REF-REF	MISSING-REF	REF-REF	REF-REF	REF-REF	REF-REF	REF-REF	REF-REF	REF-REF	REF-REF	REF-REF	REF-REF	REF-REF	REF-REF	REF-REF	REF-REF	REF-REF	REF-REF	REF-REF	REF-REF	REF-REF	REF-REF	REF-REF	REF-REF	REF-REF	REF-REF
364991	PvP01_12_v2:2465992	REF-REF	REF-REF	REF-REF	REF-REF	REF-REF	REF-REF	REF-REF	REF-REF	REF-REF	REF-REF	REF-REF	REF-REF	REF-REF	REF-REF	REF-REF	REF-REF	REF-REF	REF-REF	REF-REF	MISSING-REF	REF-REF	REF-REF	REF-REF	REF-REF	REF-REF	REF-REF	REF-REF	REF-REF	REF-REF	REF-REF	REF-REF	REF-REF	REF-REF	REF-REF	REF-REF	REF-REF	REF-REF	REF-REF	REF-REF	REF-REF	REF-REF	REF-REF	REF-REF	MISSING-REF	REF-REF	REF-REF	REF-REF	REF-REF
364991	PvP01_12_v2:2465995	ALT-ALT	REF-REF	REF-REF	REF-REF	REF-REF	REF-REF	REF-REF	REF-REF	REF-REF	REF-REF	REF-REF	REF-REF	REF-REF	REF-REF	REF-REF	REF-REF	REF-REF	REF-REF	ALT-ALT	MISSING-REF	REF-REF	REF-REF	REF-REF	REF-REF	REF-REF	REF-REF	REF-REF	REF-REF	ALT-ALT	REF-REF	REF-REF	REF-REF	REF-REF	REF-REF	REF-REF	REF-REF	REF-REF	REF-REF	REF-REF	REF-REF	REF-REF	REF-REF	REF-REF	MISSING-REF	REF-REF	REF-REF	REF-REF	REF-REF
364991	PvP01_12_v2:2466016	REF-REF	REF-REF	REF-REF	REF-REF	REF-REF	REF-REF	REF-REF	REF-REF	REF-REF	REF-REF	REF-REF	MISSING-REF	REF-REF	REF-REF	REF-REF	REF-REF	REF-REF	REF-REF	REF-REF	REF-REF	REF-REF	REF-REF	REF-REF	REF-REF	REF-REF	REF-REF	REF-REF	REF-REF	REF-REF	REF-REF	REF-REF	REF-REF	REF-REF	REF-REF	REF-REF	REF-REF	REF-REF	REF-REF	REF-REF	REF-REF	REF-REF	REF-REF	REF-REF	MISSING-REF	REF-REF	REF-REF	REF-REF	REF-REF
364991	PvP01_12_v2:2466085	REF-REF	REF-REF	REF-REF	REF-REF	REF-REF	REF-REF	REF-REF	REF-REF	REF-REF	REF-REF	REF-REF	MISSING-REF	REF-REF	REF-REF	REF-REF	REF-REF	REF-REF	REF-REF	REF-REF	REF-REF	REF-REF	REF-REF	REF-REF	REF-REF	REF-REF	REF-REF	REF-REF	REF-REF	REF-REF	REF-REF	REF-REF	REF-REF	REF-REF	REF-REF	REF-REF	REF-REF	REF-REF	REF-REF	REF-REF	REF-REF	REF-REF	REF-REF	REF-REF	MISSING-REF	REF-REF	REF-REF	REF-REF	REF-REF
370151	PvP01_12_v2:2724028	ALT-ALT	HET-HET	ALT-ALT	ALT-ALT	ALT-ALT	ALT-ALT	ALT-ALT	ALT-ALT	ALT-ALT	ALT-ALT	ALT-ALT	ALT-ALT	ALT-ALT	ALT-ALT	ALT-ALT	ALT-ALT	ALT-ALT	ALT-ALT	ALT-ALT	MISSING-ALT	ALT-ALT	ALT-ALT	ALT-ALT	ALT-ALT	ALT-ALT	ALT-ALT	ALT-ALT	ALT-ALT	ALT-ALT	ALT-ALT	ALT-ALT	ALT-ALT	ALT-ALT	ALT-ALT	ALT-ALT	ALT-ALT	ALT-ALT	ALT-ALT	ALT-ALT	ALT-ALT	ALT-ALT	ALT-ALT	ALT-ALT	MISSING-ALT	ALT-ALT	ALT-ALT	ALT-ALT	ALT-ALT
370151	PvP01_12_v2:2724060	REF-REF	ALT-ALT	ALT-ALT	ALT-ALT	ALT-ALT	ALT-ALT	ALT-ALT	MISSING-ALT	ALT-ALT	ALT-ALT	ALT-ALT	ALT-ALT	ALT-ALT	ALT-ALT	ALT-ALT	ALT-ALT	REF-REF	ALT-ALT	ALT-ALT	MISSING-ALT	ALT-ALT	ALT-ALT	ALT-ALT	ALT-ALT	ALT-ALT	ALT-ALT	ALT-ALT	ALT-ALT	ALT-ALT	ALT-ALT	ALT-ALT	ALT-ALT	ALT-ALT	HET-HET	ALT-ALT	ALT-ALT	ALT-ALT	ALT-ALT	ALT-ALT	ALT-ALT	ALT-ALT	ALT-ALT	ALT-ALT	MISSING-REF	ALT-ALT	ALT-ALT	ALT-ALT	ALT-ALT
370151	PvP01_12_v2:2724063	REF-REF	ALT-ALT	ALT-ALT	ALT-ALT	ALT-ALT	ALT-ALT	ALT-ALT	MISSING-ALT	ALT-ALT	ALT-ALT	ALT-ALT	ALT-ALT	ALT-ALT	ALT-ALT	ALT-ALT	ALT-ALT	REF-REF	ALT-ALT	ALT-ALT	MISSING-ALT	ALT-ALT	ALT-ALT	ALT-ALT	ALT-ALT	ALT-ALT	ALT-ALT	ALT-ALT	ALT-ALT	ALT-ALT	ALT-ALT	ALT-ALT	ALT-ALT	ALT-ALT	HET-HET	ALT-ALT	ALT-ALT	ALT-ALT	ALT-ALT	ALT-ALT	ALT-ALT	ALT-ALT	ALT-ALT	ALT-ALT	MISSING-REF	ALT-ALT	ALT-ALT	ALT-ALT	ALT-ALT
341498	PvP01_12_v2:1291328	ALT-ALT	HET-HET	REF-REF	REF-REF	REF-REF	REF-REF	ALT-ALT	REF-REF	REF-REF	REF-REF	REF-REF	REF-REF	REF-REF	REF-REF	REF-REF	REF-REF	HET-HET	ALT-ALT	ALT-ALT	REF-REF	REF-REF	ALT-ALT	ALT-ALT	REF-REF	ALT-ALT	REF-REF	ALT-ALT	ALT-ALT	REF-REF	ALT-ALT	ALT-ALT	ALT-ALT	ALT-ALT	REF-REF	ALT-ALT	ALT-ALT	ALT-ALT	ALT-ALT	ALT-ALT	HET-REF	REF-REF	REF-REF	ALT-ALT	ALT-ALT	ALT-ALT	ALT-ALT	ALT-ALT	ALT-ALT
341498	PvP01_12_v2:1291365	ALT-ALT	ALT-ALT	ALT-ALT	ALT-ALT	ALT-ALT	ALT-ALT	ALT-ALT	ALT-ALT	ALT-ALT	ALT-ALT	ALT-ALT	MISSING-ALT	ALT-ALT	ALT-ALT	ALT-ALT	ALT-ALT	ALT-ALT	ALT-ALT	ALT-ALT	MISSING-ALT	ALT-ALT	ALT-ALT	ALT-ALT	ALT-ALT	ALT-ALT	ALT-ALT	ALT-ALT	ALT-ALT	ALT-ALT	ALT-ALT	ALT-ALT	ALT-ALT	ALT-ALT	ALT-ALT	ALT-ALT	ALT-ALT	ALT-ALT	ALT-ALT	ALT-ALT	ALT-ALT	ALT-ALT	ALT-ALT	ALT-ALT	ALT-ALT	ALT-ALT	ALT-ALT	ALT-ALT	ALT-ALT
341498	PvP01_12_v2:1291407	ALT-ALT	ALT-ALT	ALT-ALT	ALT-ALT	ALT-ALT	ALT-ALT	ALT-ALT	ALT-ALT	ALT-ALT	ALT-ALT	ALT-ALT	MISSING-ALT	ALT-ALT	ALT-ALT	ALT-ALT	ALT-ALT	ALT-ALT	ALT-ALT	ALT-ALT	ALT-ALT	ALT-ALT	ALT-ALT	ALT-ALT	ALT-ALT	ALT-ALT	ALT-ALT	ALT-ALT	ALT-ALT	ALT-ALT	ALT-ALT	ALT-ALT	ALT-ALT	ALT-ALT	ALT-ALT	ALT-ALT	ALT-ALT	ALT-ALT	ALT-ALT	ALT-ALT	ALT-ALT	ALT-ALT	ALT-ALT	ALT-ALT	ALT-ALT	ALT-ALT	ALT-ALT	ALT-ALT	ALT-ALT
353283	PvP01_12_v2:1880554	REF-REF	REF-REF	REF-REF	REF-REF	REF-REF	REF-REF	REF-REF	MISSING-REF	REF-REF	REF-REF	REF-REF	REF-REF	REF-REF	REF-REF	REF-REF	REF-REF	REF-REF	REF-REF	REF-REF	MISSING-REF	REF-REF	REF-REF	REF-REF	MISSING-REF	REF-REF	REF-REF	REF-REF	REF-REF	REF-REF	REF-REF	REF-REF	REF-REF	REF-REF	REF-REF	REF-REF	REF-REF	REF-REF	REF-REF	REF-REF	REF-REF	REF-REF	REF-REF	REF-REF	MISSING-REF	REF-REF	REF-REF	REF-REF	REF-REF
353283	PvP01_12_v2:1880564	REF-REF	REF-REF	REF-REF	REF-REF	HET-REF	REF-REF	REF-REF	MISSING-ALT	ALT-ALT	REF-REF	REF-REF	REF-REF	REF-REF	REF-REF	REF-REF	REF-REF	ALT-ALT	REF-REF	REF-REF	MISSING-REF	REF-REF	REF-REF	REF-REF	REF-REF	REF-REF	REF-REF	REF-REF	REF-REF	REF-REF	REF-REF	REF-REF	REF-REF	REF-REF	REF-REF	REF-REF	REF-REF	REF-REF	REF-REF	REF-REF	REF-REF	REF-REF	REF-REF	HET-HET	MISSING-REF	REF-REF	REF-REF	REF-REF	REF-REF
353283	PvP01_12_v2:1880581	REF-REF	REF-REF	REF-REF	REF-REF	HET-REF	REF-REF	REF-REF	ALT-ALT	ALT-ALT	REF-REF	REF-REF	REF-REF	REF-REF	REF-REF	REF-REF	REF-REF	ALT-ALT	REF-REF	REF-REF	MISSING-REF	REF-REF	REF-REF	REF-REF	MISSING-REF	REF-REF	REF-REF	REF-REF	REF-REF	REF-REF	REF-REF	REF-REF	REF-REF	REF-REF	REF-REF	REF-REF	REF-REF	REF-REF	REF-REF	REF-REF	REF-REF	REF-REF	REF-REF	HET-HET	MISSING-REF	REF-REF	REF-REF	REF-REF	REF-REF
382674	PvP01_13_v2:167461	ALT-ALT	ALT-ALT	ALT-ALT	ALT-ALT	ALT-ALT	ALT-ALT	ALT-ALT	ALT-ALT	ALT-ALT	ALT-ALT	ALT-ALT	ALT-ALT	ALT-ALT	ALT-ALT	ALT-ALT	ALT-ALT	ALT-ALT	ALT-HET	ALT-ALT	ALT-ALT	ALT-ALT	ALT-ALT	ALT-ALT	ALT-ALT	ALT-ALT	ALT-ALT	ALT-ALT	ALT-ALT	ALT-ALT	ALT-ALT	ALT-ALT	ALT-ALT	ALT-ALT	ALT-ALT	ALT-ALT	ALT-ALT	ALT-ALT	ALT-ALT	ALT-HET	ALT-ALT	ALT-ALT	ALT-ALT	ALT-ALT	MISSING-ALT	ALT-ALT	ALT-ALT	ALT-ALT	ALT-ALT
382674	PvP01_13_v2:167463	REF-REF	REF-REF	REF-REF	REF-REF	REF-REF	REF-REF	REF-REF	REF-REF	REF-REF	REF-REF	REF-REF	REF-REF	REF-REF	REF-REF	REF-REF	REF-REF	REF-REF	REF-REF	REF-REF	REF-REF	REF-REF	REF-REF	REF-REF	REF-REF	REF-REF	REF-REF	REF-REF	REF-REF	REF-REF	REF-REF	REF-REF	REF-REF	REF-REF	REF-REF	REF-REF	REF-REF	REF-REF	REF-REF	REF-REF	REF-REF	REF-REF	REF-REF	REF-REF	MISSING-REF	REF-REF	REF-REF	REF-REF	REF-REF
382674	PvP01_13_v2:167497	ALT-ALT	HET-HET	REF-REF	REF-REF	REF-REF	REF-REF	REF-REF	REF-REF	REF-REF	REF-REF	REF-REF	MISSING-REF	REF-REF	REF-REF	REF-REF	REF-REF	REF-REF	ALT-ALT	REF-REF	REF-REF	REF-REF	REF-REF	REF-REF	REF-REF	REF-REF	REF-REF	REF-REF	REF-REF	ALT-ALT	HET-HET	ALT-ALT	ALT-ALT	REF-REF	HET-HET	REF-REF	REF-REF	REF-REF	REF-REF	REF-REF	ALT-ALT	REF-REF	REF-REF	HET-REF	MISSING-REF	REF-REF	REF-REF	REF-REF	REF-REF
382674	PvP01_13_v2:167511	REF-REF	REF-REF	REF-REF	REF-REF	REF-REF	REF-REF	REF-REF	REF-REF	REF-REF	REF-REF	REF-REF	REF-REF	REF-REF	REF-REF	REF-REF	REF-REF	REF-REF	REF-REF	REF-REF	REF-REF	REF-REF	REF-REF	REF-REF	REF-REF	REF-REF	REF-REF	REF-REF	REF-REF	REF-REF	REF-REF	REF-REF	REF-REF	REF-REF	REF-REF	REF-REF	REF-REF	REF-REF	REF-REF	REF-REF	REF-REF	REF-REF	REF-REF	REF-REF	MISSING-REF	REF-REF	REF-REF	REF-REF	REF-REF
382674	PvP01_13_v2:167513	REF-REF	REF-REF	REF-REF	REF-REF	REF-REF	REF-REF	REF-REF	REF-REF	REF-REF	REF-REF	REF-REF	REF-REF	REF-REF	REF-REF	REF-REF	REF-REF	REF-REF	REF-REF	REF-REF	REF-REF	REF-REF	REF-REF	REF-REF	REF-REF	REF-REF	REF-REF	REF-REF	REF-REF	REF-REF	REF-REF	REF-REF	REF-REF	REF-REF	REF-REF	REF-REF	REF-REF	REF-REF	REF-REF	REF-REF	REF-REF	REF-REF	REF-REF	REF-REF	MISSING-REF	REF-REF	REF-REF	REF-REF	REF-REF
382674	PvP01_13_v2:167596	REF-REF	REF-REF	REF-REF	REF-REF	HET-REF	REF-REF	REF-REF	ALT-ALT	REF-REF	REF-REF	REF-REF	ALT-ALT	REF-REF	REF-REF	HET-REF	REF-REF	REF-REF	ALT-ALT	ALT-ALT	MISSING-REF	REF-REF	REF-REF	REF-REF	REF-REF	REF-REF	REF-REF	REF-REF	REF-REF	ALT-ALT	HET-HET	REF-REF	ALT-ALT	REF-REF	HET-HET	REF-REF	REF-REF	REF-REF	REF-REF	REF-REF	ALT-ALT	REF-REF	REF-REF	HET-REF	MISSING-REF	REF-REF	REF-REF	REF-REF	REF-REF
385196	PvP01_13_v2:293616	ALT-ALT	HET-MISSING	ALT-ALT	ALT-ALT	ALT-ALT	REF-REF	ALT-ALT	ALT-ALT	ALT-ALT	ALT-ALT	ALT-ALT	ALT-ALT	ALT-ALT	ALT-ALT	REF-REF	ALT-ALT	ALT-ALT	ALT-ALT	ALT-ALT	ALT-ALT	ALT-ALT	ALT-ALT	ALT-ALT	ALT-ALT	ALT-ALT	ALT-ALT	ALT-ALT	ALT-ALT	ALT-ALT	ALT-ALT	ALT-ALT	ALT-ALT	ALT-ALT	ALT-ALT	ALT-ALT	ALT-ALT	ALT-ALT	ALT-ALT	ALT-ALT	ALT-ALT	ALT-ALT	ALT-ALT	ALT-ALT	MISSING-ALT	ALT-ALT	ALT-ALT	ALT-ALT	ALT-ALT
385196	PvP01_13_v2:293644	REF-REF	REF-MISSING	REF-REF	REF-REF	REF-REF	REF-REF	REF-REF	REF-REF	REF-REF	REF-REF	REF-REF	REF-REF	REF-REF	REF-REF	REF-REF	REF-REF	REF-REF	REF-REF	REF-REF	REF-REF	REF-REF	REF-REF	REF-REF	REF-REF	REF-REF	REF-REF	REF-REF	REF-REF	REF-REF	REF-REF	REF-REF	REF-REF	REF-REF	REF-REF	REF-REF	REF-REF	REF-REF	REF-REF	REF-REF	REF-REF	REF-REF	REF-REF	REF-REF	REF-REF	REF-REF	REF-REF	REF-REF	REF-REF
385196	PvP01_13_v2:293708	ALT-ALT	ALT-MISSING	ALT-ALT	ALT-ALT	ALT-ALT	ALT-ALT	ALT-ALT	ALT-ALT	REF-REF	ALT-ALT	REF-REF	ALT-ALT	ALT-ALT	ALT-ALT	ALT-ALT	ALT-ALT	REF-REF	REF-REF	REF-REF	ALT-ALT	REF-REF	ALT-ALT	REF-REF	ALT-ALT	ALT-ALT	REF-REF	REF-REF	REF-REF	REF-REF	HET-HET	REF-REF	REF-REF	ALT-ALT	REF-REF	ALT-ALT	ALT-ALT	ALT-ALT	ALT-ALT	REF-REF	REF-REF	ALT-ALT	REF-REF	HET-HET	HET-HET	ALT-ALT	ALT-ALT	REF-REF	ALT-ALT
389038	PvP01_13_v2:485703	REF-REF	REF-MISSING	REF-REF	REF-REF	HET-HET	REF-REF	ALT-ALT	ALT-ALT	ALT-ALT	REF-REF	REF-REF	REF-REF	REF-REF	ALT-ALT	REF-REF	REF-REF	REF-REF	REF-REF	REF-REF	MISSING-REF	REF-REF	REF-REF	REF-REF	ALT-ALT	REF-REF	ALT-HET	REF-REF	REF-REF	REF-REF	REF-REF	REF-REF	REF-REF	HET-HET	HET-HET	REF-REF	REF-REF	REF-REF	REF-REF	REF-REF	HET-REF	ALT-ALT	REF-REF	HET-REF	MISSING-REF	REF-REF	REF-REF	REF-REF	REF-REF
389038	PvP01_13_v2:485831	ALT-ALT	ALT-MISSING	ALT-ALT	ALT-ALT	ALT-ALT	ALT-ALT	ALT-ALT	ALT-ALT	ALT-ALT	ALT-ALT	ALT-ALT	ALT-ALT	ALT-ALT	ALT-ALT	ALT-ALT	ALT-ALT	ALT-ALT	ALT-ALT	ALT-ALT	ALT-ALT	ALT-ALT	ALT-ALT	ALT-ALT	ALT-ALT	ALT-ALT	ALT-ALT	ALT-ALT	ALT-ALT	ALT-ALT	ALT-ALT	ALT-ALT	ALT-ALT	ALT-ALT	ALT-ALT	ALT-ALT	ALT-ALT	ALT-ALT	ALT-ALT	ALT-ALT	ALT-ALT	ALT-ALT	ALT-ALT	ALT-ALT	MISSING-ALT	ALT-ALT	ALT-ALT	ALT-ALT	ALT-ALT
389038	PvP01_13_v2:485833	ALT-ALT	ALT-MISSING	ALT-ALT	ALT-ALT	ALT-ALT	ALT-ALT	ALT-ALT	ALT-ALT	ALT-ALT	ALT-ALT	ALT-ALT	ALT-ALT	ALT-ALT	ALT-ALT	ALT-ALT	ALT-ALT	ALT-ALT	ALT-ALT	ALT-ALT	ALT-ALT	ALT-ALT	ALT-ALT	ALT-ALT	ALT-ALT	ALT-ALT	ALT-ALT	ALT-ALT	ALT-ALT	ALT-ALT	ALT-ALT	ALT-ALT	ALT-ALT	ALT-ALT	ALT-ALT	ALT-ALT	ALT-ALT	ALT-ALT	ALT-ALT	ALT-ALT	ALT-ALT	ALT-ALT	ALT-ALT	ALT-ALT	MISSING-ALT	ALT-ALT	ALT-ALT	ALT-ALT	ALT-ALT
394419	PvP01_13_v2:754814	REF-REF	REF-REF	REF-REF	REF-REF	REF-REF	REF-REF	REF-REF	MISSING-REF	REF-REF	REF-REF	REF-REF	REF-REF	REF-REF	REF-REF	REF-REF	REF-REF	REF-REF	REF-REF	REF-REF	REF-REF	REF-REF	REF-REF	REF-REF	REF-REF	REF-REF	REF-REF	REF-REF	REF-REF	REF-REF	REF-REF	REF-REF	REF-REF	REF-REF	REF-REF	REF-REF	REF-REF	REF-REF	REF-REF	REF-REF	REF-REF	REF-REF	REF-REF	REF-REF	REF-REF	REF-REF	REF-REF	REF-REF	REF-REF
394419	PvP01_13_v2:754816	REF-REF	REF-REF	REF-REF	REF-REF	REF-REF	ALT-ALT	REF-REF	MISSING-REF	REF-REF	REF-REF	REF-REF	REF-REF	REF-REF	REF-REF	REF-REF	REF-REF	REF-REF	ALT-ALT	ALT-ALT	REF-HET	REF-REF	REF-REF	REF-REF	REF-REF	ALT-HET	ALT-ALT	REF-REF	REF-REF	REF-REF	HET-HET	ALT-ALT	REF-REF	HET-REF	ALT-HET	REF-REF	ALT-ALT	ALT-ALT	REF-REF	REF-REF	HET-REF	REF-REF	ALT-ALT	ALT-HET	ALT-HET	REF-REF	ALT-ALT	REF-REF	ALT-ALT
394419	PvP01_13_v2:754832	ALT-HET	ALT-ALT	ALT-ALT	ALT-ALT	REF-REF	REF-REF	ALT-ALT	MISSING-ALT	ALT-ALT	ALT-ALT	ALT-ALT	ALT-ALT	ALT-ALT	ALT-ALT	ALT-ALT	ALT-ALT	REF-REF	REF-REF	REF-REF	REF-REF	REF-REF	REF-REF	REF-REF	REF-REF	REF-REF	REF-REF	REF-REF	REF-REF	REF-REF	REF-REF	REF-REF	REF-REF	REF-REF	REF-REF	REF-REF	REF-REF	REF-REF	REF-REF	REF-REF	REF-REF	REF-REF	REF-REF	REF-REF	REF-REF	REF-REF	REF-REF	REF-REF	REF-REF
394419	PvP01_13_v2:754885	REF-REF	REF-REF	REF-REF	REF-REF	REF-REF	REF-REF	REF-REF	MISSING-REF	REF-REF	REF-REF	REF-REF	REF-REF	REF-REF	REF-REF	REF-REF	REF-REF	REF-REF	REF-REF	REF-REF	REF-REF	REF-REF	REF-REF	REF-REF	REF-REF	REF-REF	REF-REF	REF-REF	REF-REF	REF-REF	REF-REF	REF-REF	REF-REF	REF-REF	REF-REF	REF-REF	REF-REF	REF-REF	REF-REF	REF-REF	REF-REF	REF-REF	REF-REF	REF-REF	REF-REF	REF-REF	REF-REF	REF-REF	REF-REF
403278	PvP01_13_v2:1197714	ALT-ALT	ALT-MISSING	ALT-ALT	ALT-ALT	ALT-ALT	ALT-ALT	ALT-ALT	ALT-ALT	ALT-ALT	ALT-ALT	ALT-ALT	MISSING-ALT	ALT-ALT	ALT-ALT	HET-HET	REF-REF	ALT-ALT	ALT-ALT	ALT-ALT	MISSING-ALT	ALT-ALT	ALT-ALT	ALT-ALT	MISSING-ALT	ALT-ALT	ALT-ALT	ALT-MISSING	ALT-ALT	ALT-ALT	ALT-ALT	ALT-ALT	ALT-ALT	ALT-ALT	ALT-ALT	ALT-MISSING	ALT-ALT	ALT-ALT	ALT-ALT	ALT-ALT	ALT-ALT	ALT-ALT	ALT-ALT	ALT-ALT	ALT-ALT	ALT-ALT	ALT-ALT	ALT-ALT	ALT-ALT
403278	PvP01_13_v2:1197756	REF-REF	REF-MISSING	REF-REF	REF-REF	REF-REF	REF-REF	REF-REF	REF-REF	REF-REF	REF-REF	REF-REF	REF-REF	REF-REF	REF-REF	REF-REF	REF-REF	REF-REF	REF-REF	REF-REF	MISSING-REF	REF-REF	REF-REF	REF-REF	REF-REF	REF-REF	REF-REF	REF-MISSING	REF-REF	REF-REF	REF-REF	REF-REF	REF-REF	REF-REF	REF-REF	REF-REF	REF-REF	REF-REF	REF-REF	REF-REF	REF-REF	REF-REF	REF-REF	REF-REF	MISSING-REF	REF-REF	REF-REF	REF-REF	REF-REF
403278	PvP01_13_v2:1197759	ALT-ALT	HET-MISSING	ALT-ALT	ALT-ALT	ALT-ALT	ALT-ALT	ALT-ALT	REF-REF	ALT-ALT	HET-REF	ALT-ALT	ALT-ALT	ALT-ALT	REF-REF	ALT-ALT	ALT-ALT	ALT-ALT	ALT-ALT	ALT-ALT	MISSING-HET	ALT-ALT	ALT-ALT	ALT-ALT	ALT-ALT	ALT-ALT	ALT-ALT	REF-MISSING	ALT-ALT	ALT-ALT	ALT-ALT	ALT-ALT	ALT-ALT	ALT-ALT	ALT-ALT	ALT-ALT	ALT-ALT	ALT-ALT	ALT-ALT	ALT-ALT	ALT-ALT	ALT-ALT	ALT-ALT	ALT-ALT	MISSING-ALT	ALT-ALT	ALT-ALT	HET-HET	REF-REF
403278	PvP01_13_v2:1197776	ALT-ALT	ALT-MISSING	ALT-ALT	ALT-ALT	ALT-ALT	REF-REF	ALT-ALT	ALT-ALT	ALT-ALT	ALT-ALT	REF-REF	ALT-ALT	ALT-ALT	ALT-ALT	REF-REF	REF-REF	ALT-ALT	ALT-ALT	ALT-ALT	MISSING-ALT	ALT-ALT	ALT-ALT	ALT-ALT	ALT-ALT	ALT-ALT	ALT-ALT	ALT-MISSING	ALT-ALT	ALT-ALT	ALT-ALT	ALT-ALT	ALT-ALT	ALT-ALT	ALT-ALT	ALT-ALT	ALT-ALT	ALT-ALT	ALT-ALT	ALT-ALT	ALT-ALT	ALT-ALT	ALT-ALT	ALT-ALT	ALT-ALT	ALT-ALT	ALT-ALT	ALT-ALT	ALT-ALT
403278	PvP01_13_v2:1197825	ALT-ALT	ALT-MISSING	REF-REF	REF-REF	ALT-ALT	ALT-ALT	ALT-ALT	MISSING-ALT	ALT-ALT	HET-HET	REF-REF	ALT-ALT	ALT-ALT	REF-REF	ALT-ALT	ALT-ALT	ALT-ALT	ALT-ALT	ALT-ALT	MISSING-ALT	ALT-ALT	ALT-ALT	ALT-ALT	MISSING-ALT	ALT-ALT	ALT-ALT	ALT-MISSING	ALT-ALT	ALT-ALT	ALT-ALT	ALT-ALT	ALT-ALT	ALT-ALT	ALT-ALT	ALT-MISSING	ALT-ALT	ALT-ALT	ALT-ALT	ALT-ALT	ALT-ALT	ALT-ALT	ALT-ALT	ALT-ALT	ALT-ALT	ALT-ALT	ALT-ALT	ALT-ALT	ALT-ALT
403278	PvP01_13_v2:1197828	ALT-ALT	ALT-MISSING	ALT-ALT	ALT-ALT	ALT-ALT	ALT-ALT	ALT-ALT	MISSING-ALT	ALT-ALT	ALT-ALT	ALT-ALT	ALT-ALT	ALT-ALT	ALT-ALT	ALT-ALT	ALT-ALT	ALT-ALT	ALT-ALT	ALT-ALT	MISSING-ALT	ALT-ALT	ALT-ALT	ALT-ALT	MISSING-ALT	ALT-ALT	ALT-ALT	ALT-MISSING	ALT-ALT	ALT-ALT	ALT-ALT	ALT-ALT	ALT-ALT	ALT-ALT	ALT-ALT	ALT-MISSING	ALT-ALT	ALT-ALT	ALT-ALT	ALT-ALT	ALT-ALT	ALT-ALT	ALT-ALT	ALT-ALT	ALT-ALT	ALT-ALT	ALT-ALT	ALT-ALT	ALT-ALT
403278	PvP01_13_v2:1197831	REF-REF	REF-MISSING	REF-REF	REF-REF	REF-REF	REF-REF	REF-REF	MISSING-REF	REF-REF	REF-REF	REF-REF	REF-REF	REF-REF	REF-REF	REF-REF	REF-REF	REF-REF	REF-REF	REF-REF	MISSING-REF	REF-REF	REF-REF	REF-REF	REF-REF	REF-REF	REF-REF	REF-MISSING	REF-REF	REF-REF	REF-REF	REF-REF	REF-REF	REF-REF	REF-REF	REF-MISSING	REF-REF	REF-REF	REF-REF	REF-REF	REF-REF	REF-REF	REF-REF	REF-REF	REF-REF	REF-REF	REF-REF	REF-REF	REF-REF
416631	PvP01_13_v2:1865344	ALT-ALT	REF-HET	REF-REF	REF-REF	HET-HET	REF-REF	REF-REF	REF-REF	ALT-ALT	ALT-ALT	ALT-ALT	ALT-ALT	ALT-ALT	REF-REF	REF-REF	REF-REF	ALT-ALT	ALT-ALT	ALT-ALT	MISSING-REF	ALT-ALT	ALT-ALT	ALT-ALT	ALT-ALT	ALT-ALT	ALT-ALT	ALT-MISSING	ALT-ALT	ALT-ALT	ALT-ALT	ALT-ALT	ALT-ALT	ALT-ALT	ALT-ALT	ALT-ALT	ALT-ALT	ALT-ALT	ALT-ALT	ALT-ALT	ALT-ALT	ALT-ALT	ALT-ALT	ALT-ALT	MISSING-ALT	ALT-ALT	ALT-ALT	ALT-ALT	ALT-ALT
416631	PvP01_13_v2:1865414	REF-REF	REF-REF	REF-REF	REF-REF	REF-REF	REF-REF	REF-REF	REF-REF	REF-REF	REF-REF	REF-REF	REF-REF	REF-REF	REF-REF	REF-REF	REF-REF	REF-REF	REF-REF	REF-REF	MISSING-REF	REF-REF	REF-REF	REF-REF	REF-REF	REF-REF	REF-REF	REF-REF	REF-REF	REF-REF	REF-REF	REF-REF	REF-REF	REF-REF	REF-REF	REF-REF	REF-REF	REF-REF	REF-REF	REF-REF	REF-REF	REF-REF	REF-REF	REF-REF	MISSING-REF	REF-REF	REF-REF	REF-REF	REF-REF
416631	PvP01_13_v2:1865475	REF-REF	REF-REF	REF-REF	REF-REF	REF-REF	REF-REF	REF-REF	REF-REF	REF-REF	REF-REF	REF-REF	MISSING-REF	REF-REF	REF-REF	REF-REF	REF-REF	REF-REF	REF-REF	REF-REF	MISSING-REF	REF-REF	REF-REF	REF-REF	MISSING-REF	REF-REF	REF-REF	REF-MISSING	REF-REF	REF-REF	REF-REF	REF-REF	REF-REF	REF-REF	REF-REF	REF-REF	REF-REF	REF-REF	REF-REF	REF-REF	REF-REF	REF-REF	REF-REF	REF-REF	REF-REF	REF-REF	REF-REF	REF-REF	REF-REF
416631	PvP01_13_v2:1865483	ALT-ALT	HET-HET	ALT-ALT	ALT-ALT	ALT-ALT	REF-REF	REF-REF	REF-REF	REF-REF	REF-REF	ALT-ALT	MISSING-REF	REF-REF	REF-REF	HET-REF	REF-REF	ALT-ALT	ALT-ALT	ALT-ALT	MISSING-ALT	REF-REF	ALT-ALT	ALT-ALT	MISSING-ALT	ALT-ALT	ALT-ALT	ALT-MISSING	ALT-ALT	ALT-ALT	ALT-ALT	ALT-ALT	REF-REF	ALT-ALT	ALT-ALT	ALT-ALT	ALT-ALT	ALT-ALT	ALT-ALT	ALT-ALT	ALT-ALT	ALT-ALT	ALT-ALT	ALT-ALT	MISSING-ALT	REF-REF	ALT-ALT	ALT-ALT	ALT-ALT
419038	PvP01_13_v2:1985699	REF-REF	REF-MISSING	REF-MISSING	REF-MISSING	REF-MISSING	REF-MISSING	REF-MISSING	REF-MISSING	REF-MISSING	REF-MISSING	REF-MISSING	REF-MISSING	REF-MISSING	REF-REF	REF-MISSING	REF-MISSING	REF-MISSING	REF-MISSING	REF-MISSING	REF-MISSING	REF-MISSING	REF-MISSING	REF-MISSING	REF-MISSING	REF-MISSING	REF-MISSING	REF-MISSING	REF-MISSING	REF-MISSING	REF-MISSING	REF-MISSING	REF-MISSING	REF-MISSING	REF-MISSING	REF-MISSING	REF-MISSING	REF-MISSING	REF-MISSING	REF-MISSING	REF-MISSING	REF-MISSING	REF-MISSING	REF-MISSING	MISSING-MISSING	REF-MISSING	REF-MISSING	REF-MISSING	REF-MISSING
419038	PvP01_13_v2:1985773	REF-REF	REF-MISSING	REF-MISSING	REF-MISSING	REF-MISSING	REF-MISSING	REF-MISSING	MISSING-MISSING	REF-MISSING	REF-MISSING	REF-MISSING	REF-MISSING	REF-MISSING	REF-REF	REF-MISSING	REF-MISSING	REF-MISSING	REF-MISSING	REF-MISSING	MISSING-MISSING	ALT-MISSING	ALT-MISSING	REF-MISSING	MISSING-MISSING	ALT-MISSING	REF-MISSING	ALT-MISSING	REF-MISSING	REF-MISSING	HET-MISSING	REF-MISSING	REF-MISSING	HET-MISSING	ALT-MISSING	ALT-MISSING	REF-MISSING	REF-MISSING	ALT-MISSING	ALT-MISSING	REF-MISSING	REF-MISSING	REF-MISSING	HET-MISSING	HET-MISSING	ALT-MISSING	REF-MISSING	ALT-MISSING	REF-MISSING
419038	PvP01_13_v2:1985776	ALT-ALT	HET-MISSING	REF-MISSING	REF-MISSING	HET-MISSING	ALT-MISSING	ALT-MISSING	MISSING-MISSING	REF-MISSING	REF-MISSING	ALT-MISSING	ALT-MISSING	ALT-MISSING	REF-REF	REF-MISSING	REF-MISSING	REF-MISSING	REF-MISSING	REF-MISSING	MISSING-MISSING	ALT-MISSING	ALT-MISSING	ALT-MISSING	MISSING-MISSING	ALT-MISSING	REF-MISSING	ALT-MISSING	ALT-MISSING	REF-MISSING	HET-MISSING	REF-MISSING	REF-MISSING	HET-MISSING	ALT-MISSING	ALT-MISSING	REF-MISSING	REF-MISSING	ALT-MISSING	ALT-MISSING	REF-MISSING	REF-MISSING	ALT-MISSING	HET-MISSING	HET-MISSING	ALT-MISSING	REF-MISSING	ALT-MISSING	REF-MISSING
419038	PvP01_13_v2:1985814	REF-REF	REF-MISSING	REF-MISSING	REF-MISSING	REF-MISSING	REF-MISSING	REF-MISSING	MISSING-MISSING	REF-MISSING	REF-MISSING	REF-MISSING	MISSING-MISSING	REF-MISSING	REF-REF	REF-MISSING	REF-MISSING	REF-MISSING	REF-MISSING	REF-MISSING	MISSING-MISSING	REF-MISSING	REF-MISSING	REF-MISSING	REF-MISSING	REF-MISSING	REF-MISSING	REF-MISSING	REF-MISSING	REF-MISSING	REF-MISSING	REF-MISSING	REF-MISSING	REF-MISSING	REF-MISSING	REF-MISSING	REF-MISSING	REF-MISSING	REF-MISSING	REF-MISSING	REF-MISSING	REF-MISSING	REF-MISSING	REF-MISSING	REF-MISSING	REF-MISSING	REF-MISSING	REF-MISSING	REF-MISSING
430447	PvP01_14_v2:462744	ALT-ALT	REF-REF	REF-REF	REF-REF	HET-HET	REF-REF	REF-REF	ALT-ALT	ALT-ALT	ALT-HET	REF-REF	ALT-ALT	REF-REF	ALT-ALT	REF-REF	REF-REF	REF-REF	REF-REF	REF-REF	REF-REF	ALT-ALT	REF-REF	REF-REF	REF-REF	REF-REF	REF-REF	REF-REF	REF-REF	REF-REF	REF-REF	REF-REF	REF-REF	REF-REF	REF-REF	REF-REF	REF-REF	REF-REF	REF-REF	REF-REF	REF-REF	REF-REF	REF-REF	REF-REF	MISSING-REF	REF-REF	REF-REF	REF-REF	REF-REF
430447	PvP01_14_v2:462754	REF-REF	REF-REF	REF-REF	REF-REF	REF-REF	REF-REF	REF-REF	REF-REF	REF-REF	REF-REF	REF-REF	REF-REF	REF-REF	REF-REF	REF-REF	REF-REF	REF-REF	REF-REF	REF-REF	MISSING-REF	REF-REF	REF-REF	REF-REF	REF-REF	REF-REF	REF-REF	REF-REF	REF-REF	REF-REF	REF-REF	REF-REF	REF-REF	REF-REF	REF-REF	REF-REF	REF-REF	REF-REF	REF-REF	REF-REF	REF-REF	REF-REF	REF-REF	REF-REF	MISSING-REF	REF-REF	REF-REF	REF-REF	REF-REF
430447	PvP01_14_v2:462837	ALT-ALT	ALT-MISSING	ALT-ALT	ALT-ALT	ALT-ALT	ALT-ALT	ALT-ALT	ALT-ALT	ALT-ALT	ALT-ALT	ALT-ALT	ALT-ALT	ALT-ALT	ALT-ALT	ALT-ALT	ALT-ALT	REF-REF	ALT-ALT	REF-REF	ALT-HET	ALT-ALT	ALT-ALT	ALT-ALT	ALT-ALT	REF-REF	REF-REF	ALT-ALT	REF-REF	ALT-ALT	ALT-ALT	ALT-ALT	ALT-ALT	REF-REF	HET-REF	REF-REF	REF-REF	REF-REF	ALT-ALT	ALT-ALT	HET-HET	ALT-ALT	ALT-ALT	ALT-ALT	MISSING-REF	REF-REF	REF-REF	ALT-ALT	REF-REF
434704	PvP01_14_v2:675631	ALT-ALT	ALT-ALT	ALT-ALT	ALT-ALT	ALT-ALT	ALT-ALT	ALT-ALT	ALT-ALT	ALT-ALT	ALT-ALT	ALT-ALT	ALT-ALT	ALT-ALT	ALT-ALT	ALT-ALT	ALT-ALT	ALT-ALT	ALT-ALT	ALT-ALT	MISSING-ALT	ALT-ALT	ALT-ALT	ALT-ALT	ALT-ALT	ALT-ALT	ALT-ALT	ALT-ALT	ALT-ALT	ALT-ALT	ALT-ALT	ALT-ALT	ALT-ALT	ALT-ALT	ALT-ALT	ALT-ALT	ALT-ALT	ALT-ALT	ALT-ALT	ALT-ALT	ALT-ALT	ALT-ALT	ALT-ALT	ALT-ALT	MISSING-ALT	ALT-ALT	ALT-ALT	ALT-ALT	ALT-ALT
434704	PvP01_14_v2:675646	ALT-ALT	HET-ALT	ALT-ALT	ALT-ALT	ALT-ALT	ALT-ALT	ALT-ALT	ALT-ALT	ALT-ALT	ALT-ALT	ALT-ALT	ALT-ALT	ALT-ALT	ALT-ALT	ALT-ALT	ALT-ALT	REF-REF	REF-REF	ALT-ALT	MISSING-HET	REF-REF	ALT-ALT	ALT-ALT	REF-REF	REF-REF	HET-HET	REF-REF	ALT-ALT	ALT-ALT	ALT-ALT	ALT-ALT	ALT-ALT	HET-REF	ALT-ALT	REF-REF	REF-REF	REF-REF	ALT-ALT	ALT-ALT	ALT-ALT	REF-REF	REF-REF	HET-HET	MISSING-HET	ALT-ALT	REF-REF	REF-REF	REF-REF
434704	PvP01_14_v2:675699	ALT-ALT	ALT-MISSING	ALT-ALT	ALT-ALT	ALT-ALT	ALT-ALT	ALT-ALT	ALT-ALT	ALT-ALT	ALT-ALT	ALT-ALT	ALT-ALT	ALT-ALT	ALT-ALT	ALT-ALT	ALT-ALT	ALT-ALT	ALT-ALT	ALT-ALT	MISSING-ALT	REF-REF	ALT-ALT	ALT-ALT	ALT-ALT	REF-REF	ALT-ALT	ALT-ALT	ALT-ALT	ALT-ALT	ALT-ALT	ALT-ALT	ALT-ALT	HET-HET	ALT-ALT	ALT-ALT	REF-REF	REF-REF	ALT-ALT	ALT-ALT	ALT-ALT	ALT-ALT	REF-REF	ALT-ALT	MISSING-ALT	ALT-ALT	REF-REF	REF-REF	ALT-ALT
445323	PvP01_14_v2:1206463	ALT-ALT	ALT-MISSING	ALT-ALT	ALT-ALT	ALT-ALT	ALT-ALT	ALT-ALT	ALT-ALT	ALT-ALT	ALT-ALT	ALT-ALT	ALT-ALT	ALT-ALT	ALT-ALT	ALT-ALT	ALT-ALT	ALT-ALT	ALT-ALT	ALT-ALT	ALT-ALT	ALT-ALT	ALT-ALT	ALT-ALT	ALT-ALT	ALT-ALT	ALT-ALT	ALT-ALT	ALT-ALT	ALT-ALT	ALT-ALT	ALT-ALT	ALT-ALT	ALT-ALT	ALT-ALT	ALT-ALT	ALT-ALT	ALT-ALT	ALT-ALT	ALT-ALT	ALT-ALT	ALT-ALT	ALT-ALT	ALT-ALT	MISSING-ALT	ALT-ALT	ALT-ALT	ALT-ALT	ALT-ALT
445323	PvP01_14_v2:1206565	ALT-ALT	ALT-ALT	ALT-ALT	ALT-ALT	ALT-ALT	ALT-ALT	ALT-ALT	ALT-ALT	ALT-ALT	ALT-ALT	ALT-ALT	ALT-ALT	ALT-ALT	ALT-ALT	ALT-ALT	ALT-ALT	ALT-ALT	ALT-ALT	ALT-ALT	MISSING-ALT	ALT-ALT	ALT-ALT	ALT-ALT	ALT-ALT	ALT-ALT	ALT-ALT	ALT-ALT	ALT-ALT	ALT-ALT	ALT-ALT	ALT-ALT	ALT-ALT	ALT-ALT	ALT-ALT	ALT-ALT	ALT-ALT	ALT-ALT	ALT-ALT	ALT-ALT	ALT-ALT	ALT-ALT	ALT-ALT	ALT-ALT	MISSING-ALT	ALT-ALT	ALT-ALT	ALT-ALT	ALT-ALT
445323	PvP01_14_v2:1206642	REF-REF	REF-MISSING	REF-REF	REF-REF	REF-REF	REF-REF	REF-REF	REF-REF	REF-REF	REF-REF	REF-REF	REF-REF	REF-REF	REF-REF	REF-REF	REF-REF	REF-REF	REF-REF	REF-REF	MISSING-REF	REF-REF	REF-REF	REF-REF	REF-REF	REF-REF	REF-REF	REF-REF	REF-REF	REF-REF	REF-REF	REF-REF	REF-REF	REF-REF	REF-REF	REF-REF	REF-REF	REF-REF	REF-REF	REF-REF	REF-REF	REF-REF	REF-REF	REF-REF	MISSING-REF	REF-REF	REF-REF	REF-REF	REF-REF
452117	PvP01_14_v2:1546238	ALT-ALT	ALT-ALT	ALT-ALT	ALT-ALT	ALT-ALT	ALT-ALT	ALT-ALT	MISSING-ALT	ALT-ALT	ALT-ALT	ALT-ALT	MISSING-ALT	ALT-ALT	ALT-ALT	ALT-ALT	ALT-ALT	ALT-ALT	ALT-ALT	ALT-ALT	MISSING-ALT	ALT-ALT	ALT-ALT	ALT-ALT	ALT-ALT	ALT-ALT	ALT-ALT	ALT-ALT	ALT-ALT	ALT-ALT	ALT-ALT	ALT-ALT	ALT-ALT	ALT-ALT	ALT-ALT	ALT-ALT	ALT-ALT	ALT-ALT	ALT-ALT	ALT-ALT	ALT-ALT	ALT-ALT	ALT-ALT	ALT-ALT	MISSING-ALT	ALT-ALT	ALT-ALT	ALT-ALT	ALT-ALT
452117	PvP01_14_v2:1546247	ALT-ALT	ALT-ALT	ALT-ALT	ALT-ALT	ALT-ALT	ALT-ALT	ALT-ALT	MISSING-ALT	ALT-ALT	ALT-ALT	ALT-ALT	MISSING-ALT	ALT-ALT	ALT-ALT	ALT-ALT	ALT-ALT	ALT-ALT	ALT-ALT	ALT-ALT	MISSING-ALT	ALT-ALT	ALT-ALT	ALT-ALT	ALT-ALT	ALT-ALT	ALT-ALT	ALT-ALT	ALT-ALT	ALT-ALT	ALT-ALT	ALT-ALT	ALT-ALT	ALT-ALT	ALT-ALT	ALT-ALT	ALT-ALT	ALT-ALT	ALT-ALT	ALT-ALT	ALT-ALT	ALT-ALT	ALT-ALT	ALT-ALT	ALT-ALT	ALT-ALT	ALT-ALT	ALT-ALT	ALT-ALT
452117	PvP01_14_v2:1546249	REF-REF	REF-REF	REF-REF	REF-REF	REF-REF	REF-REF	REF-REF	MISSING-REF	REF-REF	REF-REF	REF-REF	MISSING-REF	REF-REF	REF-REF	REF-REF	REF-REF	REF-REF	REF-REF	REF-REF	MISSING-REF	REF-REF	REF-REF	REF-REF	REF-REF	REF-REF	REF-REF	REF-REF	REF-REF	REF-REF	REF-REF	REF-REF	REF-REF	REF-REF	REF-REF	REF-REF	REF-REF	REF-REF	REF-REF	REF-REF	REF-REF	REF-REF	REF-REF	REF-REF	MISSING-REF	REF-REF	REF-REF	REF-REF	REF-REF
456454	PvP01_14_v2:1763090	REF-REF	HET-HET	REF-REF	REF-REF	HET-HET	ALT-ALT	ALT-ALT	ALT-ALT	ALT-ALT	REF-REF	REF-REF	ALT-ALT	ALT-ALT	MISSING-REF	ALT-ALT	REF-REF	REF-REF	REF-REF	REF-REF	MISSING-REF	REF-REF	REF-REF	REF-REF	REF-REF	REF-REF	REF-REF	REF-REF	REF-REF	REF-REF	HET-HET	ALT-ALT	ALT-ALT	REF-REF	HET-REF	REF-REF	REF-REF	REF-REF	REF-REF	REF-REF	REF-REF	REF-REF	REF-REF	REF-REF	HET-HET	REF-REF	REF-REF	HET-REF	REF-REF
456454	PvP01_14_v2:1763095	REF-REF	HET-HET	REF-REF	REF-REF	HET-HET	ALT-ALT	ALT-ALT	ALT-ALT	ALT-ALT	REF-REF	REF-REF	ALT-ALT	ALT-ALT	MISSING-REF	ALT-ALT	REF-REF	REF-REF	REF-REF	REF-REF	MISSING-REF	REF-REF	REF-REF	REF-REF	REF-REF	REF-REF	REF-REF	REF-REF	REF-REF	REF-REF	HET-HET	ALT-ALT	ALT-ALT	REF-REF	HET-REF	REF-REF	REF-REF	REF-REF	REF-REF	REF-REF	REF-REF	REF-REF	REF-REF	REF-REF	HET-HET	REF-REF	REF-REF	HET-REF	REF-REF
456454	PvP01_14_v2:1763164	ALT-ALT	REF-MISSING	REF-REF	REF-REF	HET-HET	REF-REF	ALT-ALT	REF-REF	ALT-ALT	HET-HET	REF-REF	REF-REF	REF-REF	ALT-ALT	REF-REF	ALT-ALT	ALT-ALT	ALT-ALT	ALT-ALT	ALT-ALT	ALT-ALT	ALT-ALT	ALT-ALT	ALT-ALT	ALT-ALT	ALT-ALT	ALT-ALT	ALT-ALT	ALT-ALT	ALT-ALT	REF-REF	REF-REF	ALT-ALT	HET-HET	ALT-ALT	ALT-ALT	ALT-ALT	ALT-ALT	ALT-ALT	ALT-ALT	ALT-ALT	ALT-ALT	ALT-ALT	MISSING-HET	ALT-ALT	ALT-ALT	HET-HET	ALT-ALT
461645	PvP01_14_v2:2022559	ALT-ALT	ALT-MISSING	ALT-ALT	ALT-ALT	ALT-ALT	ALT-ALT	ALT-ALT	ALT-ALT	ALT-ALT	ALT-ALT	ALT-ALT	ALT-ALT	ALT-ALT	ALT-ALT	ALT-ALT	ALT-ALT	ALT-ALT	ALT-ALT	ALT-ALT	MISSING-ALT	ALT-ALT	ALT-ALT	ALT-ALT	ALT-ALT	ALT-ALT	ALT-ALT	ALT-ALT	ALT-ALT	ALT-ALT	ALT-ALT	ALT-ALT	ALT-ALT	ALT-ALT	ALT-ALT	ALT-ALT	ALT-ALT	ALT-ALT	ALT-ALT	ALT-ALT	ALT-ALT	ALT-ALT	ALT-ALT	ALT-ALT	ALT-ALT	ALT-ALT	ALT-ALT	ALT-ALT	ALT-ALT
461645	PvP01_14_v2:2022613	REF-REF	REF-REF	REF-REF	REF-REF	REF-REF	REF-REF	REF-REF	REF-REF	REF-REF	REF-REF	REF-REF	REF-REF	REF-REF	REF-REF	REF-REF	REF-REF	REF-REF	REF-REF	REF-REF	MISSING-REF	REF-REF	REF-REF	REF-REF	REF-REF	REF-REF	REF-REF	REF-REF	REF-REF	REF-REF	REF-REF	REF-REF	REF-REF	REF-REF	REF-REF	REF-REF	REF-REF	REF-REF	REF-REF	REF-REF	REF-REF	REF-REF	REF-REF	REF-REF	REF-REF	REF-REF	REF-REF	REF-REF	REF-REF
461645	PvP01_14_v2:2022656	ALT-ALT	HET-MISSING	ALT-ALT	ALT-ALT	HET-HET	REF-REF	ALT-ALT	ALT-ALT	ALT-ALT	ALT-ALT	ALT-ALT	ALT-ALT	REF-REF	ALT-ALT	REF-REF	ALT-ALT	ALT-ALT	ALT-ALT	ALT-ALT	ALT-ALT	ALT-ALT	ALT-ALT	ALT-ALT	ALT-ALT	ALT-ALT	ALT-ALT	ALT-ALT	ALT-ALT	ALT-ALT	ALT-ALT	ALT-ALT	ALT-ALT	ALT-ALT	ALT-ALT	ALT-ALT	ALT-ALT	ALT-ALT	ALT-ALT	ALT-ALT	ALT-ALT	ALT-ALT	ALT-ALT	ALT-ALT	ALT-ALT	ALT-ALT	ALT-ALT	ALT-ALT	ALT-ALT
461645	PvP01_14_v2:2022663	ALT-ALT	ALT-MISSING	ALT-ALT	ALT-ALT	ALT-ALT	ALT-ALT	ALT-ALT	ALT-ALT	ALT-ALT	ALT-ALT	ALT-ALT	ALT-ALT	ALT-ALT	ALT-ALT	ALT-ALT	ALT-ALT	ALT-ALT	ALT-ALT	ALT-ALT	ALT-ALT	ALT-ALT	ALT-ALT	ALT-ALT	ALT-ALT	ALT-ALT	ALT-ALT	ALT-ALT	ALT-ALT	ALT-ALT	ALT-ALT	ALT-ALT	ALT-ALT	ALT-ALT	ALT-ALT	ALT-ALT	ALT-ALT	ALT-ALT	ALT-ALT	ALT-ALT	ALT-ALT	ALT-ALT	ALT-ALT	ALT-ALT	ALT-ALT	ALT-ALT	ALT-ALT	ALT-ALT	ALT-ALT
464987	PvP01_14_v2:2189681	REF-REF	REF-MISSING	REF-REF	REF-REF	REF-REF	REF-REF	REF-REF	REF-REF	REF-REF	REF-REF	REF-REF	MISSING-REF	REF-REF	REF-REF	REF-REF	REF-REF	REF-REF	REF-REF	REF-REF	REF-REF	REF-REF	REF-REF	REF-REF	REF-REF	REF-REF	REF-REF	REF-REF	REF-REF	REF-REF	REF-REF	REF-REF	REF-REF	REF-REF	REF-REF	REF-REF	REF-REF	REF-REF	REF-REF	REF-REF	REF-REF	REF-REF	REF-REF	REF-REF	REF-REF	REF-REF	REF-REF	REF-REF	REF-REF
464987	PvP01_14_v2:2189690	REF-REF	HET-MISSING	ALT-ALT	ALT-ALT	HET-REF	ALT-ALT	REF-REF	REF-REF	ALT-ALT	REF-REF	REF-REF	ALT-ALT	ALT-ALT	REF-REF	HET-REF	REF-REF	HET-REF	REF-REF	REF-REF	HET-HET	REF-REF	ALT-ALT	REF-REF	ALT-ALT	REF-REF	REF-REF	REF-REF	ALT-ALT	REF-REF	REF-REF	REF-REF	REF-REF	HET-HET	REF-REF	REF-REF	REF-REF	REF-REF	ALT-ALT	REF-REF	REF-REF	ALT-ALT	REF-REF	HET-REF	REF-REF	REF-REF	REF-REF	REF-REF	ALT-ALT
464987	PvP01_14_v2:2189764	REF-REF	REF-MISSING	REF-REF	REF-REF	REF-REF	REF-REF	REF-REF	MISSING-REF	REF-REF	REF-REF	REF-REF	MISSING-REF	REF-REF	REF-REF	REF-REF	REF-REF	REF-REF	REF-REF	REF-REF	MISSING-REF	REF-REF	REF-REF	REF-REF	REF-REF	REF-REF	REF-REF	REF-REF	REF-REF	REF-REF	REF-REF	REF-REF	REF-REF	REF-REF	REF-REF	REF-REF	REF-REF	REF-REF	REF-REF	REF-REF	REF-REF	REF-REF	REF-REF	REF-REF	REF-REF	REF-REF	REF-REF	REF-REF	REF-REF
464987	PvP01_14_v2:2189767	REF-REF	REF-MISSING	REF-REF	REF-REF	REF-REF	REF-REF	REF-REF	MISSING-REF	REF-REF	REF-REF	REF-REF	MISSING-REF	REF-REF	REF-REF	REF-REF	REF-REF	REF-REF	REF-REF	REF-REF	MISSING-REF	REF-REF	REF-REF	REF-REF	REF-REF	REF-REF	REF-REF	REF-REF	REF-REF	REF-REF	REF-REF	REF-REF	REF-REF	REF-REF	REF-REF	REF-REF	REF-REF	REF-REF	REF-REF	REF-REF	REF-REF	REF-REF	REF-REF	REF-REF	REF-REF	REF-REF	REF-REF	REF-REF	REF-REF
466426	PvP01_14_v2:2261605	REF-REF	REF-REF	REF-REF	REF-REF	REF-REF	REF-REF	REF-REF	REF-REF	REF-REF	REF-REF	REF-REF	REF-REF	REF-REF	REF-REF	REF-REF	REF-REF	REF-REF	REF-REF	REF-REF	REF-REF	REF-REF	REF-REF	REF-REF	REF-REF	REF-REF	REF-REF	REF-REF	REF-REF	REF-REF	REF-REF	REF-REF	REF-REF	REF-REF	REF-REF	REF-REF	REF-REF	REF-REF	REF-REF	REF-REF	REF-REF	REF-REF	REF-REF	REF-REF	MISSING-REF	REF-REF	REF-REF	REF-REF	REF-REF
466426	PvP01_14_v2:2261685	REF-REF	HET-REF	REF-REF	REF-REF	ALT-ALT	REF-REF	ALT-ALT	MISSING-REF	ALT-ALT	REF-REF	ALT-ALT	REF-REF	REF-REF	REF-REF	HET-HET	REF-REF	ALT-ALT	ALT-ALT	ALT-ALT	MISSING-HET	ALT-ALT	ALT-ALT	ALT-ALT	ALT-ALT	ALT-ALT	ALT-ALT	ALT-ALT	ALT-ALT	ALT-ALT	ALT-ALT	REF-REF	ALT-ALT	ALT-ALT	ALT-ALT	ALT-ALT	ALT-ALT	ALT-ALT	ALT-ALT	ALT-ALT	ALT-ALT	ALT-ALT	ALT-ALT	ALT-ALT	MISSING-ALT	ALT-ALT	ALT-ALT	ALT-ALT	ALT-ALT
466426	PvP01_14_v2:2261701	ALT-ALT	ALT-ALT	ALT-ALT	ALT-ALT	ALT-ALT	ALT-ALT	ALT-ALT	MISSING-ALT	ALT-ALT	ALT-ALT	ALT-ALT	ALT-ALT	ALT-ALT	ALT-ALT	ALT-ALT	ALT-ALT	ALT-ALT	ALT-ALT	ALT-ALT	MISSING-ALT	ALT-ALT	ALT-ALT	ALT-ALT	ALT-ALT	ALT-ALT	ALT-ALT	ALT-ALT	ALT-ALT	ALT-ALT	ALT-ALT	ALT-ALT	ALT-ALT	ALT-ALT	ALT-ALT	ALT-ALT	ALT-ALT	ALT-ALT	ALT-ALT	ALT-ALT	ALT-ALT	ALT-ALT	ALT-ALT	ALT-ALT	MISSING-ALT	ALT-ALT	ALT-ALT	ALT-ALT	ALT-ALT
466426	PvP01_14_v2:2261719	REF-REF	REF-REF	REF-REF	REF-REF	REF-REF	REF-REF	REF-REF	MISSING-REF	REF-REF	HET-HET	REF-REF	REF-REF	REF-REF	REF-REF	REF-REF	REF-REF	REF-REF	REF-REF	REF-REF	MISSING-REF	REF-REF	REF-REF	REF-REF	REF-REF	REF-REF	REF-REF	REF-REF	REF-REF	REF-REF	REF-REF	REF-REF	REF-REF	REF-REF	REF-REF	REF-REF	REF-REF	REF-REF	REF-REF	REF-REF	REF-REF	REF-REF	REF-REF	REF-REF	MISSING-REF	REF-REF	REF-REF	REF-REF	REF-REF
466426	PvP01_14_v2:2261740	REF-REF	REF-REF	REF-REF	REF-REF	REF-REF	REF-REF	REF-REF	MISSING-REF	REF-REF	REF-REF	REF-REF	REF-REF	REF-REF	REF-REF	REF-REF	REF-REF	REF-REF	REF-REF	REF-REF	MISSING-REF	REF-REF	REF-REF	REF-REF	REF-REF	REF-REF	REF-REF	REF-REF	REF-REF	REF-REF	REF-REF	REF-REF	REF-REF	REF-REF	REF-REF	REF-REF	REF-REF	REF-REF	REF-REF	REF-REF	REF-REF	REF-REF	REF-REF	REF-REF	MISSING-REF	REF-REF	REF-REF	REF-REF	REF-REF
466426	PvP01_14_v2:2261794	REF-REF	REF-REF	REF-REF	REF-REF	REF-REF	REF-REF	REF-REF	REF-REF	REF-REF	REF-REF	REF-REF	REF-REF	REF-REF	REF-REF	REF-REF	REF-REF	REF-REF	REF-REF	REF-REF	MISSING-REF	REF-REF	REF-REF	REF-REF	REF-REF	REF-REF	REF-REF	REF-REF	REF-REF	REF-REF	REF-REF	REF-REF	REF-REF	REF-REF	REF-REF	REF-REF	REF-REF	REF-REF	REF-REF	REF-REF	REF-REF	REF-REF	REF-REF	REF-REF	MISSING-REF	REF-REF	REF-REF	REF-REF	REF-REF
475191	PvP01_14_v2:2699926	ALT-ALT	ALT-ALT	ALT-ALT	ALT-ALT	ALT-ALT	ALT-ALT	ALT-ALT	ALT-ALT	ALT-ALT	ALT-ALT	ALT-ALT	ALT-ALT	ALT-ALT	ALT-ALT	ALT-ALT	ALT-ALT	ALT-ALT	ALT-ALT	ALT-ALT	MISSING-ALT	ALT-ALT	ALT-ALT	ALT-ALT	ALT-ALT	ALT-ALT	ALT-ALT	ALT-ALT	ALT-ALT	ALT-ALT	ALT-ALT	ALT-ALT	ALT-ALT	ALT-ALT	ALT-ALT	ALT-ALT	ALT-ALT	ALT-ALT	ALT-ALT	ALT-ALT	ALT-ALT	ALT-ALT	ALT-ALT	ALT-ALT	ALT-ALT	ALT-ALT	ALT-ALT	ALT-ALT	ALT-ALT
475191	PvP01_14_v2:2700015	ALT-ALT	HET-ALT	ALT-ALT	ALT-ALT	ALT-ALT	ALT-ALT	ALT-ALT	ALT-ALT	ALT-ALT	ALT-ALT	ALT-ALT	ALT-ALT	ALT-ALT	ALT-ALT	ALT-ALT	REF-REF	REF-REF	REF-REF	ALT-ALT	REF-REF	ALT-ALT	ALT-ALT	ALT-ALT	ALT-ALT	ALT-ALT	ALT-ALT	ALT-ALT	ALT-ALT	ALT-ALT	HET-HET	ALT-ALT	REF-REF	ALT-ALT	ALT-ALT	ALT-ALT	ALT-ALT	ALT-ALT	ALT-ALT	ALT-ALT	HET-HET	ALT-ALT	ALT-ALT	HET-HET	MISSING-ALT	ALT-ALT	ALT-ALT	ALT-ALT	REF-REF
475191	PvP01_14_v2:2700045	REF-REF	ALT-ALT	ALT-ALT	ALT-ALT	HET-HET	ALT-ALT	REF-REF	ALT-ALT	ALT-ALT	ALT-ALT	ALT-ALT	ALT-ALT	ALT-ALT	ALT-ALT	HET-REF	ALT-ALT	ALT-ALT	ALT-ALT	REF-REF	ALT-ALT	ALT-ALT	ALT-ALT	ALT-ALT	ALT-ALT	ALT-ALT	ALT-ALT	ALT-ALT	ALT-ALT	ALT-ALT	ALT-ALT	ALT-ALT	ALT-ALT	HET-HET	ALT-ALT	ALT-ALT	ALT-ALT	ALT-ALT	ALT-ALT	ALT-ALT	ALT-ALT	ALT-ALT	REF-REF	ALT-ALT	MISSING-ALT	ALT-ALT	ALT-ALT	ALT-ALT	ALT-ALT
481392	PvP01_14_v2:3009931	REF-REF	HET-REF	HET-REF	HET-REF	REF-REF	REF-REF	REF-REF	REF-REF	REF-REF	ALT-ALT	HET-HET	HET-REF	HET-REF	REF-REF	REF-REF	REF-REF	HET-REF	HET-REF	HET-REF	REF-REF	REF-REF	HET-REF	HET-REF	HET-REF	REF-REF	HET-REF	HET-REF	HET-REF	HET-REF	HET-REF	HET-REF	HET-REF	HET-REF	REF-REF	HET-REF	HET-REF	HET-REF	HET-REF	REF-REF	REF-REF	HET-HET	HET-REF	HET-REF	MISSING-REF	HET-REF	HET-REF	HET-REF	REF-REF
481392	PvP01_14_v2:3009950	REF-REF	HET-REF	REF-REF	REF-REF	REF-REF	REF-REF	REF-REF	REF-REF	REF-REF	ALT-ALT	HET-REF	REF-REF	HET-REF	REF-REF	REF-REF	REF-REF	HET-REF	REF-REF	REF-REF	REF-REF	REF-REF	HET-REF	HET-REF	HET-REF	REF-REF	REF-REF	HET-REF	REF-REF	HET-REF	HET-REF	REF-REF	HET-REF	HET-REF	REF-REF	REF-REF	REF-REF	REF-REF	HET-REF	REF-REF	REF-REF	HET-HET	REF-REF	HET-REF	MISSING-REF	REF-REF	REF-REF	HET-REF	REF-REF
481392	PvP01_14_v2:3009958	REF-REF	HET-REF	HET-REF	HET-REF	REF-REF	REF-REF	REF-REF	REF-REF	REF-REF	ALT-ALT	HET-HET	REF-REF	HET-REF	REF-REF	REF-REF	REF-REF	HET-REF	HET-REF	HET-REF	REF-REF	REF-REF	HET-REF	HET-REF	HET-REF	REF-REF	HET-REF	HET-REF	HET-REF	HET-REF	HET-REF	HET-REF	HET-REF	HET-REF	REF-REF	HET-REF	HET-REF	HET-REF	HET-REF	REF-REF	REF-REF	HET-HET	HET-REF	HET-REF	MISSING-REF	HET-REF	HET-REF	HET-REF	REF-REF
481392	PvP01_14_v2:3009994	REF-REF	REF-HET	REF-REF	REF-REF	REF-REF	REF-REF	REF-REF	REF-REF	REF-REF	HET-HET	HET-REF	REF-REF	HET-REF	REF-REF	REF-REF	REF-REF	REF-REF	HET-REF	REF-REF	MISSING-REF	REF-REF	HET-REF	REF-REF	REF-REF	REF-REF	REF-REF	HET-REF	REF-REF	HET-REF	HET-REF	REF-REF	HET-REF	REF-REF	REF-REF	HET-REF	REF-REF	REF-REF	HET-REF	REF-REF	REF-REF	HET-REF	REF-REF	REF-REF	MISSING-REF	HET-REF	REF-REF	HET-REF	REF-REF
481392	PvP01_14_v2:3010003	REF-REF	HET-HET	HET-REF	HET-REF	REF-REF	REF-REF	REF-REF	REF-REF	REF-REF	ALT-ALT	HET-HET	REF-REF	HET-REF	REF-REF	REF-REF	REF-REF	HET-REF	HET-REF	HET-REF	REF-REF	REF-REF	HET-REF	HET-REF	HET-REF	REF-REF	HET-REF	HET-REF	HET-REF	HET-REF	HET-REF	HET-REF	HET-REF	HET-REF	REF-REF	HET-REF	HET-REF	HET-REF	HET-REF	REF-REF	REF-REF	HET-REF	HET-REF	HET-REF	MISSING-REF	HET-REF	HET-REF	HET-REF	REF-REF
481392	PvP01_14_v2:3010009	REF-REF	REF-REF	REF-REF	REF-REF	REF-REF	REF-REF	REF-REF	REF-REF	REF-REF	REF-REF	HET-HET	REF-REF	HET-REF	REF-REF	REF-REF	REF-REF	REF-REF	HET-REF	REF-REF	REF-REF	REF-REF	HET-REF	HET-REF	REF-REF	REF-REF	HET-REF	HET-REF	REF-REF	HET-REF	HET-REF	REF-REF	HET-REF	HET-REF	REF-REF	HET-REF	REF-REF	REF-REF	HET-REF	REF-REF	REF-REF	HET-REF	HET-REF	REF-REF	MISSING-REF	HET-REF	REF-REF	HET-REF	REF-REF
481392	PvP01_14_v2:3010012	REF-REF	HET-HET	HET-REF	HET-REF	REF-REF	REF-REF	REF-REF	REF-REF	REF-REF	ALT-ALT	HET-HET	REF-REF	HET-REF	REF-REF	REF-REF	REF-REF	HET-REF	HET-REF	HET-REF	MISSING-REF	REF-REF	HET-REF	HET-REF	HET-REF	REF-REF	HET-REF	HET-REF	HET-REF	HET-REF	HET-REF	HET-REF	HET-REF	HET-REF	REF-REF	HET-REF	HET-REF	HET-REF	HET-REF	REF-REF	REF-REF	HET-REF	HET-REF	HET-REF	MISSING-REF	HET-REF	HET-REF	HET-REF	REF-REF
481392	PvP01_14_v2:3010020	REF-REF	HET-HET	HET-REF	HET-REF	REF-REF	REF-REF	REF-REF	REF-REF	REF-REF	ALT-ALT	REF-REF	REF-REF	REF-REF	REF-REF	REF-REF	REF-REF	HET-REF	REF-REF	HET-REF	REF-REF	REF-REF	REF-REF	HET-REF	HET-REF	REF-REF	REF-REF	HET-REF	HET-REF	REF-REF	HET-REF	HET-REF	HET-REF	HET-REF	REF-REF	REF-REF	HET-REF	HET-REF	REF-REF	REF-REF	REF-REF	HET-REF	REF-REF	HET-REF	MISSING-REF	REF-REF	HET-REF	HET-REF	REF-REF
481392	PvP01_14_v2:3010050	REF-REF	REF-REF	HET-REF	HET-REF	HET-REF	REF-REF	REF-REF	REF-REF	REF-REF	HET-HET	HET-HET	REF-REF	HET-REF	REF-REF	REF-REF	REF-REF	REF-REF	HET-REF	HET-REF	REF-REF	REF-REF	HET-REF	HET-REF	HET-REF	REF-REF	HET-REF	HET-REF	HET-REF	HET-REF	HET-REF	HET-REF	HET-REF	HET-REF	REF-REF	HET-REF	HET-REF	HET-REF	HET-REF	REF-REF	REF-REF	HET-REF	HET-REF	HET-REF	MISSING-REF	HET-REF	HET-REF	HET-REF	REF-REF
481392	PvP01_14_v2:3010070	REF-REF	REF-REF	HET-REF	HET-REF	REF-REF	REF-REF	REF-REF	REF-REF	REF-REF	REF-REF	HET-REF	REF-REF	REF-REF	REF-REF	REF-REF	REF-REF	REF-REF	REF-REF	HET-REF	REF-REF	REF-REF	REF-REF	HET-REF	REF-REF	REF-REF	HET-REF	REF-REF	HET-REF	REF-REF	REF-REF	HET-REF	HET-REF	HET-REF	REF-REF	REF-REF	HET-REF	HET-REF	REF-REF	REF-REF	REF-REF	REF-REF	HET-REF	HET-REF	REF-REF	REF-REF	HET-REF	REF-REF	REF-REF
481392	PvP01_14_v2:3010079	REF-REF	REF-REF	REF-REF	REF-REF	REF-REF	REF-REF	REF-REF	REF-REF	REF-REF	HET-HET	HET-REF	REF-REF	HET-REF	REF-REF	REF-REF	REF-REF	REF-REF	REF-REF	REF-REF	REF-REF	REF-REF	HET-REF	REF-REF	HET-REF	REF-REF	REF-REF	HET-REF	REF-REF	HET-REF	REF-REF	REF-REF	HET-REF	REF-REF	REF-REF	REF-REF	REF-REF	REF-REF	HET-REF	REF-REF	REF-REF	HET-REF	REF-REF	REF-REF	REF-REF	REF-REF	REF-REF	HET-REF	REF-REF
481392	PvP01_14_v2:3010081	REF-REF	HET-REF	HET-REF	HET-REF	HET-REF	REF-REF	REF-REF	REF-REF	REF-REF	ALT-ALT	HET-HET	REF-REF	HET-REF	REF-REF	REF-REF	REF-REF	HET-REF	HET-REF	HET-REF	REF-REF	REF-REF	HET-REF	HET-REF	HET-REF	REF-REF	HET-REF	HET-REF	HET-REF	HET-REF	HET-REF	HET-REF	HET-REF	HET-REF	REF-REF	HET-REF	HET-REF	HET-REF	HET-REF	REF-REF	REF-REF	HET-HET	HET-REF	HET-REF	REF-REF	HET-REF	HET-REF	HET-REF	REF-REF
DHPS_A553G	PvP01_14_v2:1270401	REF-REF	REF-REF	REF-REF	REF-REF	REF-REF	REF-REF	REF-REF	REF-REF	REF-REF	REF-REF	REF-REF	MISSING-REF	REF-REF	REF-REF	REF-REF	REF-REF	REF-REF	REF-REF	REF-REF	MISSING-REF	REF-REF	REF-REF	REF-REF	REF-REF	REF-REF	REF-REF	REF-REF	REF-REF	REF-REF	REF-REF	REF-REF	REF-REF	REF-REF	REF-REF	REF-REF	REF-REF	REF-REF	REF-REF	REF-REF	REF-REF	REF-REF	REF-REF	REF-REF	REF-REF	REF-REF	REF-REF	REF-REF	REF-REF
DHPS_A383G	PvP01_14_v2:1270911	REF-REF	ALT-ALT	REF-REF	REF-REF	ALT-ALT	ALT-ALT	ALT-ALT	ALT-ALT	ALT-ALT	ALT-ALT	ALT-ALT	ALT-ALT	ALT-ALT	ALT-ALT	HET-REF	ALT-ALT	ALT-ALT	ALT-ALT	ALT-ALT	MISSING-ALT	ALT-ALT	ALT-ALT	ALT-ALT	ALT-ALT	ALT-ALT	ALT-ALT	ALT-ALT	ALT-ALT	REF-REF	ALT-ALT	ALT-ALT	ALT-ALT	ALT-ALT	ALT-ALT	ALT-ALT	ALT-ALT	ALT-ALT	ALT-ALT	ALT-ALT	ALT-ALT	ALT-ALT	ALT-ALT	HET-HET	HET-HET	ALT-ALT	ALT-ALT	ALT-ALT	ALT-ALT
422331	PvP01_14_v2:56853	ALT-ALT	REF-HET	REF-REF	MISSING-REF	REF-REF	REF-REF	ALT-ALT	ALT-ALT	ALT-ALT	ALT-ALT	ALT-ALT	ALT-ALT	REF-REF	REF-REF	ALT-ALT	REF-REF	REF-REF	REF-REF	REF-REF	REF-REF	REF-REF	REF-REF	ALT-ALT	REF-REF	REF-REF	REF-REF	REF-REF	REF-REF	ALT-ALT	REF-REF	REF-REF	REF-REF	REF-REF	REF-REF	REF-REF	REF-REF	REF-REF	REF-REF	REF-REF	REF-REF	REF-REF	REF-REF	REF-REF	REF-REF	REF-REF	REF-REF	REF-REF	REF-REF
422331	PvP01_14_v2:56866	ALT-ALT	HET-HET	REF-REF	REF-REF	REF-REF	REF-REF	ALT-ALT	REF-REF	ALT-ALT	ALT-ALT	ALT-ALT	REF-REF	REF-REF	REF-REF	ALT-ALT	REF-REF	REF-REF	REF-REF	REF-REF	REF-REF	REF-REF	REF-REF	ALT-ALT	REF-REF	REF-REF	REF-REF	REF-REF	REF-REF	ALT-ALT	REF-REF	REF-REF	REF-REF	REF-REF	REF-REF	REF-REF	REF-REF	REF-REF	REF-REF	REF-REF	REF-REF	REF-REF	REF-REF	REF-REF	REF-REF	REF-REF	REF-REF	REF-REF	REF-REF
422331	PvP01_14_v2:56881	ALT-ALT	HET-HET	REF-REF	REF-REF	REF-REF	REF-REF	ALT-ALT	REF-REF	ALT-ALT	ALT-ALT	ALT-ALT	ALT-ALT	REF-REF	REF-REF	ALT-ALT	REF-REF	REF-REF	REF-REF	REF-REF	REF-REF	REF-REF	REF-REF	ALT-ALT	REF-REF	REF-REF	REF-REF	REF-REF	REF-REF	ALT-ALT	REF-REF	REF-REF	REF-REF	REF-REF	REF-REF	REF-REF	REF-REF	REF-REF	REF-REF	REF-REF	REF-REF	REF-REF	REF-REF	REF-REF	REF-REF	REF-REF	REF-REF	REF-REF	REF-REF
422331	PvP01_14_v2:57021	REF-REF	HET-HET	REF-REF	REF-REF	REF-REF	ALT-ALT	ALT-ALT	ALT-ALT	ALT-ALT	REF-REF	REF-REF	ALT-ALT	REF-REF	REF-REF	REF-REF	REF-REF	REF-REF	REF-REF	REF-REF	REF-REF	REF-REF	REF-REF	REF-REF	REF-REF	REF-REF	REF-REF	REF-REF	ALT-ALT	REF-REF	REF-REF	ALT-ALT	REF-REF	HET-HET	HET-REF	ALT-ALT	REF-REF	REF-REF	REF-REF	ALT-ALT	REF-REF	REF-REF	ALT-ALT	REF-REF	MISSING-REF	ALT-ALT	REF-REF	REF-REF	REF-REF
458944	PvP01_14_v2:1887638	REF-REF	ALT-ALT	ALT-ALT	ALT-ALT	ALT-ALT	ALT-ALT	ALT-ALT	ALT-ALT	ALT-HET	ALT-ALT	ALT-ALT	ALT-ALT	ALT-ALT	ALT-ALT	ALT-ALT	ALT-ALT	ALT-ALT	ALT-ALT	ALT-ALT	ALT-ALT	ALT-HET	ALT-ALT	ALT-HET	ALT-ALT	ALT-ALT	ALT-ALT	ALT-ALT	ALT-ALT	ALT-ALT	ALT-ALT	ALT-ALT	ALT-ALT	ALT-ALT	ALT-ALT	ALT-ALT	ALT-ALT	ALT-ALT	ALT-ALT	ALT-ALT	ALT-ALT	ALT-ALT	ALT-ALT	ALT-ALT	MISSING-ALT	ALT-ALT	ALT-ALT	ALT-ALT	ALT-ALT
458944	PvP01_14_v2:1887644	REF-REF	ALT-ALT	ALT-ALT	ALT-ALT	ALT-ALT	ALT-ALT	ALT-ALT	ALT-ALT	ALT-HET	ALT-ALT	ALT-ALT	ALT-ALT	ALT-ALT	ALT-ALT	ALT-ALT	ALT-ALT	ALT-ALT	ALT-ALT	ALT-ALT	ALT-ALT	ALT-HET	ALT-ALT	ALT-HET	ALT-ALT	ALT-ALT	ALT-ALT	ALT-ALT	ALT-ALT	ALT-ALT	ALT-ALT	ALT-ALT	ALT-ALT	ALT-ALT	ALT-ALT	ALT-ALT	ALT-ALT	ALT-ALT	ALT-ALT	ALT-ALT	ALT-ALT	ALT-ALT	ALT-ALT	ALT-ALT	MISSING-ALT	ALT-ALT	ALT-ALT	ALT-ALT	ALT-ALT
458944	PvP01_14_v2:1887677	ALT-ALT	HET-REF	ALT-ALT	ALT-ALT	HET-HET	ALT-ALT	REF-REF	ALT-ALT	REF-REF	ALT-ALT	ALT-ALT	ALT-ALT	ALT-ALT	REF-REF	HET-REF	ALT-ALT	HET-REF	ALT-ALT	REF-REF	MISSING-REF	REF-REF	REF-REF	REF-REF	REF-REF	REF-REF	ALT-ALT	REF-REF	ALT-ALT	REF-REF	HET-HET	REF-REF	REF-REF	REF-REF	HET-HET	REF-REF	REF-REF	REF-REF	REF-REF	REF-REF	ALT-ALT	REF-REF	REF-REF	REF-REF	MISSING-ALT	REF-REF	REF-REF	REF-REF	REF-REF
478433	PvP01_14_v2:2861966	REF-REF	REF-REF	REF-REF	REF-REF	REF-REF	REF-REF	REF-REF	REF-REF	ALT-ALT	REF-REF	REF-REF	REF-REF	REF-REF	REF-REF	HET-HET	REF-REF	REF-REF	REF-REF	REF-REF	REF-REF	REF-REF	REF-REF	REF-REF	REF-REF	REF-REF	REF-REF	REF-REF	REF-REF	REF-REF	REF-REF	REF-REF	REF-REF	REF-REF	REF-REF	REF-REF	REF-REF	REF-REF	REF-REF	REF-REF	REF-REF	REF-REF	REF-REF	HET-REF	REF-REF	REF-REF	REF-REF	REF-REF	REF-REF
478433	PvP01_14_v2:2862026	ALT-ALT	ALT-ALT	ALT-ALT	ALT-ALT	ALT-ALT	ALT-ALT	ALT-ALT	ALT-ALT	ALT-ALT	ALT-ALT	ALT-ALT	ALT-ALT	ALT-ALT	ALT-ALT	ALT-ALT	ALT-ALT	ALT-ALT	ALT-ALT	ALT-ALT	MISSING-ALT	ALT-ALT	ALT-ALT	ALT-ALT	ALT-ALT	ALT-ALT	ALT-ALT	ALT-ALT	ALT-ALT	ALT-ALT	ALT-ALT	ALT-ALT	ALT-ALT	ALT-ALT	ALT-ALT	ALT-ALT	ALT-ALT	ALT-ALT	ALT-ALT	ALT-ALT	ALT-ALT	ALT-ALT	ALT-ALT	ALT-ALT	ALT-ALT	ALT-ALT	ALT-ALT	ALT-ALT	ALT-ALT
478433	PvP01_14_v2:2862027	ALT-ALT	HET-HET	REF-REF	REF-REF	HET-REF	ALT-ALT	REF-REF	REF-REF	REF-REF	ALT-ALT	ALT-ALT	REF-REF	ALT-ALT	REF-REF	ALT-ALT	REF-REF	ALT-ALT	REF-REF	REF-REF	MISSING-ALT	ALT-ALT	REF-REF	ALT-ALT	REF-REF	ALT-ALT	ALT-ALT	REF-REF	REF-REF	REF-REF	REF-REF	REF-REF	REF-REF	REF-REF	ALT-ALT	REF-REF	REF-REF	REF-REF	REF-REF	ALT-ALT	ALT-ALT	REF-REF	REF-REF	REF-REF	HET-REF	REF-REF	REF-REF	ALT-HET	REF-REF
478433	PvP01_14_v2:2862071	ALT-ALT	REF-REF	ALT-ALT	ALT-ALT	REF-REF	REF-REF	REF-REF	ALT-ALT	REF-REF	REF-REF	REF-REF	REF-REF	REF-REF	ALT-ALT	REF-REF	REF-REF	REF-REF	REF-REF	REF-REF	MISSING-REF	REF-REF	REF-REF	REF-REF	REF-REF	REF-REF	ALT-ALT	REF-REF	REF-REF	ALT-ALT	REF-REF	REF-REF	ALT-ALT	HET-HET	HET-REF	REF-REF	REF-REF	REF-REF	REF-REF	ALT-ALT	HET-REF	REF-REF	REF-REF	REF-REF	REF-REF	REF-REF	REF-REF	HET-REF	REF-REF
478433	PvP01_14_v2:2862082	REF-REF	REF-REF	REF-REF	REF-REF	REF-REF	REF-REF	REF-REF	REF-REF	REF-REF	REF-REF	REF-REF	REF-REF	REF-REF	REF-REF	REF-REF	REF-REF	REF-REF	REF-REF	REF-REF	MISSING-REF	REF-REF	REF-REF	REF-REF	REF-REF	REF-REF	REF-REF	REF-REF	REF-REF	REF-REF	REF-REF	REF-REF	REF-REF	REF-REF	REF-REF	REF-REF	REF-REF	REF-REF	REF-REF	REF-REF	REF-REF	REF-REF	REF-REF	REF-REF	REF-REF	REF-REF	REF-REF	REF-REF	REF-REF
478433	PvP01_14_v2:2862134	ALT-ALT	ALT-ALT	ALT-ALT	ALT-ALT	ALT-ALT	ALT-ALT	REF-REF	MISSING-ALT	ALT-ALT	ALT-ALT	ALT-ALT	ALT-ALT	ALT-ALT	ALT-ALT	ALT-ALT	ALT-ALT	ALT-ALT	ALT-ALT	ALT-ALT	MISSING-ALT	ALT-ALT	ALT-ALT	ALT-ALT	MISSING-ALT	ALT-ALT	ALT-ALT	ALT-ALT	ALT-ALT	ALT-ALT	ALT-ALT	ALT-ALT	ALT-ALT	ALT-ALT	ALT-ALT	ALT-ALT	ALT-ALT	ALT-ALT	ALT-ALT	ALT-ALT	ALT-ALT	ALT-ALT	ALT-ALT	ALT-ALT	ALT-ALT	ALT-ALT	ALT-ALT	ALT-ALT	ALT-ALT
[truncated: 62 more columns]
