# Supplementary material for: Microhaplotype deep sequencing assays to capture Plasmodium vivax infection lineages
Source: Nat Commun. 2025 Aug 5;16:7192. doi: 10.1038/s41467-025-62357-x (PMC12325997; doi:10.1038/s41467-025-62357-x)
Supplement: Supplementary file 7 — Supplementary Data 4 [file 41467_2025_62357_MOESM7_ESM.xlsx]

## Sheet: Sheet1
Country	sample_id	prob_polyclonal	post_effective_coi_lower	post_effective_coi_med	post_effective_coi_upper	post_effective_coi_mean
Afghanistan	AF001_092_D0RP3_NV22	0	1	1	1	1
Afghanistan	AF001_099_D0	0.03	1	1	1.02134	1.00087
Afghanistan	AF001_101_D0	1	1.29784	1.43775	1.65878	1.45053
Afghanistan	AF001_102_D0	0.169	1	1	1.04761	1.00367
Afghanistan	AF001_103_D0	0.011	1	1	1	1.00052
Afghanistan	AF001_104_D0	0	1	1	1	1
Afghanistan	AF001_112_D0	0.026	1	1	1.00013	1.00001
Afghanistan	AF001_114_D0	0.325	1	1	1.06552	1.00919
Afghanistan	AF001_117_D0	1	1.07098	1.17155	1.28016	1.17344
Afghanistan	AF001_118_D0	1	1.10282	1.22234	1.3248	1.21823
Afghanistan	AF001_120_D0	0	1	1	1	1
Afghanistan	AF001_122_D0	1	1.08984	1.17893	1.29879	1.17778
Afghanistan	AF001_123_D0	0	1	1	1	1
Afghanistan	AF001_125_D0	0	1	1	1	1
Afghanistan	AF001_126_D0	0.112	1	1	1.05973	1.00531
Afghanistan	AF001_127_D0	0	1	1	1	1
Afghanistan	AF001_128_D0	0.239	1	1	1.05971	1.00868
Afghanistan	AF001_129_D0	0.913	1	1.04109	1.13717	1.04911
Afghanistan	AF001_130_D0	0.16	1	1	1.08559	1.00724
Afghanistan	AF001_131_D0	0.368	1	1	1.04742	1.00445
Afghanistan	AF001_132_D0	0.323	1	1	1.03566	1.00377
Afghanistan	AF001_134_D0	1	1.41117	1.57839	1.80304	1.58586
Afghanistan	AF001_136_D0	0	1	1	1	1
Afghanistan	AF001_141_D0	0.376	1	1	1.06269	1.00644
Afghanistan	AF001_142_D0	1	2.84355	3.22764	3.68773	3.2422
Afghanistan	AF001_143_D0	1	1.78372	2.07134	2.37013	2.07561
Afghanistan	AF001_146_D0	1	1.8164	2.07679	2.32548	2.07253
Afghanistan	AF001_147_D0	0	1	1	1	1
Afghanistan	AF001_149_D0	0.005	1	1	1	1.00017
Afghanistan	AF001_151_D0	0.439	1	1	1.07959	1.01454
Afghanistan	AF001_152_D0	0.03	1	1	1.01657	1.001
Afghanistan	AF001_154_D0	1	1.83826	1.99061	2.32409	2.02587
Afghanistan	AF001_156_D0	0	1	1	1	1
Afghanistan	AF001_157_D0	0.029	1	1	1.02299	1.00157
Afghanistan	AF001_158_D0	0.025	1	1	1.00028	1.00065
Afghanistan	AF001_159_D0	0.052	1	1	1.04743	1.00229
Afghanistan	AF001_161_D0	0.029	1	1	1.03255	1.00141
Afghanistan	AF001_162_D0	0.004	1	1	1	1.00007
Afghanistan	AF001_163_D0	0.025	1	1	1.00026	1.00102
Afghanistan	AF001_165_D0	0.269	1	1	1.07013	1.00972
Afghanistan	AF001_166_D0	1	1.10546	1.20816	1.34301	1.21485
Afghanistan	AF001_167_D0	1	1.43607	1.65321	1.8746	1.66476
Afghanistan	AF001_168_D0	0	1	1	1	1
Afghanistan	AF001_169_D0	0.005	1	1	1	1.00008
Afghanistan	AF001_170_D0	1	1.21779	1.33551	1.49598	1.3421
Afghanistan	AF001_172_D0	1	1.88318	2.18415	2.53781	2.19303
Afghanistan	AF001_174_D0	0.032	1	1	1.00788	1.00059
Afghanistan	AF001_175_D0	0.275	1	1	1.00267	1.00032
Afghanistan	AF001_176_D0	0.321	1	1	1.05831	1.007
Afghanistan	AF001_181_D0	0.488	1	1	1.05472	1.00588
Afghanistan	AF001_182_D0	0.146	1	1	1.06304	1.00477
Afghanistan	AF001_184_D0	1	1.17586	1.30859	1.44874	1.30628
Afghanistan	AF001_188_D0	1	1.98701	2.19292	2.47894	2.21013
Afghanistan	AF001_189_D0	0.017	1	1	1	1.00021
Afghanistan	AF001_192_D0	0.029	1	1	1.021	1.00062
Afghanistan	AF001_195_D0	0.176	1	1	1.11938	1.01363
Afghanistan	AF001_196_D0	1	1.55363	1.68289	1.83014	1.69217
Afghanistan	AF001_197_D0	0	1	1	1	1
Afghanistan	AF001_199_D0	0.363	1	1	1.07804	1.0145
Afghanistan	AF001_200_D0	1	1.04352	1.10567	1.22718	1.1092
Afghanistan	AF001_205_D0	0.147	1	1	1.00955	1.00095
Afghanistan	AF001_206_D0	1	1.30724	1.45427	1.69213	1.46474
Afghanistan	AF001_208_D0	1	1.44568	1.62928	1.91561	1.64489
Afghanistan	AF001_210_D0	1	1.32915	1.50473	1.68394	1.50693
Afghanistan	AF001_214_D0	1	1.40197	1.56244	1.73809	1.56315
Afghanistan	AF001_216_D0	0.058	1	1	1.01722	1.00112
Afghanistan	AF001_217_D0	0	1	1	1	1
Afghanistan	AF001_219_D0	1	1.21752	1.36947	1.52026	1.37464
Afghanistan	AF001_220_D0	0.457	1	1	1.06791	1.00857
Afghanistan	AF001_222_D0	1	1.6096	1.84378	2.06117	1.84212
Afghanistan	AF001_223_D0	0.099	1	1	1.05813	1.00437
Afghanistan	AF001_224_D0	0.002	1	1	1	1.00002
Afghanistan	AF001_225_D0	0.007	1	1	1	1.00011
Afghanistan	AF001_227_D0	1	1.71095	1.90157	2.18796	1.91369
Afghanistan	AF001_228_D0	1	1.66787	1.86839	2.09631	1.87204
Afghanistan	AF001_229_D0	1	1.09105	1.20709	1.35747	1.21345
Afghanistan	AF001_230_D0	1	2.06087	2.3315	2.70243	2.33924
Afghanistan	AF001_232_D0	0.029	1	1	1.02383	1.00118
Afghanistan	AF001_233_D0	1	1.27132	1.40052	1.58689	1.41053
Afghanistan	AF001_234_D0	1	1.53797	1.72696	1.96848	1.73428
Afghanistan	AF001_235_D0	0	1	1	1	1
Afghanistan	AF001_237_D0	1	1.06276	1.14283	1.27066	1.15094
Afghanistan	AF001_238_D0	0.502	1	1.00262	1.05765	1.01228
Afghanistan	AF001_240_D0	1	1.56911	1.81799	2.08048	1.81371
Afghanistan	AF001_248_D0	0.025	1	1	1.00036	1.00071
Afghanistan	AF001_249_D0	1	2.40854	2.74589	3.12661	2.73649
Afghanistan	AF001_250_D0	0.003	1	1	1	1.00005
Afghanistan	AF001_251_D0	0	1	1	1	1
Afghanistan	AF001_252_D0	0.271	1	1	1.01373	1.00119
Afghanistan	AF001_253_D0	0.027	1	1	1.02304	1.00086
Afghanistan	AF001_254_D0	0.12	1	1	1.00813	1.00034
Afghanistan	AF001_255_D0	0.262	1	1	1.03582	1.00394
Afghanistan	AF001_257_D0	0	1	1	1	1
Afghanistan	AF001_258_D0	1	1.29586	1.52442	1.76927	1.52609
Afghanistan	AF001_260_D0	1	1.17876	1.2867	1.47395	1.29979
Afghanistan	AF001_261_D0	1	1.36206	1.50124	1.69594	1.50792
Afghanistan	AF001_262_D0	0.243	1	1	1.06274	1.00783
Afghanistan	AF001_263_D0	0.052	1	1	1.02651	1.00174
Afghanistan	AF001_264_D0	0.026	1	1	1.02274	1.00134
Afghanistan	AF001_266_D0	0	1	1	1	1
Afghanistan	AF001_271_D0	0.186	1	1	1.05616	1.00512
Afghanistan	AF001_273_D0	0.119	1	1	1.01833	1.00098
Afghanistan	AF001_274_D0	0	1	1	1	1
Afghanistan	AF001_275_D0	0	1	1	1	1
Afghanistan	AF001_276_D0	1	1.40339	1.60456	1.85882	1.61549
Afghanistan	AF001_277_D0	1	1.08661	1.17377	1.30202	1.18332
Afghanistan	AF001_278_D0	1	1.47487	1.66825	1.93555	1.67375
Afghanistan	AF001_279_D0	0.225	1	1	1.07354	1.00928
Afghanistan	AF001_280_D0	0.008	1	1	1	1.00014
Afghanistan	AF001_281_D0	0	1	1	1	1
Afghanistan	AF001_282_D0	0.108	1	1	1.07125	1.00538
Afghanistan	AF001_283_D0	1	1.81638	2.05588	2.33875	2.05683
Afghanistan	AF001_284_D0	0	1	1	1	1
Afghanistan	AF001_285_D0	0.226	1	1	1.11624	1.01271
Afghanistan	AF001_287_D0	1	2.06415	2.35949	2.68773	2.36353
Afghanistan	AF001_291_D0	0.199	1	1	1.07274	1.00872
Afghanistan	AF001_293_D0	1	1.32634	1.48524	1.66616	1.4911
Afghanistan	AF001_294_D0	0.248	1	1	1.06373	1.00571
Afghanistan	AF001_296_D0	0.005	1	1	1	1.00019
Afghanistan	AF001_297_D0	0.237	1	1	1.00517	1.0005
Afghanistan	AF001_298_D0	0.122	1	1	1.05318	1.00478
Afghanistan	AF001_300_D0	0.037	1	1	1.05539	1.00194
Afghanistan	AF001_302_D0	0	1	1	1	1
Afghanistan	AF001_303_D0	0	1	1	1	1
Afghanistan	AF001_304_D0	1	1.54784	1.76439	2.00915	1.76023
Afghanistan	AF001_307_D0	0.325	1	1	1.03432	1.00322
Afghanistan	AF001_309_D0	0.056	1	1	1.04488	1.00273
Afghanistan	AF008_002_D0_D	1	1.47317	1.64101	1.88059	1.65313
Afghanistan	AF008_016_D0	0.043	1	1	1.01231	1.00091
Afghanistan	AF008_024_D0	0.079	1	1	1.04978	1.00355
Afghanistan	AF008_058_D0	0.027	1	1	1.0117	1.00126
Afghanistan	AF008_059_D0	0.685	1	1.00643	1.101	1.01909
Afghanistan	AF008_060_D0	0.433	1	1	1.11559	1.0236
Afghanistan	AF008_061_D0	0	1	1	1	1
Afghanistan	AF008_067_D0	0.033	1	1	1.04261	1.00196
Afghanistan	AF008_068_D0	1	2.65797	3.03737	3.52407	3.06809
Afghanistan	AF008_070_D0	0.445	1	1	1.07249	1.00765
Afghanistan	AF008_074_D0	0.002	1	1	1	1.00002
Afghanistan	AF008_076_D0	1	3.33256	3.83618	4.36568	3.83879
Afghanistan	AF008_082_D0	0.254	1	1	1.05156	1.00645
Afghanistan	AF008_083_D0	0.009	1	1	1	1.0005
Afghanistan	AF008_084_D0	0.282	1	1	1.01155	1.00126
Afghanistan	AF008_088_D0	0.435	1	1	1.08716	1.01733
Afghanistan	AF008_089_D0	1	1.52345	1.6943	1.90845	1.69642
Afghanistan	AF008_090_D0	0.005	1	1	1	1.00012
Afghanistan	AF008_092_D0	0.383	1	1	1.0759	1.01036
Afghanistan	AF008_094_D0	0.825	1	1.03631	1.14678	1.04333
Afghanistan	AF008_095_D0	0.101	1	1	1.05544	1.00468
Afghanistan	AF008_096_D0	1	1.45261	1.62575	1.8752	1.63499
Afghanistan	AF008_102_D0	0.004	1	1	1	1.00017
Afghanistan	AF008_106_D0	0	1	1	1	1
Afghanistan	AF008_107_D0	1	1.02616	1.09361	1.20143	1.10032
Afghanistan	AF008_115_D0	1	1.15281	1.27758	1.41503	1.27317
Afghanistan	AF008_117_D0	0.025	1	1	1.00026	1.00069
Afghanistan	AF008_119_D0	0	1	1	1	1
Afghanistan	AF008_120_D0	0	1	1	1	1
Afghanistan	AF008-004_D0	0	1	1	1	1
Bangladesh	F-010	0	1	1	1	1
Bangladesh	F-066	0	1	1	1	1
Bangladesh	F-081	0	1	1	1	1
Bangladesh	F-082	0.834	1	1.386	1.5988	1.34537
Bangladesh	F-090	0	1	1	1	1
Bangladesh	F-093	0.088	1	1	1.00083	1.00006
Bangladesh	F-097	0	1	1	1	1
Bangladesh	F-103	0	1	1	1	1
Bangladesh	F-124	0	1	1	1	1
Bangladesh	F-160	0	1	1	1	1
Bangladesh	F-168	0	1	1	1	1
Bangladesh	F-169	0.198	1	1	1.0006	1.00009
Bangladesh	M-005	0.006	1	1	1	1.00019
Bangladesh	M-015	0.067	1	1	1.00142	1.0001
Bangladesh	M-018	1	2.69597	3.05638	3.43322	3.06924
Bangladesh	M-029	1	1.65245	1.81365	2.23521	1.87222
Bangladesh	M-046	0	1	1	1	1
Bangladesh	M-069	0.974	1	1.68261	1.96076	1.67615
Bangladesh	M-073	0	1	1	1	1
Bangladesh	M-143	0.296	1	1	2.25572	1.30271
Bangladesh	M-146	0.001	1	1	1	1.00005
Bangladesh	M-166	0	1	1	1	1
Bangladesh	M-167	0.761	1	1.46865	1.63269	1.37349
Bangladesh	M-171	0.974	1	1.64903	1.83553	1.6417
Bangladesh	M-172	0	1	1	1	1
Bangladesh	M-174	0	1	1	1	1
Bangladesh	M-175	0	1	1	1	1
Bangladesh	M-176	0.974	1	1.78253	2.08255	1.7815
Bangladesh	M-177	0	1	1	1	1
Bangladesh	M-178	0	1	1	1	1
Bangladesh	M-179	0	1	1	1	1
Bangladesh	M-181	0	1	1	1	1
Colombia	05027V-1	0	1	1	1	1
Colombia	M004	0	1	1	1	1
Colombia	M017	0	1	1	1	1
Colombia	M018	0	1	1	1	1
Colombia	M019	0	1	1	1	1
Colombia	M020	0	1	1	1	1
Colombia	Pv_Qb_01	0	1	1	1	1
Colombia	Pv_Qb_02	0.008	1	1	1	1.00337
Colombia	Pv_Qb_04	0	1	1	1	1
Colombia	Pv_Qb_07	0	1	1	1	1
Colombia	Pv_Qb_08	1	2.00791	2.33594	2.65595	2.33064
Colombia	Pv_Qb_10	0	1	1	1	1
Colombia	Pv_Qb_11	0.003	1	1	1	1.00004
Colombia	Pv_Qb_13	0.031	1	1	1.02566	1.00119
Colombia	Pv_Qb_14	0.009	1	1	1	1.00035
Colombia	Pv_Qb_15	0	1	1	1	1
Colombia	Pv_Qb_16	0.014	1	1	1	1.00033
Colombia	Pv_Qb_17	0.068	1	1	1.00383	1.00027
Colombia	Pv_Sc_01	1	1.3756	1.57118	1.78565	1.56999
Colombia	Pv_Sc_02	1	1.60308	1.8005	2.12012	1.80503
Colombia	Pv_Sc_05	0.003	1	1	1	1.00012
Colombia	Pv_Sc_06	0.008	1	1	1	1.00032
Colombia	Pv_Sc_07	0	1	1	1	1
Colombia	Pv_Sc_08	0.024	1	1	1	1.00144
Colombia	Pv_Sc_11	0.013	1	1	1	1.00022
Colombia	Pv_Sc_12	0	1	1	1	1
Colombia	Pv_Sc_13	0	1	1	1	1
Colombia	Pv_Sc_14	0	1	1	1	1
Colombia	Pv_Sc_15	0	1	1	1	1
Colombia	Pv_Sc_16	0	1	1	1	1
Colombia	Pv_Sc_17	0.026	1	1	1.01034	1.0005
Colombia	Pv_Sc_18	1	1.60565	1.81355	2.21781	1.83803
Ethiopia	100526_D0	0	1	1	1	1
Ethiopia	100629_D0H0	0.141	1	1	1.00827	1.00077
Ethiopia	101222_D0	1	1.79088	1.99297	2.31209	2.01012
Ethiopia	101531_D0	0.654	1	1.07588	1.19618	1.07303
Ethiopia	101634_D0	0.683	1	1.05914	1.15623	1.0573
Ethiopia	101840_D0	0.177	1	1	1.06758	1.00633
Ethiopia	102330_D0	1	1.06395	1.13769	1.27942	1.14288
Ethiopia	102433_D0	1	1.25363	1.38917	1.55618	1.39685
Ethiopia	102536_D0	0.749	1	1.02321	1.12711	1.03321
Ethiopia	102948_D0H0	1	1.05455	1.14065	1.2593	1.14343
Ethiopia	103129_D0	0.82	1	1.09884	1.24441	1.09793
Ethiopia	103232_D0	0.292	1	1	1.01971	1.00355
Ethiopia	103335_D0	0	1	1	1	1
Ethiopia	103747_D0	0.645	1	1.00003	1.00243	1.00026
Ethiopia	104031_D0	0.017	1	1	1	1.0005
Ethiopia	104237_D0	0.01	1	1	1	1.00045
Ethiopia	104340_D0	0.502	1	1.00032	1.03423	1.00473
Ethiopia	104443_D0	0.957	1	1.0691	1.17408	1.07555
Ethiopia	105036_D0	1	3.29716	3.72977	4.2466	3.75806
Ethiopia	105139_D0	0.176	1	1	1.1147	1.01107
Ethiopia	105551_D0	0.216	1	1	1.07658	1.00989
Ethiopia	105654_D0	0.928	1	1.06533	1.15376	1.07158
Ethiopia	105757_D0	1	1.56657	1.77471	2.0317	1.77191
Ethiopia	105963_M2	0.329	1	1	1.08986	1.01313
Ethiopia	106144_D0	0.412	1	1	1.16755	1.0364
Ethiopia	106350_D0	1	2.0601	2.37782	2.72113	2.3868
Ethiopia	106453_D0	0	1	1	1	1
Ethiopia	106659_D0	0.047	1	1	1.02724	1.00173
Ethiopia	106865_D0	0.774	1	1.05531	1.17351	1.06227
Ethiopia	107458_D0H0	0.001	1	1	1	1.00001
Ethiopia	107664_D0	0.436	1	1	1.07495	1.01072
Ethiopia	107973_D0	0.02	1	1	1	1.00015
Ethiopia	108772_D0	1	2.94394	3.39694	3.91957	3.41019
Ethiopia	109365_D0	0.99	1.2529	1.42523	1.67152	1.43516
Ethiopia	109468_D0	0.607	1	1.00578	1.08459	1.02042
Ethiopia	109674_D0	0.272	1	1	1.15096	1.02341
Ethiopia	109777_D0H0	0.105	1	1	1.03342	1.00207
Ethiopia	109880_D0H0	0.143	1	1	1.07944	1.00652
Ethiopia	109983_D0	0.332	1	1	1.07287	1.0092
Ethiopia	110327_D0	0.36	1	1	1.01919	1.00369
Ethiopia	110430_D0	0.018	1	1	1	1.00027
Ethiopia	110842_D0	0.008	1	1	1	1.00018
Ethiopia	111126_D0	0.045	1	1	1.01048	1.00045
Ethiopia	111229_D0	1	1.10415	1.20688	1.32362	1.21133
Ethiopia	111435_D0	0.444	1	1	1.12908	1.02151
Ethiopia	111950_D0	0.888	1	1.01968	1.06627	1.02343
Ethiopia	112028_D0	0.498	1	1	1.08691	1.01099
Ethiopia	112234_D0	1	1.63881	1.91432	2.14991	1.90624
Ethiopia	112646_D0	1	1.14072	1.25875	1.46191	1.27018
Ethiopia	112749_D0	0	1	1	1	1
Ethiopia	112955_D0	0.231	1	1	1.09728	1.01181
Ethiopia	113033_D0	0	1	1	1	1
Ethiopia	113445_D0	1	1.08656	1.18082	1.30561	1.18759
Ethiopia	113651_D0	0.341	1	1	1.12842	1.02383
Ethiopia	114965_D0	0.07	1	1	1.01721	1.00091
Ethiopia	115043_D0	0.206	1	1	1.09966	1.01085
Ethiopia	115455_D0	1	2.94702	3.35647	3.84364	3.35889
Ethiopia	115867_D0	1	3.44141	4.02071	4.61006	4.02032
Ethiopia	115970_D0	0.107	1	1	1.05475	1.00377
Ethiopia	116357_D0	0.013	1	1	1	1.00043
Ethiopia	116460_D0	0	1	1	1	1
Ethiopia	116769_D0	0.184	1	1	1.07601	1.00931
Ethiopia	117156_D0	1	1.08497	1.1932	1.35055	1.19929
Ethiopia	117259_D0	1	1.59853	1.79363	2.03404	1.79633
Ethiopia	117362_D0	0.04	1	1	1.02136	1.00102
Ethiopia	117465_D0	0.463	1	1	1.09929	1.02287
Ethiopia	117980_D0	0.367	1	1	1.00688	1.00092
Ethiopia	118367_D0	0.07	1	1	1.07814	1.00482
Ethiopia	118573_D0	0.133	1	1	1.06788	1.00624
Ethiopia	118779_D0	0.025	1	1	1.0003	1.00133
Ethiopia	118882_D0	0.189	1	1	1.06206	1.0054
Ethiopia	119166_D0	0.106	1	1	1.0061	1.00048
Ethiopia	119269_D0	0.315	1	1	1.03695	1.00345
Ethiopia	119372_D0	1	1.47823	1.65203	1.81921	1.64626
Ethiopia	119681_D0	0.381	1	1	1.06824	1.01168
Ethiopia	119887_D0	0.126	1	1	1.06358	1.00527
Ethiopia	120025_D0	0.009	1	1	1	1.00066
Ethiopia	120643_D0	0.989	1.02584	1.11651	1.20778	1.1165
Ethiopia	120746_D0	0.055	1	1	1.04329	1.00252
Ethiopia	121442_D0	1	1.05502	1.13819	1.26124	1.14468
Ethiopia	121751_D0	0.796	1	1.33889	1.50155	1.28612
Ethiopia	122035_D0	0.046	1	1	1.08388	1.00347
Ethiopia	122138_D0	0.017	1	1	1	1.00039
Ethiopia	123246_D0	1	1.23949	1.38286	1.60678	1.38731
Ethiopia	123555_M3D21	0.729	1	1.04613	1.14236	1.04734
Ethiopia	123761_D0	1	1.62681	1.86306	2.10343	1.85969
Ethiopia	123967_D0	0.242	1	1	1.10126	1.01036
Ethiopia	124148_D0	0.245	1	1	1.12113	1.01809
Ethiopia	124251_D0	1	2.34657	2.67378	2.99043	2.65824
Ethiopia	124457_D0	1	2.17794	2.50496	2.89018	2.50005
Ethiopia	124560_D0	1	1.15282	1.29382	1.45014	1.29703
Ethiopia	124972_D0	0.01	1	1	1	1.00064
Ethiopia	125050_D0	1	1.97681	2.20801	2.65628	2.232
Ethiopia	125153_D0	1	1.86026	2.15754	2.45445	2.14339
Ethiopia	125565_D0	0.11	1	1	1.0137	1.00142
Ethiopia	125771_D0	0.204	1	1	1.12831	1.01642
Ethiopia	126055_D0	0.058	1	1	1.01392	1.00167
Ethiopia	126158_D0	1	3.00026	3.40482	3.85298	3.41105
Ethiopia	126261_D0	0.259	1	1	1.13299	1.02285
Ethiopia	127369_D0	1	1.14088	1.26442	1.48709	1.2777
Ethiopia	127987_D0	0.022	1	1	1	1.00127
Ethiopia	128168_D0	0.534	1	1.00192	1.09695	1.01481
Ethiopia	128271_D0	0.03	1	1	1.0229	1.00148
Ethiopia	128374_D0	0.972	1	1.10519	1.21877	1.10905
Ethiopia	130238_D0	1	1.48364	1.7227	2.02096	1.72757
Ethiopia	200125_D0	0.011	1	1	1	1.00004
Ethiopia	200434_D0	0.008	1	1	1	1.00016
Ethiopia	200743_D0	0.099	1	1	1.09339	1.00729
Ethiopia	200846_D0	1	1.14707	1.26893	1.41405	1.27394
Ethiopia	200949_D0	0.111	1	1	1.05533	1.00524
Ethiopia	201130_D0	0.019	1	1	1	1.00088
Ethiopia	201336_D0	1	1.15669	1.27792	1.4402	1.28495
Ethiopia	201439_D0	0.477	1	1	1.19262	1.04355
Ethiopia	201542_D0	1	1.25299	1.42768	1.6216	1.42307
Ethiopia	201645_D0	0.008	1	1	1	1.00008
Ethiopia	201954_D0	0.12	1	1	1.01954	1.00178
Ethiopia	202032_D0	1	1.30947	1.52321	1.81253	1.53952
Ethiopia	202135_D0	1	2.10502	2.41873	2.75409	2.41892
Ethiopia	202444_D0	0.136	1	1	1.07534	1.00677
Ethiopia	202547_D0	1	1.8939	2.26673	2.58336	2.26559
Ethiopia	202650_D0	0.982	1.00453	1.04691	1.13019	1.05311
Ethiopia	202959_D0	0.199	1	1	1.05986	1.00678
Ethiopia	203243_D0	0.008	1	1	1	1.00046
Ethiopia	203449_D0	0.077	1	1	1.04298	1.00299
Ethiopia	203552_D0	0.243	1	1	1.0059	1.00084
Ethiopia	203964_D0	0.159	1	1	1.01212	1.00105
Ethiopia	204660_D0	0.315	1	1	1.12104	1.02201
Ethiopia	204763_D0	1	2.64767	3.09019	3.55192	3.10512
Ethiopia	205047_D0	0.369	1	1	1.11188	1.0226
Ethiopia	205459_D0	1	1.09671	1.1954	1.32377	1.19275
Ethiopia	205562_D0	1	1.65558	1.89758	2.19156	1.90329
Ethiopia	205665_D0	1	1.46143	1.66814	1.93077	1.67246
Ethiopia	205768_D0	0.458	1	1	1.12452	1.02636
Ethiopia	206258_D0	0	1	1	1	1
Ethiopia	206464_D0	1	1.77924	2.03867	2.32919	2.04967
Ethiopia	206567_D0	0.12	1	1	1.00548	1.00111
Ethiopia	207160_D0	1	1.03988	1.12373	1.24769	1.1277
Ethiopia	207469_D0	1	1.05434	1.13397	1.26822	1.13984
Ethiopia	207778_D0	1	1.78777	2.04003	2.39792	2.05439
Ethiopia	208062_D0	0.501	1	1.00115	1.04352	1.00607
Ethiopia	208371_D0	0.138	1	1	1.00604	1.00055
Ethiopia	208474_D0	0	1	1	1	1
Ethiopia	208886_D0	0.999	1.03276	1.12169	1.26098	1.13089
Ethiopia	209170_D0	0.186	1	1	1.08889	1.00996
Ethiopia	209376_D0	1	1.12603	1.24781	1.3721	1.24978
Ethiopia	209479_D0	0.002	1	1	1	1.00017
Ethiopia	209685_D0	1	2.83881	3.26591	3.65839	3.26539
Ethiopia	CQE001	1	2.28829	2.56514	2.94969	2.58718
Ethiopia	CQE002	1	1.28503	1.43911	1.64107	1.44648
Ethiopia	CQE003	0.34	1	1	1.08881	1.01787
Ethiopia	CQE004	0.003	1	1	1	1.00018
Ethiopia	CQE006	1	1.1407	1.24053	1.38958	1.25171
Ethiopia	CQE007	0.067	1	1	1.04612	1.00302
Ethiopia	CQE008	0.06	1	1	1.01853	1.0018
Ethiopia	CQE010	0.063	1	1	1.02484	1.00095
Ethiopia	CQE011	0.013	1	1	1	1.00055
Ethiopia	CQE012	0	1	1	1	1
Ethiopia	CQE013	0.998	1.02664	1.08877	1.20807	1.0947
Ethiopia	CQE016	1	1.22662	1.36619	1.55064	1.3701
Ethiopia	CQE018	0	1	1	1	1
Ethiopia	CQE019	0.035	1	1	1.03436	1.00164
Ethiopia	CQE020	0	1	1	1	1
Ethiopia	CQE021	0.571	1	1.00628	1.10157	1.01632
Ethiopia	CQE022	0.731	1	1.05961	1.16787	1.06016
Ethiopia	CQE024	1	2.39722	2.72004	3.17731	2.73302
Ethiopia	CQE025	0.942	1	1.09136	1.24728	1.10143
Ethiopia	CQE027	0.229	1	1	1.09302	1.01067
Ethiopia	CQE029	1	1.86751	2.08954	2.41687	2.10316
Ethiopia	CQE030	1	1.76245	1.98639	2.20075	1.98977
Ethiopia	CQE031	0.026	1	1	1.01216	1.00085
Ethiopia	CQE032	0.025	1	1	1.00029	1.00059
Ethiopia	CQE033	1	1.42445	1.58191	1.81131	1.59448
Ethiopia	CQE034	0.121	1	1	1.05496	1.00404
Ethiopia	CQE035	0.189	1	1	1.10274	1.00857
Ethiopia	CQE036	0.091	1	1	1.09456	1.00563
Ethiopia	CQE037	0.2	1	1	1.04906	1.0058
Ethiopia	CQE038	0.002	1	1	1	1.00004
Ethiopia	CQE041	1	1.34084	1.51405	1.7809	1.52161
Ethiopia	CQE042	0	1	1	1	1
Ethiopia	CQE043	0	1	1	1	1
Ethiopia	CQE044	0.101	1	1	1.04478	1.00307
Ethiopia	CQE047	0.261	1	1	1.0259	1.00256
Ethiopia	CQE048	1	2.72744	3.17876	3.52798	3.16282
Ethiopia	CQE053	1	1.70911	1.95427	2.19842	1.95177
Ethiopia	CQE056	0.098	1	1	1.01579	1.00131
Ethiopia	CQE057	0.377	1	1	1.11618	1.01942
Ethiopia	CQE058	0.636	1	1.0456	1.15331	1.05222
Ethiopia	CQE059	0.07	1	1	1.0587	1.00393
Ethiopia	CQE060	1	1.43135	1.64134	1.90177	1.64241
Ethiopia	CQE062	0.009	1	1	1	1.00029
Ethiopia	CQE063	0.864	1	1.06022	1.18283	1.06835
Ethiopia	CQE064	0.119	1	1	1.05495	1.00262
Ethiopia	CQE067	0.264	1	1	1.15297	1.02383
Ethiopia	CQE069	1	2.32005	2.67602	3.09306	2.68284
Ethiopia	CQE070	1	1.65225	1.97971	2.29719	1.98296
Ethiopia	CQE071	1	1.12211	1.22932	1.37619	1.23903
Ethiopia	CQE072	0	1	1	1	1
Ethiopia	CQE075	0.328	1	1	1.15234	1.02746
Ethiopia	CQE076	1	2.67554	3.06936	3.53636	3.07234
Ethiopia	CQE077	1	2.52772	2.97237	3.36564	2.95747
Ethiopia	CQE080	0.191	1	1	1.08892	1.01083
Ethiopia	CQE081	1	1.15798	1.29611	1.45346	1.30062
Ethiopia	CQE082	1	1.3244	1.49223	1.71976	1.5057
Ethiopia	CQE083	1	1.39069	1.5988	1.84418	1.60612
Ethiopia	CQE085	0.007	1	1	1	1.00015
Ethiopia	CQE086	1	1.75621	2.04722	2.3989	2.05293
Ethiopia	CQE090	0.489	1	1	1.08115	1.01304
Ethiopia	CQE092	0.276	1	1	1.0049	1.00075
Ethiopia	CQE093	0.006	1	1	1	1.00023
Ethiopia	CQE094	1	1.43261	1.62104	1.78715	1.61825
Ethiopia	CQE096	1	2.344	2.70404	3.12425	2.7
Ethiopia	CQE097	0.36	1	1	1.01011	1.00077
Ethiopia	CQE098	1	2.76205	3.192	3.63702	3.18692
Ethiopia	CQE099	0.803	1	1.0455	1.16146	1.05371
Indonesia	ID004001_D137	0	1	1	1	1
Indonesia	ID004020_D0	1	1.33779	1.51827	1.68644	1.52335
Indonesia	ID004022_D0	0.002	1	1	1	1
Indonesia	ID004023_RVD0	0	1	1	1	1
Indonesia	ID004028_D0	0.078	1	1	1.00944	1.00073
Indonesia	ID004029_D0	0	1	1	1	1
Indonesia	ID004031_D0	0	1	1	1	1
Indonesia	ID004042_D0	0	1	1	1	1
Indonesia	ID004052_D0	0	1	1	1	1
Indonesia	ID004055_D0	0	1	1	1	1
Indonesia	ID004063_D0	0	1	1	1	1
Indonesia	ID004069_D0	0	1	1	1	1
Indonesia	ID004070_D0	1	1.27311	1.39589	1.55934	1.40243
Indonesia	ID004075_D0	0	1	1	1	1
Indonesia	ID004077_D0	0	1	1	1	1
Indonesia	ID004079_D0	0	1	1	1	1
Indonesia	ID004081_D0	0.004	1	1	1	1.00019
Indonesia	ID004085_D0	0	1	1	1	1
Indonesia	ID004129_D0	0.01	1	1	1	1.00109
Indonesia	ID004138_D0	0	1	1	1	1
Indonesia	ID004139_D0	0	1	1	1	1
Indonesia	ID004142_D0	0.004	1	1	1	1.00014
Indonesia	ID004143_D0	0	1	1	1	1
Indonesia	ID004145_D0	0	1	1	1	1
Indonesia	ID004148_D0	0	1	1	1	1
Indonesia	ID004157_D0	0	1	1	1	1
Indonesia	ID004159_D0	0	1	1	1	1
Indonesia	ID004161_D0	1	1.1149	1.23821	1.44896	1.25741
Indonesia	ID004168_D0	0	1	1	1	1
Indonesia	ID004172_D0	0	1	1	1	1
Indonesia	ID004185_D0	0	1	1	1	1
Indonesia	ID004195_D0	0	1	1	1	1
Indonesia	ID004202_D0	0	1	1	1	1
Indonesia	ID004203_D0	0	1	1	1	1
Indonesia	ID004207_D0	0	1	1	1	1
Indonesia	ID004208_D0	0	1	1	1	1
Indonesia	ID004214_D0	0	1	1	1	1
Indonesia	ID004215_D0	0	1	1	1	1
Vietnam	VN001_002	0	1	1	1	1
Vietnam	VN001_006	0	1	1	1	1
Vietnam	VN001_007	0.014	1	1	1	1.00035
Vietnam	VN001_008	0.013	1	1	1	1.00027
Vietnam	VN001_013	0	1	1	1	1
Vietnam	VN001_019	0	1	1	1	1
Vietnam	VN001_031	0.259	1	1	1.06709	1.01109
Vietnam	VN001_032	0.158	1	1	2.7059	1.24537
Vietnam	VN001_040	0.111	1	1	1.02088	1.00164
Vietnam	VN001_042	1	1.28825	1.40452	1.55786	1.41406
Vietnam	VN001_044	1	1.50068	1.65634	1.85751	1.66073
Vietnam	VN001_049	0	1	1	1	1
Vietnam	VN001_060	1	2.27626	2.4724	2.67604	2.47926
Vietnam	VN001_063	0	1	1	1	1
Vietnam	VN001_075	0	1	1	1	1
Vietnam	VN001_077	1	1.19148	1.32022	1.43579	1.31349
Vietnam	VN001_078	0	1	1	1	1
Vietnam	VN001_079	0	1	1	1	1
Vietnam	VN001_081	0	1	1	1	1
Vietnam	VN001_082	1	1.87884	2.13488	2.42413	2.14048
Vietnam	VN001_083	1	1.24483	1.40132	1.59471	1.40316
Vietnam	VN001_084	0	1	1	1	1
Vietnam	VN001_086	1	1.40446	1.55328	1.74518	1.55585
Vietnam	VN001_087	0.034	1	1	1.01451	1.00086
Vietnam	VN001_088	1	2.87908	3.23977	3.60406	3.23706
Vietnam	VN001_089	0.015	1	1	1	1.00048
Vietnam	VN001_090	0	1	1	1	1
Vietnam	VN001_092	0	1	1	1	1
Vietnam	VN001_094	1	1.63789	1.90426	2.18366	1.8964
Vietnam	VN001_097	0	1	1	1	1
Vietnam	VN001_100	0.03	1	1	1.01676	1.00099
Vietnam	VN001_102	0.526	1	1.00409	1.07208	1.01056
Vietnam	VN001_104	0	1	1	1	1
Vietnam	VN001_105	0	1	1	1	1
Vietnam	VN001_108	0.017	1	1	1	1.00034
Vietnam	VN001_109	0	1	1	1	1
Vietnam	VN001_124_D0H0	1	2.32155	2.54569	2.82293	2.54924
Vietnam	VN001_125_D0H0	0.01	1	1	1	1.00082
Vietnam	VN001_127_D0H0	0.952	1	1.06292	1.14471	1.06526
Vietnam	VN001_139_D0H0	0	1	1	1	1
Vietnam	VN001_140_D0H0	0	1	1	1	1
Vietnam	VN001_144_D0H0	1	1.61304	1.80927	2.03543	1.81315
Vietnam	VN001_146_D0H0	0	1	1	1	1
Vietnam	VN001_150_D0H0	0.013	1	1	1	1.00063
Vietnam	VN001_154_D0H0	1	2.82511	3.07629	3.41146	3.08963
Vietnam	VN001_302	1	1.97117	2.21737	2.58077	2.24278
Vietnam	VN001_303	0	1	1	1	1
Vietnam	VN001_304	0.676	1	1.02987	1.10684	1.03233
Vietnam	VN001_305	0	1	1	1	1
Vietnam	VN001_308	0	1	1	1	1
Vietnam	VN001_310_D	0.139	1	1	1.31878	1.03823
Vietnam	VN001_312	0	1	1	1	1
Vietnam	VN001_316	0.007	1	1	1	1.00019
Vietnam	VN001_319	0.025	1	1	1.00026	1.00072
Vietnam	VN001_322	1	1.58665	1.79268	1.99163	1.7938
Vietnam	VN001_324_D	0.002	1	1	1	1.00032
Vietnam	VN001_325	0	1	1	1	1
Vietnam	VN001_328	1	2.19393	2.4331	2.81942	2.43921
Vietnam	VN001_331_D0H0	0	1	1	1	1
Vietnam	VN001_334_D0H0	0	1	1	1	1
Vietnam	VN001_337_D0H0	0	1	1	1	1
Vietnam	VN001_338_D0H0	1	1.80782	2.04913	2.28764	2.05284
Vietnam	VN001_342_D0H0	0.001	1	1	1	1.00001
Vietnam	VN001_356_D0_D	1	1.41349	1.56619	1.77672	1.56896
Vietnam	VN001_363_D0H0	1	1.34542	1.48979	1.63045	1.49118
Vietnam	VN001_365_D0H0	1	1.27405	1.40912	1.55412	1.40702
Vietnam	VN001_366_D0_D	0.003	1	1	1	1.00011
Vietnam	VN001_368_D0H0	1	1.2029	1.30554	1.43823	1.31281
Vietnam	VN001_372_D0H0	1	1.59045	1.7026	1.82526	1.70968
Vietnam	VN001_373_D0H0	0	1	1	1	1
Vietnam	VN001_375_D0H0	0.018	1	1	1	1.00027
Vietnam	VN001_376_D0H0	1	1.73328	2.1133	2.35513	2.07634
Vietnam	VN001_377_D0H0	0	1	1	1	1
Vietnam	VN001_378_D0H0	0.297	1	1	1.05967	1.00734
Vietnam	VN001_384_D0H0	0	1	1	1	1
Vietnam	VN001_387_D0H0	0	1	1	1	1
Vietnam	VN001_388_D0H0	0.009	1	1	1	1.00016
Vietnam	VN001_389_D0H0	0.172	1	1	1.0699	1.00692
Vietnam	VN001_391_D0H0	0.105	1	1	1.00587	1.00068
Vietnam	VN001_392_D0H0	0	1	1	1	1
Vietnam	VN001_393_D0H0	0.023	1	1	1	1.00068
Vietnam	VN001_394_D0H0	0.004	1	1	1	1.00014
Vietnam	VN001_61_D	0	1	1	1	1
Vietnam	VN001-026	0	1	1	1	1
Vietnam	VN001-030	1	2.07054	2.36882	2.68241	2.37491
Vietnam	VN001-043	1	1.18501	1.27873	1.39665	1.28524
Vietnam	VN001-306	0.009	1	1	1	1.00019
Vietnam	VN001-321	1	1.58668	1.73786	1.95759	1.74727
Vietnam	VN001-390_D0	0	1	1	1	1
