# Supplementary material for: Microhaplotype deep sequencing assays to capture Plasmodium vivax infection lineages
Source: Nat Commun. 2025 Aug 5;16:7192. doi: 10.1038/s41467-025-62357-x (PMC12325997; doi:10.1038/s41467-025-62357-x)
Supplement: Supplementary file 8 — Supplementary Data 5 [file 41467_2025_62357_MOESM8_ESM.xls]

## Sheet: Supplementary_Data_5
Kleinecke amplicon sequencing data																Abreha et al 2015 PloS MED microsatellite data
Study ID	Sample 1 ID	Sample 2 ID	Treatment	Day	Recurrence Pairing	Pre/Post Day 120	IBD	Sample 1: MDR1_F1076L	Sample 1: MDR1_Y976F	Sample 1: PPPK.DHPS_A553G	Sample 1: PPPK.DHPS_A383G	Sample 2: MDR1_F1076L	Sample 2: MDR1_Y976F	Sample 2: PPPK.DHPS_A553G	Sample 2: PPPK.DHPS_A383G	Recurrence classification	1+ polyclonal samples	Number matching markers
ETO	100526_D0	100526_D21	AL	21	Day 0 and Recurrence 1	Pre	1	TRUE	TRUE	FALSE	FALSE	TRUE	TRUE	FALSE	FALSE	Same	Yes	6/6
ETO	100629_D0H0	100629_M5	AL+PQ	182	Day 0 and Recurrence 1	Post	0.362	TRUE	FALSE	FALSE	TRUE	TRUE	FALSE	FALSE	FALSE	Not done	N/A	N/A
ETO	101222_D0	101222_M3	CQ	126	Day 0 and Recurrence 1	Post	0.21	TRUE	TRUE	FALSE	FALSE	TRUE	TRUE	FALSE	FALSE	Not done	N/A	N/A
ETO	101531_D0	101531_D51	CQ	51	Day 0 and Recurrence 1	Pre	0.697	TRUE	FALSE	FALSE	FALSE	TRUE	TRUE	FALSE	FALSE	Not done	N/A	N/A
ETO	101634_D0	101634_D56	CQ	56	Day 0 and Recurrence 1	Pre	1	TRUE	TRUE	FALSE	TRUE	TRUE	TRUE	FALSE	TRUE	Not done	N/A	N/A
ETO	101840_D0	101840_D44	AL	44	Day 0 and Recurrence 1	Pre	1	TRUE	TRUE	FALSE	FALSE	TRUE	TRUE	FALSE	FALSE	Not done	N/A	N/A
ETO	102330_D0	102330_D26	AL	26	Day 0 and Recurrence 1	Pre	0.937	TRUE	TRUE	FALSE	FALSE	TRUE	TRUE	FALSE	FALSE	Different	Yes	6/7
ETO	102433_D0	102433_M1	AL	70	Day 0 and Recurrence 1	Pre	0.321	TRUE	FALSE	FALSE	TRUE	TRUE	FALSE	FALSE	FALSE	Not done	N/A	N/A
ETO	102536_D0	102536_D59	CQ+PQ	59	Day 0 and Recurrence 1	Pre	0.98	TRUE	TRUE	FALSE	FALSE	TRUE	TRUE	FALSE	FALSE	Not done	N/A	N/A
ETO	102948_D0H0	102948_D34	AL+PQ	36	Day 0 and Recurrence 1	Pre	0.866	TRUE	TRUE	FALSE	FALSE	TRUE	TRUE	FALSE	FALSE	Different	Yes	6/7
ETO	103129_D0	103129_D58	CQ	58	Day 0 and Recurrence 1	Pre	0.978	TRUE	FALSE	FALSE	FALSE	TRUE	FALSE	FALSE	FALSE	Not done	N/A	N/A
ETO	103232_D0	103232_D50	CQ	50	Day 0 and Recurrence 1	Pre	0.585	TRUE	TRUE	FALSE	FALSE	TRUE	TRUE	FALSE	FALSE	Not done	N/A	N/A
ETO	103335_M3	103335_M5	AL	175	Recurrence 2 and Recurrence 3	Post	1	TRUE	TRUE	FALSE	FALSE	TRUE	TRUE	FALSE	FALSE	Not done	N/A	N/A
ETO	103747_D0	103747_D35	AL	35	Day 0 and Recurrence 1	Pre	1	TRUE	TRUE	FALSE	FALSE	TRUE	TRUE	FALSE	FALSE	Same	Yes	7/7
ETO	104237_D0	104237_M4D15	AL	141	Day 0 and Recurrence 1	Post	1	TRUE	FALSE	FALSE	FALSE	TRUE	FALSE	FALSE	FALSE	Not done	N/A	N/A
ETO	104340_D0	104340_M1	CQ	70	Day 0 and Recurrence 1	Pre	1	TRUE	TRUE	FALSE	TRUE	TRUE	TRUE	FALSE	TRUE	Not done	N/A	N/A
ETO	104443_D0	104443_D41	CQ	41	Day 0 and Recurrence 1	Pre	0	TRUE	FALSE	FALSE	TRUE	TRUE	FALSE	FALSE	FALSE	Different	Yes	1/6
ETO	105036_D0	105036_D47	CQ	47	Day 0 and Recurrence 1	Pre	0.518	TRUE	FALSE	FALSE	TRUE	TRUE	FALSE	FALSE	TRUE	Not done	N/A	N/A
ETO	105139_D0	105139_D64	AL	64	Day 0 and Recurrence 1	Pre	1	TRUE	TRUE	FALSE	FALSE	TRUE	TRUE	FALSE	FALSE	Not done	N/A	N/A
ETO	105551_D0	105551_M2	CQ	98	Day 0 and Recurrence 1	Pre	0	TRUE	TRUE	FALSE	FALSE	TRUE	TRUE	FALSE	FALSE	Not done	N/A	N/A
ETO	105654_D0	105654_M7	AL+PQ	237	Day 0 and Recurrence 1	Post	1	TRUE	TRUE	FALSE	TRUE	TRUE	TRUE	FALSE	TRUE	Not done	N/A	N/A
ETO	105757_D0	105757_D56	CQ+PQ	56	Day 0 and Recurrence 1	Pre	0	TRUE	TRUE	FALSE	FALSE	TRUE	FALSE	FALSE	FALSE	Not done	N/A	N/A
ETO	105963_M2	105963_M4	AL	154	Recurrence 1 and Recurrence 2	Post	0.678	TRUE	TRUE	FALSE	FALSE	TRUE	TRUE	FALSE	FALSE	Not done	N/A	N/A
ETO	106144_D0	106144_D35	CQ	35	Day 0 and Recurrence 1	Pre	1	TRUE	TRUE	FALSE	FALSE	TRUE	TRUE	FALSE	FALSE	Same	No	4/7
ETO	106350_M5D5	106350_M6D21	CQ+PQ	189	Recurrence 3 and Recurrence 4	Post	0.105	TRUE	FALSE	FALSE	TRUE	TRUE	TRUE	FALSE	FALSE	Not done	N/A	N/A
ETO	106453_D0	106453_D57	AL	57	Day 0 and Recurrence 1	Pre	1	TRUE	TRUE	FALSE	TRUE	TRUE	TRUE	FALSE	TRUE	Not done	N/A	N/A
ETO	106659_D0	106659_D31	AL	31	Day 0 and Recurrence 1	Pre	1	TRUE	FALSE	FALSE	FALSE	TRUE	FALSE	FALSE	FALSE	Same	Yes	7/7
ETO	106865_D0	106865_D55	CQ	55	Day 0 and Recurrence 1	Pre	1	TRUE	FALSE	FALSE	FALSE	TRUE	FALSE	FALSE	FALSE	Not done	N/A	N/A
ETO	107664_D0	107664_M3D19	AL	115	Day 0 and Recurrence 1	Pre	1	TRUE	FALSE	FALSE	FALSE	TRUE	FALSE	FALSE	FALSE	Not done	N/A	N/A
ETO	107973_D0	107973_D49	CQ	49	Day 0 and Recurrence 1	Pre	1	TRUE	FALSE	FALSE	FALSE	TRUE	FALSE	FALSE	FALSE	Not done	N/A	N/A
ETO	108772_D0	108772_D32	AL	32	Day 0 and Recurrence 1	Pre	0.373	TRUE	FALSE	FALSE	TRUE	TRUE	FALSE	FALSE	FALSE	Not done	N/A	N/A
ETO	109468_D42	109468_M2	AL	98	Recurrence 1 and Recurrence 2	Pre	1	TRUE	FALSE	FALSE	FALSE	TRUE	FALSE	FALSE	FALSE	Not done	N/A	N/A
ETO	109777_D0H0	109777_M8	AL+PQ	266	Day 0 and Recurrence 1	Post	0.004	TRUE	FALSE	FALSE	FALSE	TRUE	FALSE	FALSE	TRUE	Not done	N/A	N/A
ETO	109880_D0H0	109880_D35	AL+PQ	35	Day 0 and Recurrence 1	Pre	0.98	TRUE	FALSE	FALSE	FALSE	TRUE	FALSE	FALSE	FALSE	Same	Yes	7/7
ETO	109983_D0	109983_D28	CQ	28	Day 0 and Recurrence 1	Pre	1	TRUE	FALSE	FALSE	TRUE	TRUE	FALSE	FALSE	TRUE	Same	Yes	6/6
ETO	110327_D0	110327_D28	AL	28	Day 0 and Recurrence 1	Pre	1	TRUE	FALSE	FALSE	FALSE	TRUE	FALSE	FALSE	FALSE	Same	Yes	6/6
ETO	110430_D0	110430_D42	CQ	42	Day 0 and Recurrence 1	Pre	0	TRUE	FALSE	FALSE	FALSE	TRUE	NA	FALSE	FALSE	Different	No	1/7
ETO	110842_D0	110842_M1	CQ+PQ	69	Day 0 and Recurrence 1	Pre	0.504	TRUE	FALSE	FALSE	FALSE	TRUE	FALSE	FALSE	FALSE	Not done	N/A	N/A
ETO	111126_D0	111126_M6D20	CQ+PQ	191	Day 0 and Recurrence 1	Post	0.002	TRUE	TRUE	FALSE	FALSE	TRUE	FALSE	FALSE	FALSE	Not done	N/A	N/A
ETO	111435_D0	111435_M6	CQ+PQ	210	Day 0 and Recurrence 1	Post	0	TRUE	TRUE	FALSE	FALSE	TRUE	FALSE	FALSE	FALSE	Not done	N/A	N/A
ETO	111950_D0	111950_M1D20	AL	50	Day 0 and Recurrence 1	Pre	1	TRUE	FALSE	FALSE	FALSE	TRUE	FALSE	FALSE	FALSE	Not done	N/A	N/A
ETO	112028_D0	112028_M5	CQ+PQ	182	Day 0 and Recurrence 1	Post	1	TRUE	FALSE	FALSE	FALSE	TRUE	FALSE	FALSE	FALSE	Not done	N/A	N/A
ETO	112646_D0	112646_D41	AL	41	Day 0 and Recurrence 1	Pre	0.931	TRUE	TRUE	FALSE	FALSE	TRUE	TRUE	FALSE	FALSE	Different	Yes	5/7
ETO	112749_D0	112749_M9D6	CQ	271	Day 0 and Recurrence 1	Post	0.806	TRUE	TRUE	FALSE	FALSE	TRUE	TRUE	FALSE	FALSE	Not done	N/A	N/A
ETO	112955_D0	112955_M2D16	CQ	86	Day 0 and Recurrence 1	Pre	1	TRUE	TRUE	FALSE	FALSE	TRUE	TRUE	FALSE	FALSE	Not done	N/A	N/A
ETO	113033_D0	113033_M3D16	AL	114	Day 0 and Recurrence 1	Pre	0.4	TRUE	TRUE	FALSE	FALSE	TRUE	TRUE	FALSE	FALSE	Not done	N/A	N/A
ETO	113651_D0	113651_M1D4	CQ	46	Day 0 and Recurrence 1	Pre	1	TRUE	TRUE	FALSE	FALSE	TRUE	TRUE	FALSE	FALSE	Not done	N/A	N/A
ETO	114965_D0	114965_M1D6	AL	48	Day 0 and Recurrence 1	Pre	1	TRUE	TRUE	FALSE	FALSE	TRUE	TRUE	FALSE	FALSE	Not done	N/A	N/A
ETO	115043_D0	115043_D42	AL	42	Day 0 and Recurrence 1	Pre	1	TRUE	TRUE	FALSE	FALSE	TRUE	TRUE	FALSE	FALSE	Same	No	7/7
ETO	115455_D0	115455_M1D3	CQ	45	Day 0 and Recurrence 1	Pre	0.864	TRUE	TRUE	FALSE	FALSE	TRUE	FALSE	FALSE	FALSE	Not done	N/A	N/A
ETO	115867_D0	115867_M1	CQ+PQ	63	Day 0 and Recurrence 1	Pre	0	TRUE	FALSE	FALSE	TRUE	TRUE	FALSE	FALSE	FALSE	Not done	N/A	N/A
ETO	115970_D0	115970_M4D5	AL	131	Day 0 and Recurrence 1	Post	1	TRUE	FALSE	FALSE	FALSE	TRUE	FALSE	FALSE	FALSE	Not done	N/A	N/A
ETO	116460_D0	116460_D35	AL	35	Day 0 and Recurrence 1	Pre	1	TRUE	TRUE	FALSE	FALSE	TRUE	TRUE	FALSE	FALSE	Same	No	7/7
ETO	116769_D0	116769_M1D18	AL+PQ	59	Day 0 and Recurrence 1	Pre	1	TRUE	TRUE	FALSE	FALSE	TRUE	TRUE	FALSE	FALSE	Not done	N/A	N/A
ETO	117156_D0	117156_D42	AL	42	Day 0 and Recurrence 1	Pre	0.5	TRUE	TRUE	FALSE	FALSE	TRUE	FALSE	FALSE	FALSE	Different	Yes	3/7
ETO	117259_D0	117259_M4	AL	154	Day 0 and Recurrence 1	Post	0.786	TRUE	FALSE	FALSE	TRUE	TRUE	FALSE	FALSE	TRUE	Not done	N/A	N/A
ETO	117362_D0	117362_M6	AL	210	Day 0 and Recurrence 1	Post	1	TRUE	TRUE	FALSE	FALSE	TRUE	NA	FALSE	FALSE	Not done	N/A	N/A
ETO	117465_D0	117465_M1D24	CQ	46	Day 0 and Recurrence 1	Pre	1	TRUE	TRUE	FALSE	FALSE	TRUE	TRUE	FALSE	FALSE	Not done	N/A	N/A
ETO	117980_D0	117980_M1D21	CQ	63	Day 0 and Recurrence 1	Pre	1	TRUE	TRUE	FALSE	FALSE	TRUE	TRUE	FALSE	FALSE	Not done	N/A	N/A
ETO	118367_D0	118367_D29	AL	29	Day 0 and Recurrence 1	Pre	0.024	TRUE	TRUE	FALSE	FALSE	TRUE	FALSE	FALSE	TRUE	Different	No	3/7
ETO	118573_D0	118573_M1D16	AL	58	Day 0 and Recurrence 1	Pre	1	TRUE	TRUE	FALSE	FALSE	TRUE	TRUE	FALSE	FALSE	Not done	N/A	N/A
ETO	118779_D0	118779_M5D19	AL	173	Day 0 and Recurrence 1	Post	1	TRUE	TRUE	FALSE	FALSE	TRUE	TRUE	FALSE	FALSE	Not done	N/A	N/A
ETO	118882_D0	118882_M1D15	AL+PQ	57	Day 0 and Recurrence 1	Pre	1	TRUE	TRUE	FALSE	FALSE	TRUE	TRUE	FALSE	FALSE	Not done	N/A	N/A
ETO	119166_D0	119166_M1D8	CQ	50	Day 0 and Recurrence 1	Pre	0.553	TRUE	TRUE	FALSE	FALSE	TRUE	FALSE	FALSE	FALSE	Not done	N/A	N/A
ETO	119269_D0	119269_M2	CQ	98	Day 0 and Recurrence 1	Pre	1	TRUE	FALSE	FALSE	FALSE	TRUE	NA	FALSE	FALSE	Not done	N/A	N/A
ETO	119372_D0	119372_M5D23	AL+PQ	177	Day 0 and Recurrence 1	Post	0	TRUE	FALSE	FALSE	FALSE	TRUE	FALSE	FALSE	FALSE	Not done	N/A	N/A
ETO	119681_M2	119681_M3	CQ	126	Recurrence 2 and Recurrence 3	Post	1	TRUE	FALSE	FALSE	FALSE	TRUE	FALSE	FALSE	FALSE	Not done	N/A	N/A
ETO	119887_D0	119887_M3D9	CQ	107	Day 0 and Recurrence 2	Pre	1	TRUE	FALSE	FALSE	FALSE	TRUE	FALSE	FALSE	FALSE	Not done	N/A	N/A
ETO	120025_D0	120025_D28	AL	28	Day 0 and Recurrence 1	Pre	1	TRUE	FALSE	FALSE	FALSE	TRUE	FALSE	FALSE	FALSE	Indeterminate	No	0/0
ETO	120643_D0	120643_D30	AL	30	Day 0 and Recurrence 1	Pre	1	TRUE	FALSE	FALSE	FALSE	TRUE	FALSE	FALSE	FALSE	Not done	N/A	N/A
ETO	120746_D0	120746_M1	CQ	70	Day 0 and Recurrence 1	Pre	1	TRUE	TRUE	FALSE	FALSE	TRUE	TRUE	FALSE	FALSE	Not done	N/A	N/A
ETO	121442_D0	121442_M2D15	AL	85	Day 0 and Recurrence 1	Pre	0.969	TRUE	FALSE	FALSE	FALSE	TRUE	FALSE	FALSE	FALSE	Not done	N/A	N/A
ETO	121751_D0	121751_M2	CQ	98	Day 0 and Recurrence 1	Pre	0	TRUE	FALSE	FALSE	FALSE	TRUE	TRUE	FALSE	FALSE	Not done	N/A	N/A
ETO	122035_D0	122035_M6D5	CQ+PQ	180	Day 0 and Recurrence 1	Post	0	TRUE	FALSE	FALSE	FALSE	TRUE	TRUE	FALSE	TRUE	Not done	N/A	N/A
ETO	122138_D0	122138_M6D7	AL	189	Day 0 and Recurrence 1	Post	1	TRUE	TRUE	FALSE	FALSE	TRUE	TRUE	FALSE	FALSE	Not done	N/A	N/A
ETO	123246_D0	123246_M2	AL	98	Day 0 and Recurrence 1	Pre	0.931	TRUE	TRUE	FALSE	FALSE	TRUE	TRUE	FALSE	FALSE	Not done	N/A	N/A
ETO	123761_M1	123761_M3D19	CQ+PQ	107	Recurrence 1 and Recurrence 2	Pre	0.357	TRUE	FALSE	FALSE	FALSE	TRUE	FALSE	FALSE	FALSE	Not done	N/A	N/A
ETO	123967_D0	123967_M1D7	AL	49	Day 0 and Recurrence 1	Pre	1	TRUE	TRUE	FALSE	FALSE	TRUE	TRUE	FALSE	FALSE	Not done	N/A	N/A
ETO	124148_D0	124148_D28	AL	28	Day 0 and Recurrence 1	Pre	0.979	TRUE	TRUE	FALSE	FALSE	TRUE	TRUE	FALSE	FALSE	Same	No	6/6
ETO	124251_D0	124251_D28	AL	28	Day 0 and Recurrence 1	Pre	0.819	TRUE	FALSE	FALSE	FALSE	TRUE	FALSE	FALSE	FALSE	Same	Yes	4/7
ETO	124457_M3	124457_M5	CQ	182	Recurrence 3 and Recurrence 4	Post	0.292	TRUE	FALSE	FALSE	TRUE	TRUE	FALSE	FALSE	FALSE	Not done	N/A	N/A
ETO	124560_D35	124560_M2D18	CQ	73	Recurrence 1 and Recurrence 2	Pre	1	TRUE	TRUE	FALSE	FALSE	TRUE	TRUE	FALSE	FALSE	Not done	N/A	N/A
ETO	124972_D0	124972_D35	AL	35	Day 0 and Recurrence 1	Pre	0.064	TRUE	TRUE	FALSE	FALSE	TRUE	TRUE	FALSE	FALSE	Different	Yes	2/3
ETO	125050_D0	125050_D28	AL	28	Day 0 and Recurrence 1	Pre	1	TRUE	TRUE	FALSE	FALSE	TRUE	TRUE	FALSE	FALSE	Different	Yes	5/6
ETO	125153_D0	125153_M2D6	CQ	76	Day 0 and Recurrence 1	Pre	0.744	TRUE	FALSE	FALSE	FALSE	TRUE	FALSE	FALSE	FALSE	Not done	N/A	N/A
ETO	125565_D0	125565_M8	CQ+PQ	266	Day 0 and Recurrence 1	Post	0.468	TRUE	FALSE	FALSE	FALSE	TRUE	FALSE	FALSE	FALSE	Not done	N/A	N/A
ETO	126158_D42	126158_M2	CQ	98	Recurrence 1 and Recurrence 2	Pre	0.397	TRUE	FALSE	FALSE	TRUE	TRUE	FALSE	FALSE	FALSE	Not done	N/A	N/A
ETO	126261_M1D9	126261_M4	CQ	154	Recurrence 1 and Recurrence 2	Post	0.201	TRUE	FALSE	FALSE	FALSE	TRUE	FALSE	FALSE	TRUE	Not done	N/A	N/A
ETO	127369_D0	127369_M5	AL	182	Day 0 and Recurrence 1	Post	0	TRUE	TRUE	FALSE	FALSE	TRUE	TRUE	FALSE	FALSE	Not done	N/A	N/A
ETO	127987_D0	127987_M5	CQ	182	Day 0 and Recurrence 1	Post	1	TRUE	FALSE	FALSE	TRUE	TRUE	FALSE	FALSE	TRUE	Not done	N/A	N/A
ETO	128168_D0	128168_M2D13	AL	83	Day 0 and Recurrence 1	Pre	1	TRUE	TRUE	FALSE	FALSE	TRUE	TRUE	FALSE	FALSE	Not done	N/A	N/A
ETO	128271_D0	128271_M1	AL	70	Day 0 and Recurrence 1	Pre	0.855	TRUE	TRUE	FALSE	FALSE	TRUE	FALSE	FALSE	FALSE	Not done	N/A	N/A
ETO	130238_D0	130238_D35	AL	35	Day 0 and Recurrence 1	Pre	0.309	TRUE	FALSE	FALSE	FALSE	TRUE	FALSE	FALSE	TRUE	Not done	N/A	N/A
ETO	200125_D0	200125_D42	CQ	42	Day 0 and Recurrence 1	Pre	1	TRUE	FALSE	FALSE	FALSE	TRUE	FALSE	FALSE	FALSE	Same	Yes	7/7
ETO	200743_D0	200743_M2D14	AL	84	Day 0 and Recurrence 1	Pre	0.825	TRUE	FALSE	FALSE	FALSE	TRUE	TRUE	FALSE	FALSE	Not done	N/A	N/A
ETO	200846_D0	200846_D28	AL+PQ	1124	Day 0 and Recurrence 1	Post	1	TRUE	TRUE	FALSE	FALSE	TRUE	TRUE	FALSE	FALSE	Same	Yes	7/7
ETO	200949_D0	200949_M2D27	CQ+PQ	95	Day 0 and Recurrence 1	Pre	1	TRUE	TRUE	FALSE	FALSE	TRUE	TRUE	FALSE	FALSE	Not done	N/A	N/A
ETO	201130_D0	201130_D60	CQ	60	Day 0 and Recurrence 1	Pre	0.016	TRUE	FALSE	FALSE	TRUE	TRUE	FALSE	FALSE	FALSE	Not done	N/A	N/A
ETO	201336_D0	201336_M4D12	CQ+PQ	142	Day 0 and Recurrence 2	Post	0.976	TRUE	FALSE	FALSE	FALSE	TRUE	FALSE	FALSE	FALSE	Not done	N/A	N/A
ETO	201439_D0	201439_D39	AL	39	Day 0 and Recurrence 1	Pre	1	TRUE	FALSE	FALSE	FALSE	TRUE	FALSE	FALSE	FALSE	Same	No	7/7
ETO	201542_D0	201542_D21	AL	21	Day 0 and Recurrence 1	Pre	0.942	TRUE	FALSE	FALSE	FALSE	TRUE	FALSE	FALSE	FALSE	Different	No	5/7
ETO	201645_D0	201645_D35	CQ	35	Day 0 and Recurrence 1	Pre	0.654	TRUE	TRUE	FALSE	TRUE	TRUE	TRUE	FALSE	TRUE	Different	Yes	3/6
ETO	202032_D0	202032_D28	AL+PQ	28	Day 0 and Recurrence 1	Pre	0.856	TRUE	TRUE	FALSE	FALSE	TRUE	TRUE	FALSE	FALSE	Same	Yes	7/7
ETO	202135_D0	202135_D28	AL	28	Day 0 and Recurrence 1	Pre	0.796	TRUE	TRUE	FALSE	FALSE	TRUE	TRUE	FALSE	FALSE	Same	Yes	7/7
ETO	202444_D0	202444_D42	CQ	42	Day 0 and Recurrence 1	Pre	1	TRUE	TRUE	FALSE	FALSE	TRUE	TRUE	FALSE	FALSE	Same	Yes	6/7
ETO	202547_D0	202547_M1D12	AL	54	Day 0 and Recurrence 1	Pre	0.578	TRUE	TRUE	FALSE	FALSE	TRUE	TRUE	FALSE	FALSE	Not done	N/A	N/A
ETO	202650_D0	202650_M2D25	AL	95	Day 0 and Recurrence 1	Pre	1	TRUE	TRUE	FALSE	FALSE	TRUE	TRUE	FALSE	FALSE	Not done	N/A	N/A
ETO	202959_D0	202959_M1D24	AL	66	Day 0 and Recurrence 1	Pre	0.674	TRUE	FALSE	FALSE	FALSE	TRUE	TRUE	FALSE	FALSE	Not done	N/A	N/A
ETO	203243_D0	203243_M3D7	AL	91	Day 0 and Recurrence 2	Pre	0.714	TRUE	TRUE	FALSE	FALSE	TRUE	TRUE	FALSE	FALSE	Different	No	5/6
ETO	203449_D0	203449_M3D9	AL	106	Day 0 and Recurrence 1	Pre	1	TRUE	FALSE	FALSE	FALSE	TRUE	FALSE	FALSE	FALSE	Not done	N/A	N/A
ETO	203552_D0	203552_D14	CQ	14	Day 0 and Recurrence 1	Pre	1	TRUE	TRUE	FALSE	FALSE	TRUE	TRUE	FALSE	FALSE	Same	Yes	6/7
ETO	203964_D0	203964_M4	CQ	154	Day 0 and Recurrence 1	Post	1	TRUE	FALSE	FALSE	FALSE	TRUE	FALSE	FALSE	FALSE	Not done	N/A	N/A
ETO	205047_D0	205047_M3	AL+PQ	126	Day 0 and Recurrence 1	Post	1	TRUE	FALSE	FALSE	FALSE	TRUE	FALSE	FALSE	FALSE	Not done	N/A	N/A
ETO	205459_D0	205459_M2D14	CQ	84	Day 0 and Recurrence 1	Pre	0.667	TRUE	TRUE	FALSE	FALSE	TRUE	FALSE	FALSE	FALSE	Not done	N/A	N/A
ETO	205562_D0	205562_M3	AL	126	Day 0 and Recurrence 1	Post	0.077	TRUE	FALSE	FALSE	FALSE	TRUE	FALSE	FALSE	FALSE	Not done	N/A	N/A
ETO	205665_D0	205665_D42	CQ	42	Day 0 and Recurrence 1	Pre	0.661	TRUE	FALSE	FALSE	TRUE	TRUE	FALSE	FALSE	TRUE	Same	Yes	7/7
ETO	205768_D0	205768_M1D22	CQ	64	Day 0 and Recurrence 1	Pre	1	TRUE	TRUE	FALSE	FALSE	TRUE	TRUE	FALSE	FALSE	Not done	N/A	N/A
ETO	206258_D0	206258_M2D11	CQ	81	Day 0 and Recurrence 2	Pre	0.803	TRUE	FALSE	FALSE	FALSE	TRUE	FALSE	FALSE	FALSE	Not done	N/A	N/A
ETO	206464_M2	206464_M3	AL+PQ	126	Recurrence 1 and Recurrence 2	Post	0.128	TRUE	TRUE	FALSE	FALSE	TRUE	FALSE	FALSE	FALSE	Not done	N/A	N/A
ETO	207160_D0	207160_D35	AL+PQ	35	Day 0 and Recurrence 1	Pre	0.221	TRUE	TRUE	FALSE	FALSE	TRUE	TRUE	FALSE	FALSE	Different	No	2/6
ETO	207469_M4	207469_M6	AL	196	Recurrence 3 and Recurrence 4	Post	0.66	TRUE	TRUE	FALSE	FALSE	TRUE	TRUE	FALSE	FALSE	Not done	N/A	N/A
ETO	207778_D0	207778_M1	CQ	70	Day 0 and Recurrence 1	Pre	0.914	TRUE	TRUE	FALSE	FALSE	TRUE	TRUE	FALSE	FALSE	Not done	N/A	N/A
ETO	208062_D0	208062_M3D17	AL+PQ	115	Day 0 and Recurrence 1	Pre	0.513	TRUE	FALSE	FALSE	FALSE	TRUE	FALSE	FALSE	FALSE	Not done	N/A	N/A
ETO	208371_D0	208371_M2	CQ	98	Day 0 and Recurrence 1	Pre	1	TRUE	TRUE	FALSE	FALSE	TRUE	TRUE	FALSE	FALSE	Not done	N/A	N/A
ETO	208474_M2D11	208474_M3D20	CQ	112	Recurrence 2 and Recurrence 3	Pre	0.573	TRUE	TRUE	FALSE	FALSE	TRUE	TRUE	FALSE	FALSE	Different	No	1/2
ETO	209170_D0	209170_D35	AL	35	Day 0 and Recurrence 1	Pre	1	TRUE	FALSE	FALSE	FALSE	TRUE	FALSE	FALSE	FALSE	Indeterminate	No	2/2
ETO	209376_D0	209376_D42	AL	41	Day 0 and Recurrence 1	Pre	0	TRUE	FALSE	FALSE	FALSE	TRUE	TRUE	FALSE	FALSE	Different	No	0/4
ETO	209479_D0	209479_M1D18	AL	60	Day 0 and Recurrence 1	Pre	1	TRUE	TRUE	FALSE	FALSE	TRUE	TRUE	FALSE	FALSE	Not done	N/A	N/A
