# Supplementary material for: Microhaplotype deep sequencing assays to capture Plasmodium vivax infection lineages
Source: Nat Commun. 2025 Aug 5;16:7192. doi: 10.1038/s41467-025-62357-x (PMC12325997; doi:10.1038/s41467-025-62357-x)
Supplement: Supplementary file 9 — Supplementary Data 6 [file 41467_2025_62357_MOESM9_ESM.xls]

## Sheet: Supplementary_Data_6
MalariaGEN Sample ID	Newly_generated	MalariaGEN Study ID	Country	ENA_New_WGS_Data	FWS Score	Concordance_analysis	IBS_analysis
VVX24822	TRUE	1157-PV-MULTI-PRICE	Ethiopia	ERR6279910	0.613414	TRUE	FALSE
VVX24823	TRUE	1157-PV-MULTI-PRICE	Ethiopia	ERR6279911	0.98922	TRUE	FALSE
VVX24824	TRUE	1157-PV-MULTI-PRICE	Ethiopia	ERR6279912	0.989303	TRUE	FALSE
VVX24825	TRUE	1157-PV-MULTI-PRICE	Ethiopia	ERR6279913	0.912807	TRUE	FALSE
VVX24827	TRUE	1157-PV-MULTI-PRICE	Ethiopia	ERR6279914	0.99612	TRUE	FALSE
VVX24828	TRUE	1157-PV-MULTI-PRICE	Ethiopia	ERR6279915	0.989532	TRUE	FALSE
VVX24829	TRUE	1157-PV-MULTI-PRICE	Ethiopia	ERR6279916	0.988435	TRUE	FALSE
VVX24830	TRUE	1157-PV-MULTI-PRICE	Ethiopia	ERR6279917	0.990175	TRUE	FALSE
VVX24831	TRUE	1157-PV-MULTI-PRICE	Ethiopia	ERR6279918	0.981895	TRUE	FALSE
VVX24832	TRUE	1157-PV-MULTI-PRICE	Ethiopia	ERR6279919	0.870688	TRUE	FALSE
VVX24834	TRUE	1157-PV-MULTI-PRICE	Ethiopia	ERR6279921	0.988981	TRUE	FALSE
VVX24835	TRUE	1157-PV-MULTI-PRICE	Ethiopia	ERR6279922	0.990226	TRUE	FALSE
VVX24837	TRUE	1157-PV-MULTI-PRICE	Ethiopia	ERR6279924	0.99068	TRUE	FALSE
VVX24838	TRUE	1157-PV-MULTI-PRICE	Ethiopia	ERR6279925	0.6729	TRUE	FALSE
VVX24839	TRUE	1157-PV-MULTI-PRICE	Ethiopia	ERR6279926	0.989227	TRUE	FALSE
VVX24840	TRUE	1157-PV-MULTI-PRICE	Ethiopia	ERR6279927	0.988028	TRUE	FALSE
VVX24841	TRUE	1157-PV-MULTI-PRICE	Ethiopia	ERR6279928	0.638906	TRUE	FALSE
VVX24842	TRUE	1157-PV-MULTI-PRICE	Ethiopia	ERR6279929	0.694102	TRUE	FALSE
VVX24843	TRUE	1157-PV-MULTI-PRICE	Ethiopia	ERR6279930	0.989239	TRUE	FALSE
VVX24846	TRUE	1157-PV-MULTI-PRICE	Ethiopia	ERR6279931	0.817541	FALSE	FALSE
VVX24847	TRUE	1157-PV-MULTI-PRICE	Ethiopia	ERR6279932	0.988813	TRUE	FALSE
VVX24848	TRUE	1157-PV-MULTI-PRICE	Ethiopia	ERR6279933	0.988626	TRUE	FALSE
VVX24849	TRUE	1157-PV-MULTI-PRICE	Ethiopia	ERR6279934	0.989228	TRUE	FALSE
VVX24851	TRUE	1157-PV-MULTI-PRICE	Ethiopia	ERR6279935	0.989567	TRUE	FALSE
VVX24852	TRUE	1157-PV-MULTI-PRICE	Ethiopia	ERR6279936	0.85475	TRUE	FALSE
VVX24853	TRUE	1157-PV-MULTI-PRICE	Ethiopia	ERR6279937	0.988564	TRUE	FALSE
VVX24854	TRUE	1157-PV-MULTI-PRICE	Ethiopia	ERR6279938	0.989801	TRUE	FALSE
VVX24857	TRUE	1157-PV-MULTI-PRICE	Ethiopia	ERR6279939	0.464559	TRUE	FALSE
VVX24858	TRUE	1157-PV-MULTI-PRICE	Ethiopia	ERR6279940	0.812893	TRUE	FALSE
VVX24860	TRUE	1157-PV-MULTI-PRICE	Ethiopia	ERR6279941	0.981966	TRUE	FALSE
VVX24862	TRUE	1157-PV-MULTI-PRICE	Ethiopia	ERR6279943	0.986281	TRUE	FALSE
VVX24863	TRUE	1157-PV-MULTI-PRICE	Ethiopia	ERR6279944	0.770182	TRUE	FALSE
VVX24864	TRUE	1157-PV-MULTI-PRICE	Ethiopia	ERR6279945	0.99509	TRUE	FALSE
VVX24865	TRUE	1157-PV-MULTI-PRICE	Ethiopia	ERR6279946	0.985972	TRUE	FALSE
VVX24866	TRUE	1157-PV-MULTI-PRICE	Ethiopia	ERR6279947	0.983071	TRUE	FALSE
VVX24867	TRUE	1157-PV-MULTI-PRICE	Ethiopia	ERR6279948	0.995434	TRUE	FALSE
VVX24868	TRUE	1157-PV-MULTI-PRICE	Ethiopia	ERR6279949	0.437415	TRUE	FALSE
VVX24869	TRUE	1157-PV-MULTI-PRICE	Ethiopia	ERR6279950	0.782738	TRUE	FALSE
VVX24871	TRUE	1157-PV-MULTI-PRICE	Ethiopia	ERR6279952	0.973422	TRUE	FALSE
VVX24872	TRUE	1157-PV-MULTI-PRICE	Ethiopia	ERR6279953	0.995003	TRUE	FALSE
VVX24875	TRUE	1157-PV-MULTI-PRICE	Ethiopia	ERR6279954	0.60482	TRUE	FALSE
VVX24878	TRUE	1157-PV-MULTI-PRICE	Ethiopia	ERR6279957	0.989768	TRUE	FALSE
VVX24879	TRUE	1157-PV-MULTI-PRICE	Ethiopia	ERR6279958	0.794622	TRUE	FALSE
VVX24880	TRUE	1157-PV-MULTI-PRICE	Ethiopia	ERR6279959	0.858744	TRUE	FALSE
VVX24881	TRUE	1157-PV-MULTI-PRICE	Ethiopia	ERR6279960	0.873023	TRUE	FALSE
VVX24882	TRUE	1157-PV-MULTI-PRICE	Ethiopia	ERR6279961	0.996015	TRUE	FALSE
VVX24883	TRUE	1157-PV-MULTI-PRICE	Ethiopia	ERR6279962	0.652986	TRUE	FALSE
VVX24884	TRUE	1157-PV-MULTI-PRICE	Ethiopia	ERR6279963	0.990764	TRUE	FALSE
VVX24885	TRUE	1157-PV-MULTI-PRICE	Ethiopia	ERR6279964	0.990215	TRUE	FALSE
VVX24886	TRUE	1157-PV-MULTI-PRICE	Ethiopia	ERR6279965	0.995158	TRUE	FALSE
VVX24889	TRUE	1157-PV-MULTI-PRICE	Ethiopia	ERR6279968	0.995927	TRUE	FALSE
BBH_1_132	FALSE	X0009-PV-ET-LO	Ethiopia	NA	0.981933	FALSE	TRUE
BBH_1_137	FALSE	X0009-PV-ET-LO	Ethiopia	NA	0.952688	FALSE	FALSE
BBH_1_153	FALSE	X0009-PV-ET-LO	Ethiopia	NA	0.741207	FALSE	FALSE
BBH_1_162	FALSE	X0009-PV-ET-LO	Ethiopia	NA	0.614635	FALSE	FALSE
BBH-1-125	FALSE	X0009-PV-ET-LO	Ethiopia	NA	0.990404	FALSE	TRUE
cambodia127	FALSE	X0001-PV-MULTI-HUPALO2016	Cambodia	NA	NA	FALSE	TRUE
Colombia_30101099036	FALSE	X0001-PV-MULTI-HUPALO2016	Colombia	NA	0.993335	FALSE	FALSE
Colombia_30101099038	FALSE	X0001-PV-MULTI-HUPALO2016	Colombia	NA	0.993051	FALSE	TRUE
Colombia_30101099040	FALSE	X0001-PV-MULTI-HUPALO2016	Colombia	NA	0.992756	FALSE	TRUE
Colombia_30102100437	FALSE	X0001-PV-MULTI-HUPALO2016	Colombia	NA	0.989073	FALSE	TRUE
Colombia_30102100438-B	FALSE	X0001-PV-MULTI-HUPALO2016	Colombia	NA	0.984927	FALSE	TRUE
Colombia_30102100439	FALSE	X0001-PV-MULTI-HUPALO2016	Colombia	NA	0.99276	FALSE	TRUE
Colombia_30102100440	FALSE	X0001-PV-MULTI-HUPALO2016	Colombia	NA	0.98704	FALSE	TRUE
Colombia_30102100441-B	FALSE	X0001-PV-MULTI-HUPALO2016	Colombia	NA	0.990862	FALSE	TRUE
Colombia_30102100443-B	FALSE	X0001-PV-MULTI-HUPALO2016	Colombia	NA	0.975831	FALSE	FALSE
Colombia_30102100445	FALSE	X0001-PV-MULTI-HUPALO2016	Colombia	NA	0.991737	FALSE	TRUE
Colombia_30102100446	FALSE	X0001-PV-MULTI-HUPALO2016	Colombia	NA	0.987458	FALSE	TRUE
Colombia_30102100448	FALSE	X0001-PV-MULTI-HUPALO2016	Colombia	NA	0.991662	FALSE	FALSE
Colombia_30102100449	FALSE	X0001-PV-MULTI-HUPALO2016	Colombia	NA	0.993311	FALSE	TRUE
Colombia_30102100485	FALSE	X0001-PV-MULTI-HUPALO2016	Colombia	NA	0.984113	FALSE	TRUE
Colombia_30102100486	FALSE	X0001-PV-MULTI-HUPALO2016	Colombia	NA	0.984401	FALSE	TRUE
Colombia_30102100487	FALSE	X0001-PV-MULTI-HUPALO2016	Colombia	NA	0.98656	FALSE	TRUE
Colombia_30102100488	FALSE	X0001-PV-MULTI-HUPALO2016	Colombia	NA	0.992211	FALSE	FALSE
Colombia_30102100489	FALSE	X0001-PV-MULTI-HUPALO2016	Colombia	NA	0.985554	FALSE	TRUE
Colombia_30102100490	FALSE	X0001-PV-MULTI-HUPALO2016	Colombia	NA	0.987228	FALSE	TRUE
Colombia_30102100491	FALSE	X0001-PV-MULTI-HUPALO2016	Colombia	NA	0.781976	FALSE	FALSE
Colombia_30102100492	FALSE	X0001-PV-MULTI-HUPALO2016	Colombia	NA	0.988284	FALSE	FALSE
Colombia_30102100493	FALSE	X0001-PV-MULTI-HUPALO2016	Colombia	NA	0.988932	FALSE	FALSE
Colombia_30102100504	FALSE	X0001-PV-MULTI-HUPALO2016	Colombia	NA	0.986281	FALSE	TRUE
Colombia_30103103280	FALSE	X0001-PV-MULTI-HUPALO2016	Colombia	NA	0.988794	FALSE	FALSE
Colombia_30103103295	FALSE	X0001-PV-MULTI-HUPALO2016	Colombia	NA	0.988755	FALSE	TRUE
Colombia_30111110015	FALSE	X0001-PV-MULTI-HUPALO2016	Colombia	NA	0.780995	FALSE	FALSE
Colombia_30111110020	FALSE	X0001-PV-MULTI-HUPALO2016	Colombia	NA	0.988901	FALSE	TRUE
Colombia_30111110026	FALSE	X0001-PV-MULTI-HUPALO2016	Colombia	NA	0.992621	FALSE	TRUE
HT_1_144	FALSE	X0009-PV-ET-LO	Ethiopia	NA	0.924181	FALSE	FALSE
HT_1_147	FALSE	X0009-PV-ET-LO	Ethiopia	NA	0.971753	FALSE	FALSE
HT_2_112	FALSE	X0009-PV-ET-LO	Ethiopia	NA	0.959214	FALSE	FALSE
IndiaVII	FALSE	X0001-PV-MULTI-HUPALO2016	India	NA	NA	FALSE	TRUE
IVC09-OM-0012	FALSE	X0002-PV-KH-PAROBEK2016	Cambodia	NA	NA	FALSE	TRUE
IVC09-OM-0015	FALSE	X0002-PV-KH-PAROBEK2016	Cambodia	NA	NA	FALSE	TRUE
IVC09-OM-0099	FALSE	X0002-PV-KH-PAROBEK2016	Cambodia	NA	NA	FALSE	TRUE
IVC09-OM-0164	FALSE	X0002-PV-KH-PAROBEK2016	Cambodia	NA	NA	FALSE	TRUE
IVC09-OM-0220	FALSE	X0002-PV-KH-PAROBEK2016	Cambodia	NA	NA	FALSE	TRUE
IVC09-OM-0236	FALSE	X0002-PV-KH-PAROBEK2016	Cambodia	NA	NA	FALSE	TRUE
IVC10-BB-0023	FALSE	X0002-PV-KH-PAROBEK2016	Cambodia	NA	NA	FALSE	TRUE
IVC10-BB-0035	FALSE	X0002-PV-KH-PAROBEK2016	Cambodia	NA	NA	FALSE	TRUE
IVC10-OM-0271	FALSE	X0002-PV-KH-PAROBEK2016	Cambodia	NA	NA	FALSE	TRUE
IVC10-OM-0273	FALSE	X0002-PV-KH-PAROBEK2016	Cambodia	NA	NA	FALSE	TRUE
IVC10-OM-0275	FALSE	X0002-PV-KH-PAROBEK2016	Cambodia	NA	NA	FALSE	TRUE
IVC10-OM-0292	FALSE	X0002-PV-KH-PAROBEK2016	Cambodia	NA	NA	FALSE	TRUE
IVC10-OM-0296	FALSE	X0002-PV-KH-PAROBEK2016	Cambodia	NA	NA	FALSE	TRUE
IVC10-OM-0313	FALSE	X0002-PV-KH-PAROBEK2016	Cambodia	NA	NA	FALSE	TRUE
IVC10-OM-0317	FALSE	X0002-PV-KH-PAROBEK2016	Cambodia	NA	NA	FALSE	TRUE
IVC10-OM-0342	FALSE	X0002-PV-KH-PAROBEK2016	Cambodia	NA	NA	FALSE	TRUE
IVC11-KP-0014	FALSE	X0002-PV-KH-PAROBEK2016	Cambodia	NA	NA	FALSE	TRUE
IVC11-KP-0034	FALSE	X0002-PV-KH-PAROBEK2016	Cambodia	NA	NA	FALSE	TRUE
JHC_1_208	FALSE	X0009-PV-ET-LO	Ethiopia	NA	0.584585	FALSE	FALSE
JHC_2_100	FALSE	X0009-PV-ET-LO	Ethiopia	NA	0.967454	FALSE	FALSE
JHC_2_216	FALSE	X0009-PV-ET-LO	Ethiopia	NA	0.875365	FALSE	FALSE
Mexico_11402	FALSE	X0001-PV-MULTI-HUPALO2016	Mexico	NA	NA	FALSE	TRUE
Mexico_12400	FALSE	X0001-PV-MULTI-HUPALO2016	Mexico	NA	NA	FALSE	TRUE
Mexico_1302	FALSE	X0001-PV-MULTI-HUPALO2016	Mexico	NA	NA	FALSE	TRUE
Mexico_13107	FALSE	X0001-PV-MULTI-HUPALO2016	Mexico	NA	NA	FALSE	TRUE
Mexico_15302	FALSE	X0001-PV-MULTI-HUPALO2016	Mexico	NA	NA	FALSE	TRUE
Mexico_2003	FALSE	X0001-PV-MULTI-HUPALO2016	Mexico	NA	NA	FALSE	TRUE
Mexico_2008	FALSE	X0001-PV-MULTI-HUPALO2016	Mexico	NA	NA	FALSE	TRUE
Mexico_2202	FALSE	X0001-PV-MULTI-HUPALO2016	Mexico	NA	NA	FALSE	TRUE
Mexico_3902	FALSE	X0001-PV-MULTI-HUPALO2016	Mexico	NA	NA	FALSE	TRUE
Mexico_4304	FALSE	X0001-PV-MULTI-HUPALO2016	Mexico	NA	NA	FALSE	TRUE
Mexico_8301	FALSE	X0001-PV-MULTI-HUPALO2016	Mexico	NA	NA	FALSE	TRUE
Mexico_8302	FALSE	X0001-PV-MULTI-HUPALO2016	Mexico	NA	NA	FALSE	TRUE
MICH_1_72	FALSE	X0009-PV-ET-LO	Ethiopia	NA	0.955577	FALSE	FALSE
MICH_2_71	FALSE	X0009-PV-ET-LO	Ethiopia	NA	0.969567	FALSE	TRUE
PD0167-C	FALSE	1154-PV-TH-PRICE	Thailand	NA	NA	FALSE	TRUE
PD0169-C	FALSE	1154-PV-TH-PRICE	Thailand	NA	NA	FALSE	TRUE
PD0171-C	FALSE	1154-PV-TH-PRICE	Thailand	NA	NA	FALSE	TRUE
PD0172-C	FALSE	1154-PV-TH-PRICE	Thailand	NA	NA	FALSE	TRUE
PD0175-C	FALSE	1154-PV-TH-PRICE	Thailand	NA	NA	FALSE	TRUE
PD0177-C	FALSE	1154-PV-TH-PRICE	Thailand	NA	NA	FALSE	TRUE
PD0179-C	FALSE	1154-PV-TH-PRICE	Thailand	NA	NA	FALSE	TRUE
PD0181-C	FALSE	1154-PV-TH-PRICE	Thailand	NA	NA	FALSE	TRUE
PD0598-C	FALSE	1154-PV-TH-PRICE	Thailand	NA	NA	FALSE	TRUE
PD0601-C	FALSE	1154-PV-TH-PRICE	Thailand	NA	NA	FALSE	TRUE
PD0602-C	FALSE	1154-PV-TH-PRICE	Thailand	NA	NA	FALSE	TRUE
PD0604-C	FALSE	1154-PV-TH-PRICE	Thailand	NA	NA	FALSE	TRUE
PD0606-C	FALSE	1154-PV-TH-PRICE	Thailand	NA	NA	FALSE	TRUE
PD0607-C	FALSE	1154-PV-TH-PRICE	Thailand	NA	NA	FALSE	TRUE
PD0608-C	FALSE	1154-PV-TH-PRICE	Thailand	NA	NA	FALSE	TRUE
PD0610-C	FALSE	1154-PV-TH-PRICE	Thailand	NA	NA	FALSE	TRUE
PD0615-C	FALSE	1154-PV-TH-PRICE	Thailand	NA	NA	FALSE	TRUE
PD0617-C	FALSE	1154-PV-TH-PRICE	Thailand	NA	NA	FALSE	TRUE
PD0618-C	FALSE	1154-PV-TH-PRICE	Thailand	NA	NA	FALSE	TRUE
PD0619-C	FALSE	1154-PV-TH-PRICE	Thailand	NA	NA	FALSE	TRUE
PD0620-C	FALSE	1154-PV-TH-PRICE	Thailand	NA	NA	FALSE	TRUE
PD0624-C	FALSE	1154-PV-TH-PRICE	Thailand	NA	NA	FALSE	TRUE
PD0647-C	FALSE	1052-PF-TRAC-WHITE	Thailand	NA	NA	FALSE	TRUE
PD0675-C	FALSE	1154-PV-TH-PRICE	Thailand	NA	NA	FALSE	TRUE
PD0676-C	FALSE	1154-PV-TH-PRICE	Thailand	NA	NA	FALSE	TRUE
PD0678-C	FALSE	1154-PV-TH-PRICE	Thailand	NA	NA	FALSE	TRUE
PD0681-C	FALSE	1154-PV-TH-PRICE	Thailand	NA	NA	FALSE	TRUE
PD0682-CW	FALSE	1154-PV-TH-PRICE	Thailand	NA	NA	FALSE	TRUE
PD0686-C	FALSE	1154-PV-TH-PRICE	Thailand	NA	NA	FALSE	TRUE
PD0688-C	FALSE	1154-PV-TH-PRICE	Thailand	NA	NA	FALSE	TRUE
PD0689-C	FALSE	1154-PV-TH-PRICE	Thailand	NA	NA	FALSE	TRUE
PD0690-C	FALSE	1154-PV-TH-PRICE	Thailand	NA	NA	FALSE	TRUE
PD0692-C	FALSE	1154-PV-TH-PRICE	Thailand	NA	NA	FALSE	TRUE
PD0694-C	FALSE	1154-PV-TH-PRICE	Thailand	NA	NA	FALSE	TRUE
PD0695-C	FALSE	1154-PV-TH-PRICE	Thailand	NA	NA	FALSE	TRUE
PD0696-C	FALSE	1154-PV-TH-PRICE	Thailand	NA	NA	FALSE	TRUE
PD0697-C	FALSE	1154-PV-TH-PRICE	Thailand	NA	NA	FALSE	TRUE
PD0699-C	FALSE	1154-PV-TH-PRICE	Thailand	NA	NA	FALSE	TRUE
PD0701-C	FALSE	1154-PV-TH-PRICE	Thailand	NA	NA	FALSE	TRUE
PD0702-C	FALSE	1154-PV-TH-PRICE	Thailand	NA	NA	FALSE	TRUE
PD0703-C	FALSE	1154-PV-TH-PRICE	Thailand	NA	NA	FALSE	TRUE
PD0704-C	FALSE	1154-PV-TH-PRICE	Thailand	NA	NA	FALSE	TRUE
PD0707-C	FALSE	1154-PV-TH-PRICE	Thailand	NA	NA	FALSE	TRUE
PD0708-C	FALSE	1154-PV-TH-PRICE	Thailand	NA	NA	FALSE	TRUE
PD0709-C	FALSE	1154-PV-TH-PRICE	Thailand	NA	NA	FALSE	TRUE
PD0711-C	FALSE	1154-PV-TH-PRICE	Thailand	NA	NA	FALSE	TRUE
PD0712-C	FALSE	1154-PV-TH-PRICE	Thailand	NA	NA	FALSE	TRUE
PD0714-C	FALSE	1154-PV-TH-PRICE	Thailand	NA	NA	FALSE	TRUE
PD0715-C	FALSE	1154-PV-TH-PRICE	Thailand	NA	NA	FALSE	TRUE
PD1519-C	FALSE	1154-PV-TH-PRICE	Thailand	NA	NA	FALSE	TRUE
PD1521-C	FALSE	1154-PV-TH-PRICE	Thailand	NA	NA	FALSE	TRUE
PD1522-C	FALSE	1154-PV-TH-PRICE	Thailand	NA	NA	FALSE	TRUE
PD1529-C	FALSE	1154-PV-TH-PRICE	Thailand	NA	NA	FALSE	TRUE
PD1534-C	FALSE	1154-PV-TH-PRICE	Thailand	NA	NA	FALSE	TRUE
Peru06	FALSE	X0001-PV-MULTI-HUPALO2016	Peru	NA	NA	FALSE	TRUE
Peru08	FALSE	X0001-PV-MULTI-HUPALO2016	Peru	NA	NA	FALSE	TRUE
Peru1008	FALSE	X0001-PV-MULTI-HUPALO2016	Peru	NA	NA	FALSE	TRUE
Peru1021	FALSE	X0001-PV-MULTI-HUPALO2016	Peru	NA	NA	FALSE	TRUE
Peru2025	FALSE	X0001-PV-MULTI-HUPALO2016	Peru	NA	NA	FALSE	TRUE
Peru258	FALSE	X0001-PV-MULTI-HUPALO2016	Peru	NA	NA	FALSE	TRUE
Peru259	FALSE	X0001-PV-MULTI-HUPALO2016	Peru	NA	NA	FALSE	TRUE
Peru260	FALSE	X0001-PV-MULTI-HUPALO2016	Peru	NA	NA	FALSE	TRUE
Peru3043_D106	FALSE	X0001-PV-MULTI-HUPALO2016	Peru	NA	NA	FALSE	TRUE
Peru3133	FALSE	X0001-PV-MULTI-HUPALO2016	Peru	NA	NA	FALSE	TRUE
Peru4023	FALSE	X0001-PV-MULTI-HUPALO2016	Peru	NA	NA	FALSE	TRUE
Peru830	FALSE	X0001-PV-MULTI-HUPALO2016	Peru	NA	NA	FALSE	TRUE
PH0079-CW	FALSE	1044-PF-KH-FAIRHURST	Cambodia	NA	NA	FALSE	TRUE
PH0081-CW	FALSE	1044-PF-KH-FAIRHURST	Cambodia	NA	NA	FALSE	TRUE
PH0084-CW	FALSE	1044-PF-KH-FAIRHURST	Cambodia	NA	NA	FALSE	TRUE
PH0087-CW	FALSE	1044-PF-KH-FAIRHURST	Cambodia	NA	NA	FALSE	TRUE
PH0090-CW	FALSE	1044-PF-KH-FAIRHURST	Cambodia	NA	NA	FALSE	TRUE
PH0096-CW	FALSE	1044-PF-KH-FAIRHURST	Cambodia	NA	NA	FALSE	TRUE
PH0178-C	FALSE	1044-PF-KH-FAIRHURST	Cambodia	NA	NA	FALSE	TRUE
PH0181-CW	FALSE	1044-PF-KH-FAIRHURST	Cambodia	NA	NA	FALSE	TRUE
PH0184-C	FALSE	1044-PF-KH-FAIRHURST	Cambodia	NA	NA	FALSE	TRUE
PH0190-C	FALSE	1044-PF-KH-FAIRHURST	Cambodia	NA	NA	FALSE	TRUE
PH0312-C	FALSE	1044-PF-KH-FAIRHURST	Cambodia	NA	NA	FALSE	TRUE
PH1109-C	FALSE	1044-PF-KH-FAIRHURST	Cambodia	NA	NA	FALSE	TRUE
PH1112-C	FALSE	1044-PF-KH-FAIRHURST	Cambodia	NA	NA	FALSE	TRUE
PH1124-C	FALSE	1044-PF-KH-FAIRHURST	Cambodia	NA	NA	FALSE	TRUE
PH1125-C	FALSE	1044-PF-KH-FAIRHURST	Cambodia	NA	NA	FALSE	TRUE
PJ0004-C	FALSE	1157-PV-MULTI-PRICE	Indonesia	NA	NA	FALSE	TRUE
PJ0012-Cx	FALSE	1154-PV-TH-PRICE	Indonesia	NA	NA	FALSE	TRUE
PJ0021-CW	FALSE	1154-PV-TH-PRICE	Indonesia	NA	NA	FALSE	TRUE
PJ0022-CW	FALSE	1154-PV-TH-PRICE	Indonesia	NA	NA	FALSE	TRUE
PJ0026-CW	FALSE	1154-PV-TH-PRICE	Indonesia	NA	NA	FALSE	TRUE
PJ0030-C	FALSE	1154-PV-TH-PRICE	Indonesia	NA	NA	FALSE	TRUE
PJ0035-C	FALSE	1154-PV-TH-PRICE	Indonesia	NA	NA	FALSE	TRUE
PJ0037-C	FALSE	1154-PV-TH-PRICE	Indonesia	NA	NA	FALSE	TRUE
PJ0038-CW	FALSE	1154-PV-TH-PRICE	Indonesia	NA	NA	FALSE	TRUE
PJ0042-C	FALSE	1154-PV-TH-PRICE	Indonesia	NA	NA	FALSE	TRUE
PJ0043-C	FALSE	1154-PV-TH-PRICE	Indonesia	NA	NA	FALSE	TRUE
PJ0046-C	FALSE	1154-PV-TH-PRICE	Indonesia	NA	NA	FALSE	TRUE
PJ0049-C	FALSE	1154-PV-TH-PRICE	Indonesia	NA	NA	FALSE	TRUE
PJ0055-C	FALSE	1154-PV-TH-PRICE	Indonesia	NA	NA	FALSE	TRUE
PJ0056-CW	FALSE	1154-PV-TH-PRICE	Indonesia	NA	NA	FALSE	TRUE
PJ0058-CW	FALSE	1154-PV-TH-PRICE	Indonesia	NA	NA	FALSE	TRUE
PJ0069-Cx	FALSE	1154-PV-TH-PRICE	Indonesia	NA	NA	FALSE	TRUE
PJ0071-C	FALSE	1154-PV-TH-PRICE	Indonesia	NA	NA	FALSE	TRUE
PJ0074-C	FALSE	1154-PV-TH-PRICE	Indonesia	NA	NA	FALSE	TRUE
PJ0086-C	FALSE	1154-PV-TH-PRICE	Indonesia	NA	NA	FALSE	TRUE
PJ0087-CW	FALSE	1154-PV-TH-PRICE	Indonesia	NA	NA	FALSE	TRUE
PJ0093-C	FALSE	1154-PV-TH-PRICE	Indonesia	NA	NA	FALSE	TRUE
PJ0099-C	FALSE	1154-PV-TH-PRICE	Indonesia	NA	NA	FALSE	TRUE
PJ0117-Cx	FALSE	1154-PV-TH-PRICE	Indonesia	NA	NA	FALSE	TRUE
PJ0123-C	FALSE	1154-PV-TH-PRICE	Indonesia	NA	NA	FALSE	TRUE
PJ0127-CW	FALSE	1154-PV-TH-PRICE	Indonesia	NA	NA	FALSE	TRUE
PJ0128-C	FALSE	1154-PV-TH-PRICE	Indonesia	NA	NA	FALSE	TRUE
PJ0167-C	FALSE	1157-PV-MULTI-PRICE	Indonesia	NA	NA	FALSE	TRUE
PJ0273-C	FALSE	1154-PV-TH-PRICE	Indonesia	NA	NA	FALSE	TRUE
PJ0277-C	FALSE	1154-PV-TH-PRICE	Indonesia	NA	NA	FALSE	TRUE
PJ0278-C	FALSE	1154-PV-TH-PRICE	Indonesia	NA	NA	FALSE	TRUE
PJ0279-C	FALSE	1154-PV-TH-PRICE	Indonesia	NA	NA	FALSE	TRUE
PJ0284-C	FALSE	1154-PV-TH-PRICE	Indonesia	NA	NA	FALSE	TRUE
PJ0294-C	FALSE	1154-PV-TH-PRICE	Indonesia	NA	NA	FALSE	TRUE
PJ0296-C	FALSE	1154-PV-TH-PRICE	Indonesia	NA	NA	FALSE	TRUE
PJ0298-C	FALSE	1154-PV-TH-PRICE	Indonesia	NA	NA	FALSE	TRUE
PJ0299-C	FALSE	1154-PV-TH-PRICE	Indonesia	NA	NA	FALSE	TRUE
PJ0303-C	FALSE	1154-PV-TH-PRICE	Indonesia	NA	NA	FALSE	TRUE
PJ0307-C	FALSE	1154-PV-TH-PRICE	Indonesia	NA	NA	FALSE	TRUE
PJ0309-C	FALSE	1154-PV-TH-PRICE	Indonesia	NA	NA	FALSE	TRUE
PJ0316-C	FALSE	1154-PV-TH-PRICE	Indonesia	NA	NA	FALSE	TRUE
PJ0317-C	FALSE	1154-PV-TH-PRICE	Indonesia	NA	NA	FALSE	TRUE
PNG025	FALSE	X0001-PV-MULTI-HUPALO2016	Papua New Guinea	NA	NA	FALSE	TRUE
PNG58	FALSE	X0001-PV-MULTI-HUPALO2016	Papua New Guinea	NA	NA	FALSE	TRUE
PNG73	FALSE	X0001-PV-MULTI-HUPALO2016	Papua New Guinea	NA	NA	FALSE	TRUE
PQ0012-CW	FALSE	1128-PV-MULTI-GSK	Brazil	NA	NA	FALSE	TRUE
PQ0015-CW	FALSE	1128-PV-MULTI-GSK	Brazil	NA	NA	FALSE	TRUE
PQ0016-CW	FALSE	1128-PV-MULTI-GSK	Brazil	NA	NA	FALSE	TRUE
PR0168-CW	FALSE	1157-PV-MULTI-PRICE	Bangladesh	NA	NA	TRUE	FALSE
PR0172-C	FALSE	1157-PV-MULTI-PRICE	Bangladesh	NA	NA	TRUE	FALSE
PR0195-C	FALSE	1157-PV-MULTI-PRICE	Bangladesh	NA	NA	TRUE	FALSE
PV0053-C	FALSE	1049-PV-VN-BONI	Vietnam	NA	0.988076	FALSE	FALSE
PV0054-C	FALSE	1049-PV-VN-BONI	Vietnam	NA	0.99118	FALSE	FALSE
PV0056-C	FALSE	1049-PV-VN-BONI	Vietnam	NA	0.963283	FALSE	TRUE
PV0061-C	FALSE	1049-PV-VN-BONI	Vietnam	NA	0.97686	FALSE	TRUE
PV0062-C	FALSE	1049-PV-VN-BONI	Vietnam	NA	0.524591	FALSE	FALSE
PV0063-CW	FALSE	1049-PV-VN-BONI	Vietnam	NA	0.990285	FALSE	FALSE
PV0067-C	FALSE	1049-PV-VN-BONI	Vietnam	NA	0.980151	FALSE	FALSE
PV0074-C	FALSE	1049-PV-VN-BONI	Vietnam	NA	0.9901	FALSE	FALSE
PW0018-CW	FALSE	1157-PV-MULTI-PRICE	Colombia	NA	0.937266	FALSE	FALSE
PW0019-CW	FALSE	1157-PV-MULTI-PRICE	Colombia	NA	0.732011	FALSE	FALSE
PW0020-CW	FALSE	1157-PV-MULTI-PRICE	Colombia	NA	0.873482	FALSE	FALSE
PW0022-C	FALSE	1157-PV-MULTI-PRICE	Colombia	NA	0.988119	FALSE	FALSE
PW0028-CW	FALSE	1157-PV-MULTI-PRICE	Colombia	NA	0.991672	FALSE	FALSE
PW0030-C	FALSE	1157-PV-MULTI-PRICE	Colombia	NA	0.864481	FALSE	FALSE
PW0032-C	FALSE	1157-PV-MULTI-PRICE	Colombia	NA	0.851463	FALSE	FALSE
PW0033-C	FALSE	1157-PV-MULTI-PRICE	Colombia	NA	0.993492	FALSE	TRUE
PW0034-C	FALSE	1157-PV-MULTI-PRICE	Colombia	NA	0.993481	FALSE	TRUE
PW0035-C	FALSE	1157-PV-MULTI-PRICE	Colombia	NA	0.977314	FALSE	FALSE
PW0036-CW	FALSE	1157-PV-MULTI-PRICE	Colombia	NA	0.512715	FALSE	FALSE
PW0037-C	FALSE	1157-PV-MULTI-PRICE	Colombia	NA	0.994009	FALSE	TRUE
PW0038-C	FALSE	1157-PV-MULTI-PRICE	Colombia	NA	0.988177	FALSE	TRUE
PW0039-C	FALSE	1157-PV-MULTI-PRICE	Colombia	NA	0.991708	TRUE	FALSE
PW0040-C	FALSE	1157-PV-MULTI-PRICE	Colombia	NA	0.994122	FALSE	TRUE
PX0001-CW	FALSE	1157-PV-MULTI-PRICE	India	NA	NA	FALSE	TRUE
PY0002-C	FALSE	1157-PV-MULTI-PRICE	Malaysia	NA	NA	FALSE	TRUE
PY0005-C	FALSE	1157-PV-MULTI-PRICE	Malaysia	NA	NA	TRUE	FALSE
PY0018-C	FALSE	1157-PV-MULTI-PRICE	Malaysia	NA	NA	TRUE	FALSE
PY0019-C	FALSE	1157-PV-MULTI-PRICE	Malaysia	NA	NA	FALSE	TRUE
PY0023-C	FALSE	1157-PV-MULTI-PRICE	Malaysia	NA	NA	FALSE	TRUE
PY0024-C	FALSE	1157-PV-MULTI-PRICE	Malaysia	NA	NA	FALSE	TRUE
PY0026-C	FALSE	1157-PV-MULTI-PRICE	Malaysia	NA	NA	FALSE	TRUE
PY0027-C	FALSE	1157-PV-MULTI-PRICE	Malaysia	NA	NA	FALSE	TRUE
PY0034-C	FALSE	1157-PV-MULTI-PRICE	Malaysia	NA	NA	FALSE	TRUE
PY0035-C	FALSE	1157-PV-MULTI-PRICE	Malaysia	NA	NA	FALSE	TRUE
PY0042-C	FALSE	1157-PV-MULTI-PRICE	Malaysia	NA	NA	FALSE	TRUE
PY0044-CX	FALSE	1157-PV-MULTI-PRICE	Malaysia	NA	NA	FALSE	TRUE
PY0050-C	FALSE	1157-PV-MULTI-PRICE	Malaysia	NA	NA	FALSE	TRUE
PY0053-C	FALSE	1157-PV-MULTI-PRICE	Malaysia	NA	NA	FALSE	TRUE
PY0054-C	FALSE	1157-PV-MULTI-PRICE	Malaysia	NA	NA	FALSE	TRUE
PY0055-C	FALSE	1157-PV-MULTI-PRICE	Malaysia	NA	NA	FALSE	TRUE
PY0057-C	FALSE	1157-PV-MULTI-PRICE	Malaysia	NA	NA	FALSE	TRUE
PY0058-C	FALSE	1157-PV-MULTI-PRICE	Malaysia	NA	NA	FALSE	TRUE
PY0061-C	FALSE	1157-PV-MULTI-PRICE	Malaysia	NA	NA	FALSE	TRUE
PY0068-C	FALSE	1157-PV-MULTI-PRICE	Malaysia	NA	NA	FALSE	TRUE
PY0073-C	FALSE	1157-PV-MULTI-PRICE	Malaysia	NA	NA	FALSE	TRUE
PY0074-C	FALSE	1157-PV-MULTI-PRICE	Malaysia	NA	NA	FALSE	TRUE
PY0076-C	FALSE	1157-PV-MULTI-PRICE	Malaysia	NA	NA	FALSE	TRUE
PY0079-C	FALSE	1157-PV-MULTI-PRICE	Malaysia	NA	NA	FALSE	TRUE
PY0081-C	FALSE	1157-PV-MULTI-PRICE	Malaysia	NA	NA	FALSE	TRUE
PY0082-C	FALSE	1157-PV-MULTI-PRICE	Malaysia	NA	NA	FALSE	TRUE
PY0085-C	FALSE	1157-PV-MULTI-PRICE	Malaysia	NA	NA	FALSE	TRUE
PY0088-C	FALSE	1157-PV-MULTI-PRICE	Malaysia	NA	NA	FALSE	TRUE
PY0089-C	FALSE	1157-PV-MULTI-PRICE	Malaysia	NA	NA	FALSE	TRUE
PY0090-C	FALSE	1157-PV-MULTI-PRICE	Malaysia	NA	NA	FALSE	TRUE
PY0096-C	FALSE	1157-PV-MULTI-PRICE	Malaysia	NA	NA	FALSE	TRUE
PY0100-Cx	FALSE	1157-PV-MULTI-PRICE	Malaysia	NA	NA	FALSE	TRUE
PY0101-C	FALSE	1157-PV-MULTI-PRICE	Malaysia	NA	NA	FALSE	TRUE
PY0109-CWx	FALSE	1157-PV-MULTI-PRICE	Malaysia	NA	NA	FALSE	TRUE
PY0115-C	FALSE	1157-PV-MULTI-PRICE	Malaysia	NA	NA	FALSE	TRUE
PY0117-C	FALSE	1157-PV-MULTI-PRICE	Malaysia	NA	NA	FALSE	TRUE
PY0119-C	FALSE	1157-PV-MULTI-PRICE	Malaysia	NA	NA	FALSE	TRUE
QS0001-C	FALSE	1157-PV-MULTI-PRICE	Ethiopia	NA	0.968226	FALSE	FALSE
QS0002-C	FALSE	1157-PV-MULTI-PRICE	Ethiopia	NA	0.99498	FALSE	FALSE
QS0003-C	FALSE	1157-PV-MULTI-PRICE	Ethiopia	NA	0.985326	FALSE	TRUE
QS0004-C	FALSE	1157-PV-MULTI-PRICE	Ethiopia	NA	0.731644	FALSE	FALSE
QS0006-C	FALSE	1157-PV-MULTI-PRICE	Ethiopia	NA	0.817998	FALSE	FALSE
QS0011-C	FALSE	1157-PV-MULTI-PRICE	Ethiopia	NA	0.471259	FALSE	FALSE
QS0012-C	FALSE	1157-PV-MULTI-PRICE	Ethiopia	NA	0.615403	FALSE	FALSE
QS0013-C	FALSE	1157-PV-MULTI-PRICE	Ethiopia	NA	0.993274	FALSE	TRUE
QS0014-C	FALSE	1157-PV-MULTI-PRICE	Ethiopia	NA	0.990623	FALSE	FALSE
QS0015-C	FALSE	1157-PV-MULTI-PRICE	Ethiopia	NA	0.833522	FALSE	FALSE
QS0016-C	FALSE	1157-PV-MULTI-PRICE	Ethiopia	NA	0.995074	FALSE	TRUE
QS0018-C	FALSE	1157-PV-MULTI-PRICE	Ethiopia	NA	0.994585	FALSE	TRUE
QS0020-C	FALSE	1157-PV-MULTI-PRICE	Ethiopia	NA	0.984961	FALSE	FALSE
QS0023-C	FALSE	1157-PV-MULTI-PRICE	Ethiopia	NA	0.925804	FALSE	FALSE
QS0025-C	FALSE	1157-PV-MULTI-PRICE	Ethiopia	NA	0.892262	FALSE	FALSE
QS0027-C	FALSE	1157-PV-MULTI-PRICE	Ethiopia	NA	0.989393	FALSE	TRUE
QS0028-C	FALSE	1157-PV-MULTI-PRICE	Ethiopia	NA	0.994424	FALSE	TRUE
QS0030-C	FALSE	1157-PV-MULTI-PRICE	Ethiopia	NA	0.961823	FALSE	FALSE
QS0031-C	FALSE	1157-PV-MULTI-PRICE	Ethiopia	NA	0.282207	FALSE	FALSE
QS0032-C	FALSE	1157-PV-MULTI-PRICE	Ethiopia	NA	0.546685	FALSE	FALSE
QS0033-C	FALSE	1157-PV-MULTI-PRICE	Ethiopia	NA	0.988466	FALSE	FALSE
QS0035-C	FALSE	1157-PV-MULTI-PRICE	Ethiopia	NA	0.995091	FALSE	FALSE
QS0037-C	FALSE	1157-PV-MULTI-PRICE	Ethiopia	NA	0.988882	FALSE	TRUE
QS0039-C	FALSE	1157-PV-MULTI-PRICE	Ethiopia	NA	0.988741	FALSE	FALSE
QS0041-C	FALSE	1157-PV-MULTI-PRICE	Ethiopia	NA	0.995645	FALSE	FALSE
QS0042-C	FALSE	1157-PV-MULTI-PRICE	Ethiopia	NA	0.994935	FALSE	FALSE
QS0044-C	FALSE	1157-PV-MULTI-PRICE	Ethiopia	NA	0.988699	FALSE	FALSE
QS0046-C	FALSE	1157-PV-MULTI-PRICE	Ethiopia	NA	0.972243	FALSE	FALSE
QS0049-C	FALSE	1157-PV-MULTI-PRICE	Ethiopia	NA	0.995475	FALSE	TRUE
QS0053-C	FALSE	1157-PV-MULTI-PRICE	Ethiopia	NA	0.986612	FALSE	FALSE
QS0058-C	FALSE	1098-PF-ET-GOLASSA	Ethiopia	NA	0.982921	FALSE	FALSE
QS0061-C	FALSE	1098-PF-ET-GOLASSA	Ethiopia	NA	0.978725	FALSE	FALSE
QS0063-C	FALSE	1098-PF-ET-GOLASSA	Ethiopia	NA	0.993139	FALSE	TRUE
QS0066-C	FALSE	1098-PF-ET-GOLASSA	Ethiopia	NA	0.989396	FALSE	TRUE
QS0068-C	FALSE	1098-PF-ET-GOLASSA	Ethiopia	NA	0.484781	FALSE	FALSE
QS0070-C	FALSE	1098-PF-ET-GOLASSA	Ethiopia	NA	0.988959	FALSE	TRUE
QS0073-C	FALSE	1098-PF-ET-GOLASSA	Ethiopia	NA	0.975803	FALSE	FALSE
QS0074-C	FALSE	1098-PF-ET-GOLASSA	Ethiopia	NA	0.773038	FALSE	FALSE
QS0076-C	FALSE	1098-PF-ET-GOLASSA	Ethiopia	NA	0.9894	FALSE	TRUE
QS0077-C	FALSE	1098-PF-ET-GOLASSA	Ethiopia	NA	0.989049	FALSE	TRUE
QS0078-C	FALSE	1098-PF-ET-GOLASSA	Ethiopia	NA	0.995428	FALSE	TRUE
QS0079-C	FALSE	1098-PF-ET-GOLASSA	Ethiopia	NA	0.989062	FALSE	FALSE
QS0080-C	FALSE	1098-PF-ET-GOLASSA	Ethiopia	NA	0.987007	FALSE	TRUE
QS0081-C	FALSE	1098-PF-ET-GOLASSA	Ethiopia	NA	0.979726	FALSE	FALSE
QS0084-C	FALSE	1098-PF-ET-GOLASSA	Ethiopia	NA	0.996259	FALSE	TRUE
QS0085-C	FALSE	1098-PF-ET-GOLASSA	Ethiopia	NA	0.615572	FALSE	FALSE
QS0086-C	FALSE	1098-PF-ET-GOLASSA	Ethiopia	NA	0.611523	FALSE	FALSE
QS0088-C	FALSE	1098-PF-ET-GOLASSA	Ethiopia	NA	0.994316	FALSE	TRUE
QS0089-C	FALSE	1098-PF-ET-GOLASSA	Ethiopia	NA	0.986383	FALSE	TRUE
QS0090-C	FALSE	1098-PF-ET-GOLASSA	Ethiopia	NA	0.990468	FALSE	TRUE
QS0091-C	FALSE	1098-PF-ET-GOLASSA	Ethiopia	NA	0.9903	FALSE	TRUE
QS0092-C	FALSE	1098-PF-ET-GOLASSA	Ethiopia	NA	0.994734	FALSE	TRUE
QS0093-C	FALSE	1098-PF-ET-GOLASSA	Ethiopia	NA	0.987205	FALSE	TRUE
QS0096-C	FALSE	1098-PF-ET-GOLASSA	Ethiopia	NA	0.990657	FALSE	FALSE
QS0097-C	FALSE	1098-PF-ET-GOLASSA	Ethiopia	NA	0.985545	FALSE	FALSE
QS0098-C	FALSE	1098-PF-ET-GOLASSA	Ethiopia	NA	0.760465	FALSE	FALSE
QS0099-C	FALSE	1098-PF-ET-GOLASSA	Ethiopia	NA	0.386104	FALSE	FALSE
QS0100-C	FALSE	1098-PF-ET-GOLASSA	Ethiopia	NA	0.989744	FALSE	TRUE
QS0102-C	FALSE	1098-PF-ET-GOLASSA	Ethiopia	NA	0.988081	FALSE	TRUE
QS0103-C	FALSE	1098-PF-ET-GOLASSA	Ethiopia	NA	0.991222	FALSE	TRUE
QS0105-C	FALSE	1098-PF-ET-GOLASSA	Ethiopia	NA	0.893998	FALSE	FALSE
QS0106-C	FALSE	1098-PF-ET-GOLASSA	Ethiopia	NA	0.758264	FALSE	FALSE
QS0107-C	FALSE	1098-PF-ET-GOLASSA	Ethiopia	NA	0.988477	FALSE	TRUE
QS0108-C	FALSE	1098-PF-ET-GOLASSA	Ethiopia	NA	0.78998	FALSE	FALSE
QS0114-C	FALSE	1098-PF-ET-GOLASSA	Ethiopia	NA	0.501054	FALSE	FALSE
QS0118-C	FALSE	1098-PF-ET-GOLASSA	Ethiopia	NA	0.735722	FALSE	FALSE
QS0120-C	FALSE	1098-PF-ET-GOLASSA	Ethiopia	NA	0.988666	FALSE	FALSE
QS0121-C	FALSE	1098-PF-ET-GOLASSA	Ethiopia	NA	0.988646	FALSE	TRUE
QS0122-C	FALSE	1098-PF-ET-GOLASSA	Ethiopia	NA	0.98662	FALSE	TRUE
QS0123-C	FALSE	1098-PF-ET-GOLASSA	Ethiopia	NA	0.989359	FALSE	TRUE
QS0124-C	FALSE	1098-PF-ET-GOLASSA	Ethiopia	NA	0.989431	FALSE	TRUE
QS0125-C	FALSE	1098-PF-ET-GOLASSA	Ethiopia	NA	0.99338	FALSE	FALSE
QS0137-C	FALSE	1098-PF-ET-GOLASSA	Ethiopia	NA	0.98375	FALSE	TRUE
QS0138-C	FALSE	1098-PF-ET-GOLASSA	Ethiopia	NA	0.9885	FALSE	TRUE
QS0141-C	FALSE	1098-PF-ET-GOLASSA	Ethiopia	NA	0.931789	FALSE	FALSE
QS0143-C	FALSE	1098-PF-ET-GOLASSA	Ethiopia	NA	0.986744	FALSE	TRUE
QS0146-C	FALSE	1098-PF-ET-GOLASSA	Ethiopia	NA	0.986967	FALSE	TRUE
QS0151-C	FALSE	1098-PF-ET-GOLASSA	Ethiopia	NA	0.987451	FALSE	FALSE
QS0172-C	FALSE	1098-PF-ET-GOLASSA	Ethiopia	NA	0.945691	FALSE	FALSE
QS0173-C	FALSE	1098-PF-ET-GOLASSA	Ethiopia	NA	0.987995	FALSE	TRUE
QS0176-C	FALSE	1098-PF-ET-GOLASSA	Ethiopia	NA	0.668249	FALSE	FALSE
QS0177-C	FALSE	1098-PF-ET-GOLASSA	Ethiopia	NA	0.988532	FALSE	TRUE
QS0178-C	FALSE	1098-PF-ET-GOLASSA	Ethiopia	NA	0.98909	FALSE	TRUE
QS0179-C	FALSE	1098-PF-ET-GOLASSA	Ethiopia	NA	0.995249	FALSE	TRUE
QS0181-C	FALSE	1098-PF-ET-GOLASSA	Ethiopia	NA	0.990575	FALSE	FALSE
QS0184-C	FALSE	1098-PF-ET-GOLASSA	Ethiopia	NA	0.98971	FALSE	TRUE
QS0185-C	FALSE	1098-PF-ET-GOLASSA	Ethiopia	NA	0.995467	FALSE	TRUE
QS0186-C	FALSE	1098-PF-ET-GOLASSA	Ethiopia	NA	0.995428	FALSE	TRUE
QS0187-C	FALSE	1098-PF-ET-GOLASSA	Ethiopia	NA	0.988813	FALSE	TRUE
QS0188-C	FALSE	1098-PF-ET-GOLASSA	Ethiopia	NA	0.978369	FALSE	FALSE
QS0189-C	FALSE	1098-PF-ET-GOLASSA	Ethiopia	NA	0.99028	FALSE	TRUE
QS0190-C	FALSE	1098-PF-ET-GOLASSA	Ethiopia	NA	0.944357	FALSE	FALSE
QS0191-C	FALSE	1098-PF-ET-GOLASSA	Ethiopia	NA	0.463087	FALSE	FALSE
QS0192-C	FALSE	1098-PF-ET-GOLASSA	Ethiopia	NA	0.995588	FALSE	TRUE
QS0193-C	FALSE	1098-PF-ET-GOLASSA	Ethiopia	NA	0.995839	FALSE	TRUE
QS0196-C	FALSE	1098-PF-ET-GOLASSA	Ethiopia	NA	0.994703	FALSE	TRUE
QS0197-C	FALSE	1098-PF-ET-GOLASSA	Ethiopia	NA	0.989569	FALSE	TRUE
QS0200-C	FALSE	1098-PF-ET-GOLASSA	Ethiopia	NA	0.916719	FALSE	FALSE
SGH_1_337	FALSE	X0009-PV-ET-LO	Ethiopia	NA	0.697514	FALSE	FALSE
SGH_1_355	FALSE	X0009-PV-ET-LO	Ethiopia	NA	0.971203	FALSE	FALSE
SGH_1_357	FALSE	X0009-PV-ET-LO	Ethiopia	NA	0.962754	FALSE	FALSE
SGH_1_358	FALSE	X0009-PV-ET-LO	Ethiopia	NA	0.893991	FALSE	FALSE
SGH_1_359	FALSE	X0009-PV-ET-LO	Ethiopia	NA	0.73262	FALSE	FALSE
SGH_1_361	FALSE	X0009-PV-ET-LO	Ethiopia	NA	0.921621	FALSE	FALSE
SGH_2_103	FALSE	X0009-PV-ET-LO	Ethiopia	NA	0.970621	FALSE	TRUE
SGH_2_108	FALSE	X0009-PV-ET-LO	Ethiopia	NA	0.974426	FALSE	FALSE
SGH-1-331	FALSE	X0009-PV-ET-LO	Ethiopia	NA	0.742266	FALSE	FALSE
Thailand_VKBT_58	FALSE	X0001-PV-MULTI-HUPALO2016	Thailand	NA	NA	FALSE	TRUE
Thailand_VKBT_73	FALSE	X0001-PV-MULTI-HUPALO2016	Thailand	NA	NA	FALSE	TRUE
Thailand_VKBT_75	FALSE	X0001-PV-MULTI-HUPALO2016	Thailand	NA	NA	FALSE	TRUE
Thailand_VKBT_98	FALSE	X0001-PV-MULTI-HUPALO2016	Thailand	NA	NA	FALSE	TRUE
Thailand_VKBT_99	FALSE	X0001-PV-MULTI-HUPALO2016	Thailand	NA	NA	FALSE	TRUE
Thailand_VKPR_11	FALSE	X0001-PV-MULTI-HUPALO2016	Thailand	NA	NA	FALSE	TRUE
Thailand_VKTS_36	FALSE	X0001-PV-MULTI-HUPALO2016	Thailand	NA	NA	FALSE	TRUE
Thailand_VKTS_39	FALSE	X0001-PV-MULTI-HUPALO2016	Thailand	NA	NA	FALSE	TRUE
Thailand_VKTS_45	FALSE	X0001-PV-MULTI-HUPALO2016	Thailand	NA	NA	FALSE	TRUE
Thailand_VKTS_52	FALSE	X0001-PV-MULTI-HUPALO2016	Thailand	NA	NA	FALSE	TRUE
VVX00857	FALSE	1157-PV-MULTI-PRICE	Malaysia	NA	NA	FALSE	TRUE
VVX00863	FALSE	1157-PV-MULTI-PRICE	Ethiopia	NA	0.989456	FALSE	FALSE
VVX00897	FALSE	1157-PV-MULTI-PRICE	Ethiopia	NA	0.991084	FALSE	FALSE
VVX00960	FALSE	1157-PV-MULTI-PRICE	Sudan	NA	NA	TRUE	FALSE
VVX00975	FALSE	1157-PV-MULTI-PRICE	Colombia	NA	0.992743	FALSE	FALSE
VVX00976	FALSE	1157-PV-MULTI-PRICE	Colombia	NA	0.992807	FALSE	FALSE
VVX00986	FALSE	1157-PV-MULTI-PRICE	Colombia	NA	0.97674	FALSE	FALSE
VVX00990	FALSE	1157-PV-MULTI-PRICE	Colombia	NA	0.926515	FALSE	FALSE
VVX01000	FALSE	1157-PV-MULTI-PRICE	Colombia	NA	0.975575	FALSE	FALSE
VVX01008	FALSE	1157-PV-MULTI-PRICE	Vietnam	NA	0.992035	TRUE	FALSE
VVX01012	FALSE	1157-PV-MULTI-PRICE	Vietnam	NA	0.912013	TRUE	FALSE
VVX01019	FALSE	1157-PV-MULTI-PRICE	Vietnam	NA	0.702443	FALSE	FALSE
VVX01021	FALSE	1157-PV-MULTI-PRICE	Vietnam	NA	0.991231	TRUE	FALSE
VVX01023	FALSE	1157-PV-MULTI-PRICE	Vietnam	NA	0.935175	TRUE	FALSE
VVX01026	FALSE	1157-PV-MULTI-PRICE	Vietnam	NA	0.992427	TRUE	FALSE
VVX01030	FALSE	1157-PV-MULTI-PRICE	Vietnam	NA	0.54227	TRUE	FALSE
VVX01032	FALSE	1157-PV-MULTI-PRICE	Vietnam	NA	0.991907	TRUE	FALSE
VVX01035	FALSE	1157-PV-MULTI-PRICE	Vietnam	NA	0.993328	TRUE	FALSE
VVX01038	FALSE	1157-PV-MULTI-PRICE	Vietnam	NA	0.215357	FALSE	FALSE
VVX01040	FALSE	1157-PV-MULTI-PRICE	Vietnam	NA	0.98791	TRUE	FALSE
VVX01053	FALSE	1157-PV-MULTI-PRICE	Vietnam	NA	0.993356	TRUE	FALSE
VVX01054	FALSE	1157-PV-MULTI-PRICE	Vietnam	NA	0.678729	FALSE	FALSE
VVX01055	FALSE	1157-PV-MULTI-PRICE	Vietnam	NA	0.698696	FALSE	FALSE
VVX01056	FALSE	1157-PV-MULTI-PRICE	Vietnam	NA	0.828652	TRUE	FALSE
VVX01057	FALSE	1157-PV-MULTI-PRICE	Vietnam	NA	0.986661	TRUE	FALSE
VVX01058	FALSE	1157-PV-MULTI-PRICE	Vietnam	NA	0.571904	TRUE	FALSE
VVX01065	FALSE	1157-PV-MULTI-PRICE	Vietnam	NA	0.993326	FALSE	TRUE
VVX01067	FALSE	1157-PV-MULTI-PRICE	Vietnam	NA	0.954766	TRUE	FALSE
VVX01069	FALSE	1157-PV-MULTI-PRICE	Vietnam	NA	0.679535	FALSE	FALSE
VVX01071	FALSE	1157-PV-MULTI-PRICE	Vietnam	NA	0.945611	FALSE	FALSE
VVX01077	FALSE	1157-PV-MULTI-PRICE	Vietnam	NA	0.450969	TRUE	FALSE
VVX01078	FALSE	1157-PV-MULTI-PRICE	Vietnam	NA	0.986231	TRUE	FALSE
VVX01082	FALSE	1157-PV-MULTI-PRICE	Vietnam	NA	0.507233	FALSE	FALSE
VVX01084	FALSE	1157-PV-MULTI-PRICE	Vietnam	NA	0.854315	FALSE	FALSE
VVX01087	FALSE	1157-PV-MULTI-PRICE	Vietnam	NA	0.991379	FALSE	TRUE
VVX01101	FALSE	1157-PV-MULTI-PRICE	Vietnam	NA	0.992458	FALSE	TRUE
VVX01103	FALSE	1157-PV-MULTI-PRICE	Vietnam	NA	0.985641	FALSE	TRUE
VVX01108	FALSE	1157-PV-MULTI-PRICE	Vietnam	NA	0.549389	FALSE	FALSE
VVX01109	FALSE	1157-PV-MULTI-PRICE	Vietnam	NA	0.974671	TRUE	FALSE
VVX01110	FALSE	1157-PV-MULTI-PRICE	Vietnam	NA	0.969941	TRUE	FALSE
VVX01111	FALSE	1157-PV-MULTI-PRICE	Vietnam	NA	0.922491	FALSE	FALSE
VVX01125	FALSE	1157-PV-MULTI-PRICE	Vietnam	NA	0.840534	TRUE	FALSE
VVX01126	FALSE	1157-PV-MULTI-PRICE	Vietnam	NA	0.983859	TRUE	FALSE
VVX01127	FALSE	1157-PV-MULTI-PRICE	Vietnam	NA	0.985702	TRUE	FALSE
VVX01133	FALSE	1157-PV-MULTI-PRICE	Vietnam	NA	0.990366	TRUE	FALSE
VVX01136	FALSE	1157-PV-MULTI-PRICE	Vietnam	NA	0.966714	TRUE	FALSE
VVX01137	FALSE	1157-PV-MULTI-PRICE	Vietnam	NA	0.978154	TRUE	FALSE
VVX01145	FALSE	1157-PV-MULTI-PRICE	Indonesia	NA	NA	FALSE	TRUE
VVX01148	FALSE	1157-PV-MULTI-PRICE	Indonesia	NA	NA	FALSE	TRUE
VVX01150	FALSE	1128-PV-MULTI-GSK	Thailand	NA	NA	FALSE	TRUE
VVX01151	FALSE	1128-PV-MULTI-GSK	Thailand	NA	NA	FALSE	TRUE
VVX01153	FALSE	1128-PV-MULTI-GSK	Thailand	NA	NA	FALSE	TRUE
VVX01161	FALSE	1128-PV-MULTI-GSK	Thailand	NA	NA	FALSE	TRUE
VVX01267	FALSE	1128-PV-MULTI-GSK	Vietnam	NA	0.915913	FALSE	FALSE
VVX01268	FALSE	1128-PV-MULTI-GSK	Vietnam	NA	0.989626	FALSE	FALSE
VVX01269	FALSE	1128-PV-MULTI-GSK	Vietnam	NA	0.98391	FALSE	FALSE
VVX01272	FALSE	1128-PV-MULTI-GSK	Vietnam	NA	0.467415	FALSE	FALSE
VVX01274	FALSE	1128-PV-MULTI-GSK	Vietnam	NA	0.98864	FALSE	TRUE
VVX01275	FALSE	1128-PV-MULTI-GSK	Vietnam	NA	0.990213	FALSE	TRUE
VVX01277	FALSE	1128-PV-MULTI-GSK	Vietnam	NA	0.567447	FALSE	FALSE
VVX01278	FALSE	1128-PV-MULTI-GSK	Vietnam	NA	0.972582	FALSE	FALSE
VVX01280	FALSE	1128-PV-MULTI-GSK	Vietnam	NA	0.971403	FALSE	FALSE
VVX01282	FALSE	1128-PV-MULTI-GSK	Vietnam	NA	0.539406	FALSE	FALSE
VVX01283	FALSE	1128-PV-MULTI-GSK	Vietnam	NA	0.702314	FALSE	FALSE
VVX01284	FALSE	1128-PV-MULTI-GSK	Vietnam	NA	0.98872	FALSE	TRUE
VVX01286	FALSE	1128-PV-MULTI-GSK	Vietnam	NA	0.857869	FALSE	FALSE
VVX01287	FALSE	1128-PV-MULTI-GSK	Vietnam	NA	0.993272	FALSE	TRUE
VVX01288	FALSE	1128-PV-MULTI-GSK	Vietnam	NA	0.988407	FALSE	TRUE
VVX01289	FALSE	1128-PV-MULTI-GSK	Vietnam	NA	0.336318	FALSE	FALSE
VVX01290	FALSE	1128-PV-MULTI-GSK	Vietnam	NA	0.954572	FALSE	FALSE
VVX01291	FALSE	1128-PV-MULTI-GSK	Vietnam	NA	0.985734	FALSE	TRUE
VVX01292	FALSE	1128-PV-MULTI-GSK	Vietnam	NA	0.965076	FALSE	FALSE
VVX01294	FALSE	1128-PV-MULTI-GSK	Vietnam	NA	0.595262	FALSE	FALSE
VVX01295	FALSE	1128-PV-MULTI-GSK	Vietnam	NA	0.991959	FALSE	TRUE
VVX01332	FALSE	1128-PV-MULTI-GSK	Colombia	NA	0.850817	FALSE	FALSE
VVX01391	FALSE	1128-PV-MULTI-GSK	Thailand	NA	NA	FALSE	TRUE
VVX01392	FALSE	1128-PV-MULTI-GSK	Thailand	NA	NA	FALSE	TRUE
VVX01393	FALSE	1128-PV-MULTI-GSK	Thailand	NA	NA	FALSE	TRUE
VVX01394	FALSE	1128-PV-MULTI-GSK	Thailand	NA	NA	FALSE	TRUE
VVX01395	FALSE	1128-PV-MULTI-GSK	Vietnam	NA	0.98703	FALSE	TRUE
VVX01396	FALSE	1128-PV-MULTI-GSK	Vietnam	NA	0.987356	FALSE	TRUE
VVX01398	FALSE	1128-PV-MULTI-GSK	Vietnam	NA	0.391057	FALSE	FALSE
VVX01404	FALSE	1128-PV-MULTI-GSK	Vietnam	NA	0.976148	FALSE	TRUE
VVX01408	FALSE	1128-PV-MULTI-GSK	Vietnam	NA	0.605057	FALSE	FALSE
VVX01409	FALSE	1128-PV-MULTI-GSK	Vietnam	NA	0.989197	FALSE	TRUE
VVX01410	FALSE	1128-PV-MULTI-GSK	Vietnam	NA	0.616121	FALSE	FALSE
VVX01411	FALSE	1128-PV-MULTI-GSK	Vietnam	NA	0.985522	FALSE	TRUE
VVX01412	FALSE	1128-PV-MULTI-GSK	Vietnam	NA	0.600471	FALSE	FALSE
VVX01414	FALSE	1128-PV-MULTI-GSK	Vietnam	NA	0.922834	FALSE	FALSE
VVX01416	FALSE	1128-PV-MULTI-GSK	Vietnam	NA	0.986397	FALSE	TRUE
VVX01417	FALSE	1128-PV-MULTI-GSK	Vietnam	NA	0.646959	FALSE	FALSE
VVX01545	FALSE	1128-PV-MULTI-GSK	Brazil	NA	NA	FALSE	TRUE
VVX01669	FALSE	1128-PV-MULTI-GSK	Cambodia	NA	NA	FALSE	TRUE
VVX01670	FALSE	1128-PV-MULTI-GSK	Cambodia	NA	NA	FALSE	TRUE
VVX01673	FALSE	1128-PV-MULTI-GSK	Cambodia	NA	NA	FALSE	TRUE
VVX01674	FALSE	1128-PV-MULTI-GSK	Cambodia	NA	NA	FALSE	TRUE
VVX01678	FALSE	1128-PV-MULTI-GSK	Cambodia	NA	NA	FALSE	TRUE
VVX01679	FALSE	1128-PV-MULTI-GSK	Cambodia	NA	NA	FALSE	TRUE
VVX01688	FALSE	1128-PV-MULTI-GSK	Cambodia	NA	NA	FALSE	TRUE
VVX01694	FALSE	1128-PV-MULTI-GSK	Cambodia	NA	NA	FALSE	TRUE
VVX01696	FALSE	1128-PV-MULTI-GSK	Cambodia	NA	NA	FALSE	TRUE
VVX01702	FALSE	1128-PV-MULTI-GSK	Cambodia	NA	NA	FALSE	TRUE
VVX01714	FALSE	1128-PV-MULTI-GSK	Cambodia	NA	NA	FALSE	TRUE
VVX01736	FALSE	1128-PV-MULTI-GSK	Cambodia	NA	NA	FALSE	TRUE
VVX01739	FALSE	1128-PV-MULTI-GSK	Cambodia	NA	NA	FALSE	TRUE
VVX01743	FALSE	1128-PV-MULTI-GSK	Cambodia	NA	NA	FALSE	TRUE
VVX01751	FALSE	1128-PV-MULTI-GSK	Cambodia	NA	NA	FALSE	TRUE
VVX01915	FALSE	1128-PV-MULTI-GSK	Ethiopia	NA	0.984177	FALSE	FALSE
VVX01916	FALSE	1128-PV-MULTI-GSK	Ethiopia	NA	0.905108	FALSE	FALSE
VVX01920	FALSE	1128-PV-MULTI-GSK	Ethiopia	NA	0.992023	FALSE	FALSE
VVX01924	FALSE	1128-PV-MULTI-GSK	Ethiopia	NA	0.987294	FALSE	TRUE
VVX01926	FALSE	1128-PV-MULTI-GSK	Ethiopia	NA	0.925375	FALSE	FALSE
VVX01927	FALSE	1128-PV-MULTI-GSK	Ethiopia	NA	0.996555	FALSE	FALSE
VVX01936	FALSE	1128-PV-MULTI-GSK	Ethiopia	NA	0.987684	FALSE	TRUE
VVX01943	FALSE	1128-PV-MULTI-GSK	Ethiopia	NA	0.996649	FALSE	FALSE
VVX01945	FALSE	1128-PV-MULTI-GSK	Ethiopia	NA	0.987698	FALSE	TRUE
VVX01946	FALSE	1128-PV-MULTI-GSK	Ethiopia	NA	0.957095	FALSE	FALSE
VVX01948	FALSE	1128-PV-MULTI-GSK	Ethiopia	NA	0.988987	FALSE	FALSE
VVX01951	FALSE	1128-PV-MULTI-GSK	Ethiopia	NA	0.988943	FALSE	TRUE
VVX01954	FALSE	1128-PV-MULTI-GSK	Ethiopia	NA	0.926192	FALSE	FALSE
VVX01955	FALSE	1128-PV-MULTI-GSK	Ethiopia	NA	0.996123	FALSE	FALSE
VVX01961	FALSE	1128-PV-MULTI-GSK	Ethiopia	NA	0.991228	FALSE	TRUE
VVX01964	FALSE	1128-PV-MULTI-GSK	Ethiopia	NA	0.980999	FALSE	FALSE
VVX01966	FALSE	1128-PV-MULTI-GSK	Ethiopia	NA	0.981483	FALSE	FALSE
VVX01967	FALSE	1128-PV-MULTI-GSK	Ethiopia	NA	0.986271	FALSE	FALSE
VVX01968	FALSE	1128-PV-MULTI-GSK	Ethiopia	NA	0.56468	FALSE	FALSE
VVX01969	FALSE	1128-PV-MULTI-GSK	Ethiopia	NA	0.987334	FALSE	TRUE
VVX01970	FALSE	1128-PV-MULTI-GSK	Ethiopia	NA	0.980426	FALSE	TRUE
VVX01971	FALSE	1128-PV-MULTI-GSK	Ethiopia	NA	0.914546	FALSE	FALSE
VVX01972	FALSE	1128-PV-MULTI-GSK	Ethiopia	NA	0.985397	FALSE	FALSE
VVX01973	FALSE	1128-PV-MULTI-GSK	Ethiopia	NA	0.815389	FALSE	FALSE
VVX01974	FALSE	1128-PV-MULTI-GSK	Ethiopia	NA	0.997456	FALSE	FALSE
VVX01975	FALSE	1128-PV-MULTI-GSK	Ethiopia	NA	0.902118	FALSE	FALSE
VVX01979	FALSE	1128-PV-MULTI-GSK	Ethiopia	NA	0.950615	FALSE	FALSE
VVX01980	FALSE	1128-PV-MULTI-GSK	Ethiopia	NA	0.997982	FALSE	FALSE
VVX01983	FALSE	1128-PV-MULTI-GSK	Ethiopia	NA	0.876266	FALSE	FALSE
VVX01984	FALSE	1128-PV-MULTI-GSK	Ethiopia	NA	0.586531	FALSE	FALSE
VVX01987	FALSE	1128-PV-MULTI-GSK	Philippines	NA	NA	FALSE	TRUE
VVX02317	FALSE	1157-PV-MULTI-PRICE	Colombia	NA	0.974944	FALSE	FALSE
VVX02318	FALSE	1157-PV-MULTI-PRICE	Colombia	NA	0.985977	FALSE	TRUE
VVX02319	FALSE	1157-PV-MULTI-PRICE	Colombia	NA	0.986531	TRUE	FALSE
VVX02320	FALSE	1157-PV-MULTI-PRICE	Colombia	NA	0.983027	FALSE	TRUE
VVX02321	FALSE	1157-PV-MULTI-PRICE	Colombia	NA	0.985346	FALSE	TRUE
VVX02323	FALSE	1157-PV-MULTI-PRICE	Colombia	NA	0.988029	FALSE	TRUE
VVX02324	FALSE	1157-PV-MULTI-PRICE	Colombia	NA	0.983192	FALSE	FALSE
VVX02325	FALSE	1157-PV-MULTI-PRICE	Colombia	NA	0.985444	FALSE	TRUE
VVX02326	FALSE	1157-PV-MULTI-PRICE	Colombia	NA	0.9687	FALSE	TRUE
VVX02327	FALSE	1157-PV-MULTI-PRICE	Colombia	NA	0.972363	FALSE	TRUE
VVX02328	FALSE	1157-PV-MULTI-PRICE	Colombia	NA	0.986036	FALSE	TRUE
VVX02331	FALSE	1157-PV-MULTI-PRICE	Colombia	NA	0.965874	FALSE	TRUE
VVX02332	FALSE	1157-PV-MULTI-PRICE	Colombia	NA	0.981657	TRUE	FALSE
VVX02333	FALSE	1157-PV-MULTI-PRICE	Colombia	NA	0.975292	TRUE	FALSE
VVX02334	FALSE	1157-PV-MULTI-PRICE	Colombia	NA	0.981883	TRUE	FALSE
VVX02335	FALSE	1157-PV-MULTI-PRICE	Colombia	NA	0.985926	TRUE	FALSE
VVX02336	FALSE	1157-PV-MULTI-PRICE	Colombia	NA	0.978979	FALSE	TRUE
VVX02337	FALSE	1157-PV-MULTI-PRICE	Colombia	NA	0.96596	FALSE	FALSE
VVX02346	FALSE	1157-PV-MULTI-PRICE	Indonesia	NA	NA	FALSE	TRUE
VVX04275	FALSE	1154-PV-TH-PRICE	Indonesia	NA	NA	FALSE	TRUE
VVX04277	FALSE	1154-PV-TH-PRICE	Indonesia	NA	NA	FALSE	TRUE
VVX04278	FALSE	1154-PV-TH-PRICE	Indonesia	NA	NA	FALSE	TRUE
VVX04280	FALSE	1154-PV-TH-PRICE	Indonesia	NA	NA	FALSE	TRUE
VVX04281	FALSE	1154-PV-TH-PRICE	Indonesia	NA	NA	FALSE	TRUE
VVX04285	FALSE	1154-PV-TH-PRICE	Indonesia	NA	NA	FALSE	TRUE
VVX04286	FALSE	1154-PV-TH-PRICE	Indonesia	NA	NA	FALSE	TRUE
VVX04290	FALSE	1154-PV-TH-PRICE	Indonesia	NA	NA	FALSE	TRUE
VVX04293	FALSE	1154-PV-TH-PRICE	Indonesia	NA	NA	FALSE	TRUE
VVX04304	FALSE	1154-PV-TH-PRICE	Indonesia	NA	NA	FALSE	TRUE
VVX04305	FALSE	1154-PV-TH-PRICE	Indonesia	NA	NA	FALSE	TRUE
VVX04306	FALSE	1154-PV-TH-PRICE	Indonesia	NA	NA	FALSE	TRUE
VVX04315	FALSE	1154-PV-TH-PRICE	Indonesia	NA	NA	FALSE	TRUE
VVX04330	FALSE	1154-PV-TH-PRICE	Indonesia	NA	NA	FALSE	TRUE
VVX04334	FALSE	1154-PV-TH-PRICE	Indonesia	NA	NA	FALSE	TRUE
VVX04335	FALSE	1154-PV-TH-PRICE	Indonesia	NA	NA	FALSE	TRUE
VVX04337	FALSE	1154-PV-TH-PRICE	Indonesia	NA	NA	FALSE	TRUE
VVX04355	FALSE	1154-PV-TH-PRICE	Indonesia	NA	NA	FALSE	TRUE
VVX04357	FALSE	1154-PV-TH-PRICE	Indonesia	NA	NA	FALSE	TRUE
VVX04360	FALSE	1154-PV-TH-PRICE	Indonesia	NA	NA	FALSE	TRUE
VVX04362	FALSE	1154-PV-TH-PRICE	Indonesia	NA	NA	FALSE	TRUE
VVX04363	FALSE	1154-PV-TH-PRICE	Indonesia	NA	NA	FALSE	TRUE
VVX04381	FALSE	1154-PV-TH-PRICE	Indonesia	NA	NA	FALSE	TRUE
VVX04383	FALSE	1154-PV-TH-PRICE	Indonesia	NA	NA	FALSE	TRUE
VVX04384	FALSE	1154-PV-TH-PRICE	Indonesia	NA	NA	FALSE	TRUE
VVX11749	FALSE	1157-PV-MULTI-PRICE	Afghanistan	NA	0.972731	FALSE	FALSE
VVX11750	FALSE	1157-PV-MULTI-PRICE	Afghanistan	NA	0.982921	FALSE	TRUE
VVX11751	FALSE	1157-PV-MULTI-PRICE	Afghanistan	NA	0.986824	FALSE	FALSE
VVX11792	FALSE	1157-PV-MULTI-PRICE	Afghanistan	NA	0.98258	FALSE	TRUE
VVX11820	FALSE	1157-PV-MULTI-PRICE	Afghanistan	NA	0.971552	TRUE	FALSE
VVX11821	FALSE	1157-PV-MULTI-PRICE	Afghanistan	NA	0.975557	TRUE	FALSE
VVX11822	FALSE	1157-PV-MULTI-PRICE	Afghanistan	NA	0.982551	FALSE	TRUE
VVX11824	FALSE	1157-PV-MULTI-PRICE	Afghanistan	NA	0.917019	FALSE	FALSE
VVX11827	FALSE	1157-PV-MULTI-PRICE	Afghanistan	NA	0.583515	TRUE	FALSE
VVX11828	FALSE	1157-PV-MULTI-PRICE	Afghanistan	NA	0.611607	FALSE	FALSE
VVX11833	FALSE	1157-PV-MULTI-PRICE	Afghanistan	NA	0.98349	TRUE	FALSE
VVX11843	FALSE	1157-PV-MULTI-PRICE	Afghanistan	NA	0.970195	TRUE	FALSE
VVX11847	FALSE	1157-PV-MULTI-PRICE	Afghanistan	NA	0.978137	TRUE	FALSE
VVX11848	FALSE	1157-PV-MULTI-PRICE	Afghanistan	NA	0.976101	TRUE	FALSE
VVX11849	FALSE	1157-PV-MULTI-PRICE	Afghanistan	NA	0.845069	TRUE	FALSE
VVX11874	FALSE	1157-PV-MULTI-PRICE	Afghanistan	NA	0.779459	FALSE	FALSE
VVX11905	FALSE	1157-PV-MULTI-PRICE	Afghanistan	NA	0.977413	TRUE	FALSE
VVX11906	FALSE	1157-PV-MULTI-PRICE	Afghanistan	NA	0.979158	FALSE	FALSE
VVX11907	FALSE	1157-PV-MULTI-PRICE	Afghanistan	NA	0.978748	TRUE	FALSE
VVX11910	FALSE	1157-PV-MULTI-PRICE	Afghanistan	NA	0.833351	FALSE	FALSE
VVX11912	FALSE	1157-PV-MULTI-PRICE	Afghanistan	NA	0.977592	TRUE	FALSE
VVX11916	FALSE	1157-PV-MULTI-PRICE	Afghanistan	NA	0.986067	FALSE	FALSE
VVX11917	FALSE	1157-PV-MULTI-PRICE	Afghanistan	NA	0.994886	FALSE	FALSE
VVX11920	FALSE	1157-PV-MULTI-PRICE	Afghanistan	NA	0.455118	TRUE	FALSE
VVX11924	FALSE	1157-PV-MULTI-PRICE	Afghanistan	NA	0.761228	FALSE	FALSE
VVX11928	FALSE	1157-PV-MULTI-PRICE	Afghanistan	NA	0.708771	FALSE	FALSE
VVX11932	FALSE	1157-PV-MULTI-PRICE	Afghanistan	NA	0.761966	TRUE	FALSE
VVX11934	FALSE	1157-PV-MULTI-PRICE	Afghanistan	NA	0.970315	TRUE	FALSE
VVX11958	FALSE	1157-PV-MULTI-PRICE	Afghanistan	NA	0.980478	FALSE	FALSE
VVX11983	FALSE	1157-PV-MULTI-PRICE	Afghanistan	NA	0.979901	TRUE	FALSE
VVX11997	FALSE	1157-PV-MULTI-PRICE	Afghanistan	NA	0.734562	FALSE	FALSE
VVX12008	FALSE	1157-PV-MULTI-PRICE	Afghanistan	NA	0.983933	FALSE	FALSE
VVX12009	FALSE	1157-PV-MULTI-PRICE	Afghanistan	NA	0.983444	FALSE	FALSE
VVX12022	FALSE	1157-PV-MULTI-PRICE	Afghanistan	NA	0.953238	FALSE	FALSE
VVX12027	FALSE	1157-PV-MULTI-PRICE	Afghanistan	NA	0.942285	FALSE	FALSE
VVX12042	FALSE	1157-PV-MULTI-PRICE	Afghanistan	NA	0.987849	FALSE	FALSE
VVX12045	FALSE	1157-PV-MULTI-PRICE	Vietnam	NA	0.877655	FALSE	FALSE
VVX12046	FALSE	1157-PV-MULTI-PRICE	Vietnam	NA	0.592555	FALSE	FALSE
VVX12050	FALSE	1157-PV-MULTI-PRICE	Vietnam	NA	0.991915	FALSE	TRUE
VVX12052	FALSE	1157-PV-MULTI-PRICE	Vietnam	NA	0.983507	TRUE	FALSE
VVX12053	FALSE	1157-PV-MULTI-PRICE	Vietnam	NA	0.907685	FALSE	FALSE
VVX12055	FALSE	1157-PV-MULTI-PRICE	Vietnam	NA	0.992336	TRUE	FALSE
VVX12058	FALSE	1157-PV-MULTI-PRICE	Vietnam	NA	0.990814	FALSE	TRUE
VVX12063	FALSE	1157-PV-MULTI-PRICE	Vietnam	NA	0.987779	FALSE	TRUE
VVX12075	FALSE	1157-PV-MULTI-PRICE	Vietnam	NA	0.867089	FALSE	FALSE
VVX12077	FALSE	1157-PV-MULTI-PRICE	Vietnam	NA	0.992098	FALSE	TRUE
VVX12079	FALSE	1157-PV-MULTI-PRICE	Vietnam	NA	0.635615	FALSE	FALSE
VVX12080	FALSE	1157-PV-MULTI-PRICE	Vietnam	NA	0.993031	FALSE	TRUE
VVX12082	FALSE	1157-PV-MULTI-PRICE	Vietnam	NA	0.992311	FALSE	TRUE
VVX12083	FALSE	1157-PV-MULTI-PRICE	Vietnam	NA	0.682349	FALSE	FALSE
VVX12084	FALSE	1157-PV-MULTI-PRICE	Vietnam	NA	0.992421	FALSE	TRUE
VVX12086	FALSE	1157-PV-MULTI-PRICE	Vietnam	NA	0.858646	TRUE	FALSE
VVX12090	FALSE	1157-PV-MULTI-PRICE	Vietnam	NA	0.983601	FALSE	FALSE
VVX12095	FALSE	1157-PV-MULTI-PRICE	Vietnam	NA	0.992023	TRUE	FALSE
VVX12102	FALSE	1157-PV-MULTI-PRICE	Vietnam	NA	0.991579	TRUE	FALSE
VVX12105	FALSE	1157-PV-MULTI-PRICE	Vietnam	NA	0.581868	TRUE	FALSE
VVX12112	FALSE	1157-PV-MULTI-PRICE	Vietnam	NA	0.974332	TRUE	FALSE
VVX12113	FALSE	1157-PV-MULTI-PRICE	Vietnam	NA	0.779569	FALSE	FALSE
VVX12116	FALSE	1157-PV-MULTI-PRICE	Vietnam	NA	0.993602	TRUE	FALSE
VVX12118	FALSE	1157-PV-MULTI-PRICE	Vietnam	NA	0.993089	TRUE	FALSE
VVX12126	FALSE	1157-PV-MULTI-PRICE	Vietnam	NA	0.993152	FALSE	TRUE
VVX12127	FALSE	1157-PV-MULTI-PRICE	Vietnam	NA	0.993245	FALSE	TRUE
VVX12151	FALSE	1157-PV-MULTI-PRICE	Vietnam	NA	0.992135	FALSE	TRUE
VVX12155	FALSE	1157-PV-MULTI-PRICE	Vietnam	NA	0.989237	FALSE	TRUE
